# Supplementary material for: Contrast Relative Humidity Response of Diverse Cowpea (Vigna unguiculata (L.) Walp.) Genotypes: Deep Study Using RNAseq Approach
Source: Int J Mol Sci. 2024 Oct 15;25(20):11056. doi: 10.3390/ijms252011056 (PMC11507454; doi:10.3390/ijms252011056)
Supplement: Supplementary file 1 [file ijms-25-11056-s001.zip]

Archive with 7 entries (7 files):
- Table_S1.xlsx
- Table_S2.xlsx
- Table_S3.XLSX
- Table_S4.xlsx
- Table_S5.xlsx
- Figure_S1.pdf
- Figure_S2.pdf
