# Supplementary material for: Contrast Relative Humidity Response of Diverse Cowpea (Vigna unguiculata (L.) Walp.) Genotypes: Deep Study Using RNAseq Approach
Source: Int J Mol Sci. 2024 Oct 15;25(20):11056. doi: 10.3390/ijms252011056 (PMC11507454; doi:10.3390/ijms252011056)
Supplement: Supplementary file 1 [file ijms-25-11056-s001.zip › Table_S1.xlsx]

## Sheet: Table_S1
Table S1. Raw read counts data before normalization
Geneid	k6_control_1	k6_control_2	k6_control_3	k6_exp_1	k6_exp_2	k6_exp_3	k642_control_1	k642_control_2	k642_control_3	k642_exp_1	k642_exp_2	k642_exp_3	k2056_control_1	k2056_control_2	k2056_control_3	k2056_exp_1	k2056_exp_2	k2056_exp_3	k1783_control_1	k1783_control_2	k1783_control_3	k1783_exp_1	k1783_exp_2	k1783_exp_3
Vigun01g000100.v1.2	690	210	250	327	119	157	271	376	70	187	202	196	200	232	89	265	85	122	183	119	149	137	177	190
Vigun01g000200.v1.2	552	1260	657	667	612	1011	637	750	375	694	757	998	1494	1354	1106	944	388	748	1189	972	932	916	783	716
Vigun01g000250.v1.2	8	10	4	18	8	13	14	15	15	35	90	86	28	61	11	28	1	5	42	26	44	30	34	34
Vigun01g000300.v1.2	3338	3581	4573	734	976	799	2586	3384	726	801	1140	1053	2451	3761	3902	1198	865	1098	3984	3225	2610	1047	914	900
Vigun01g000700.v1.2	339	678	626	386	238	222	893	943	586	144	679	545	1639	790	740	1583	529	1147	774	649	1205	360	1295	361
Vigun01g000900.v1.2	57	27	30	17	10	11	13	29	7	8	11	6	10	9	7	8	11	5	40	19	77	18	66	30
Vigun01g001100.v1.2	0	0	0	0	0	0	0	0	0	0	0	0	0	0	0	0	0	0	2	0	0	1	0	0
Vigun01g001125.v1.2	51	96	128	274	141	97	63	53	0	5	0	2	7	44	14	10	16	7	66	250	22	92	205	55
Vigun01g001150.v1.2	0	0	0	0	0	0	0	0	0	0	0	0	0	0	0	0	0	0	0	0	0	0	0	0
Vigun01g001175.v1.2	31	5	5	29	16	1	50	32	31	78	415	205	79	6	5	479	0	208	4	12	2	17	255	0
Vigun01g001200.v1.2	265	99	30	303	299	182	176	182	152	382	1126	1717	923	80	82	1830	60	1017	148	150	140	700	210	283
Vigun01g001400.v1.2	197	369	322	179	77	300	145	157	88	43	163	140	537	785	253	429	112	104	579	267	754	363	209	532
Vigun01g001500.v1.2	1112	1011	894	836	601	756	1093	1438	280	576	1115	918	1011	1329	1032	1202	780	865	1250	1037	1136	1216	811	1206
Vigun01g001600.v1.2	1829	2219	3024	1672	1684	1581	1263	1925	505	1499	1188	1361	1688	2045	1520	1709	1358	1343	1850	1522	1393	1668	1729	1771
Vigun01g001700.v1.2	0	0	1	0	0	0	3	0	1	0	15	3	0	0	0	12	0	0	0	0	2	0	0	0
Vigun01g001800.v1.2	745	442	491	350	295	302	424	544	236	372	600	1207	857	503	412	684	268	554	473	555	447	466	470	567
Vigun01g002000.v1.2	726	809	861	535	548	518	640	891	260	580	943	888	1034	782	644	1405	613	977	711	618	928	674	997	668
Vigun01g002100.v1.2	1031	959	897	614	583	640	992	1395	369	597	1010	725	1198	955	966	1067	535	889	943	840	963	723	949	708
Vigun01g002200.v1.2	380	325	259	154	131	144	418	598	109	151	336	298	585	394	321	361	157	211	490	395	494	322	297	293
Vigun01g002300.v1.2	115	108	108	155	43	75	148	266	41	138	130	140	157	198	92	200	58	74	149	121	158	138	203	168
Vigun01g002400.v1.2	96	215	181	281	102	198	96	202	47	227	231	278	302	369	183	299	81	112	339	216	424	331	293	337
Vigun01g002500.v1.2	223	266	295	227	176	235	205	315	95	220	238	208	261	237	219	345	161	249	281	206	246	217	202	282
Vigun01g003000.v1.2	2609	3266	3510	1924	1601	2013	2082	3735	1182	1914	2161	1867	3428	3497	2491	3245	1864	1839	3312	2361	3197	2203	2090	2945
Vigun01g003100.v1.2	2344	1136	1637	754	724	607	1481	2444	398	726	1303	1011	1054	1173	1133	1213	953	847	1008	1170	951	887	1257	742
Vigun01g003300.v1.2	2	22	32	21	33	24	7	15	3	155	27	8	12	6	1	14	1	3	4	10	0	15	9	3
Vigun01g003400.v1.2	343	301	336	134	158	179	230	327	82	99	204	163	343	365	345	222	112	205	387	515	247	229	209	216
Vigun01g003450.v1.2	746	669	898	291	314	335	630	1013	175	360	500	338	459	554	599	497	348	434	498	459	343	377	274	214
Vigun01g003600.v1.2	894	1099	1055	624	580	475	1101	1309	471	716	1210	864	1211	1170	866	1068	405	957	982	913	883	860	876	769
Vigun01g003700.v1.2	6772	3493	5944	3527	3338	3276	3387	6370	1082	4118	3302	2782	2553	3558	2965	3626	3195	3072	3305	2920	2661	3855	4907	4559
Vigun01g003750.v1.2	1084	869	851	584	639	751	890	1010	331	605	1011	856	1049	901	844	1392	646	1151	860	898	928	785	950	741
Vigun01g003900.v1.2	0	0	0	0	0	1	0	0	0	0	1	0	0	0	0	0	0	0	0	0	0	0	0	0
Vigun01g004100.v1.2	0	6	4	5	1	6	7	7	2	14	9	3	9	7	9	5	4	4	4	3	11	7	9	5
Vigun01g004150.v1.2	0	0	0	0	0	0	0	0	0	3	0	0	0	0	0	0	0	0	0	0	0	0	0	0
Vigun01g004200.v1.2	4569	3777	4620	3090	2375	3212	2626	4485	1076	2971	3172	2586	3075	4032	3498	3502	3095	2938	4013	2714	4113	3241	3666	3943
Vigun01g004300.v1.2	7966	9220	4115	26070	15524	42290	4876	11397	1793	30025	43812	59924	7184	25210	13305	38744	15272	24216	11113	7408	4772	53206	16545	53255
Vigun01g004400.v1.2	3349	2139	2641	1770	1796	1767	1350	2367	448	3841	1797	1217	1520	1820	1636	1625	1352	1369	1527	1489	1287	1515	2106	1640
Vigun01g004500.v1.2	9	8	8	1	0	5	4	3	0	0	7	4	12	4	7	6	0	9	6	2	5	6	4	0
Vigun01g004700.v1.2	831	1092	1194	595	408	773	415	618	185	220	342	330	524	598	529	467	449	322	994	536	717	588	503	551
Vigun01g005200.v1.2	1377	1662	1348	1336	1055	1158	905	1658	420	1219	1674	1263	1800	1735	1281	1740	807	1124	1837	1498	1653	1649	1606	1602
Vigun01g005300.v1.2	1128	1301	1327	819	740	843	1020	1606	353	822	1173	979	1190	1297	1163	1071	601	828	1236	1048	1038	936	1271	987
Vigun01g005400.v1.2	43	12	6	77	12	35	49	56	50	8	220	265	240	121	54	299	19	104	36	70	12	234	380	30
Vigun01g005500.v1.2	2832	3025	1752	1830	1285	1719	1397	2913	675	1738	2902	2043	3399	3065	2102	2570	729	1286	3275	2405	3597	2169	1971	2616
Vigun01g005600.v1.2	2574	2485	1688	1501	999	1400	2581	3349	711	2415	2535	1730	3099	3246	2235	2265	803	1265	3287	2388	2945	2078	1293	2042
Vigun01g005700.v1.2	347	233	118	52	30	62	87	260	57	17	131	97	330	334	205	148	26	35	275	242	213	111	97	90
Vigun01g005800.v1.2	8	19	23	8	6	11	9	36	11	5	37	28	28	52	48	44	15	27	31	28	21	21	33	21
Vigun01g005900.v1.2	354	163	202	105	68	98	98	201	74	64	259	155	221	190	127	197	52	133	157	127	121	124	164	156
Vigun01g006000.v1.2	2388	2076	1588	954	1123	1112	1186	1764	409	1398	1989	1161	2010	2631	2042	1356	662	1246	2093	1708	1419	1259	853	754
Vigun01g006100.v1.2	66	35	54	15	24	14	34	44	11	4	31	26	24	32	24	27	10	22	63	49	42	33	58	31
Vigun01g006200.v1.2	1202	1354	1804	823	862	953	825	1322	241	748	1342	1265	1352	1968	1512	1451	527	1127	1759	1447	1434	1075	1325	1132
Vigun01g006300.v1.2	740	778	737	1070	726	1439	490	940	286	983	1027	1155	1475	1518	1407	1656	898	1109	1115	775	1226	1187	1565	2063
Vigun01g006400.v1.2	324	119	186	215	146	79	291	335	122	109	230	188	344	323	194	454	240	254	123	143	107	180	189	94
Vigun01g006500.v1.2	2098	1565	1865	1262	893	944	2603	3363	676	1357	2151	1541	2272	1889	1590	2286	1382	1868	1889	1700	2245	1414	1898	1561
Vigun01g006600.v1.2	479	226	387	324	147	80	505	623	154	168	632	452	602	407	238	892	336	477	131	157	145	240	219	112
Vigun01g006700.v1.2	72	15	21	34	12	1	55	120	9	12	50	34	35	49	19	80	20	22	6	10	17	21	11	15
Vigun01g006800.v1.2	845	180	205	378	99	63	458	687	128	171	663	494	513	290	99	1104	187	309	99	128	123	199	167	85
Vigun01g006900.v1.2	762	227	298	310	181	62	454	586	124	172	686	402	613	378	183	706	274	450	171	168	114	258	236	105
Vigun01g007000.v1.2	156	57	113	78	38	22	186	175	71	43	111	74	99	139	42	131	103	39	40	30	53	88	48	44
Vigun01g007100.v1.2	16799	16947	26608	13602	17666	15859	13576	16127	5333	19755	18911	16562	14809	18223	16126	16002	17759	21363	13438	11269	11402	19065	13532	14232
Vigun01g007200.v1.2	6336	5852	9869	7117	6528	6526	4832	8136	1473	10213	3736	3181	4845	7233	5448	4311	3798	3372	5674	4277	5704	5159	5502	6887
Vigun01g007300.v1.2	33	16	17	7	6	9	20	121	7	5	57	55	24	11	12	68	8	38	21	30	28	13	43	7
Vigun01g007500.v1.2	37	101	42	101	73	117	101	161	60	37	245	202	217	169	117	391	99	170	131	95	112	200	175	131
Vigun01g007600.v1.2	12677	6487	9079	6033	6620	7472	5591	7935	1325	11069	11064	10033	4553	7377	7965	7794	7369	9089	4873	4150	3404	4984	4621	4645
Vigun01g007650.v1.2	3	46	38	46	45	70	0	0	0	0	0	2	2	2	2	1	0	0	53	40	32	77	44	54
Vigun01g007700.v1.2	1117	550	583	214	318	131	525	659	110	154	539	250	430	333	331	412	85	472	241	302	216	151	225	51
Vigun01g007800.v1.2	27	56	35	13	10	20	87	60	38	9	37	22	182	68	48	54	12	48	56	60	46	26	59	11
Vigun01g007900.v1.2	1357	1505	986	870	643	711	1276	1223	677	728	453	514	1778	1670	1233	787	487	479	1610	994	2303	516	687	797
Vigun01g008000.v1.2	605	2350	721	176	185	410	1516	2605	406	318	1872	1444	1408	1950	1925	2711	253	1346	1129	550	780	293	42	232
Vigun01g008100.v1.2	4005	3088	1776	2039	1872	1994	1733	3564	1362	5134	4657	3545	2112	2074	949	1717	459	919	2113	1287	1086	1586	1771	1597
Vigun01g008300.v1.2	0	2	0	0	0	1	0	0	0	0	0	0	0	0	0	0	0	0	0	0	0	0	0	0
Vigun01g008500.v1.2	66	28	37	33	55	35	99	78	38	42	300	186	172	95	70	138	31	114	47	56	33	80	32	58
Vigun01g008600.v1.2	102	186	150	123	66	61	174	353	56	53	315	125	264	230	121	282	36	102	201	139	225	125	206	85
Vigun01g008800.v1.2	39	18	21	14	26	24	69	97	34	14	89	64	98	50	31	127	13	47	30	47	25	19	37	18
Vigun01g008900.v1.2	234	661	224	186	183	155	612	554	174	765	615	565	570	349	311	665	96	337	441	393	373	412	258	429
Vigun01g009000.v1.2	63	98	52	114	90	135	51	50	36	181	350	366	96	84	68	364	182	250	92	64	76	124	228	226
Vigun01g009100.v1.2	993	907	603	347	375	506	696	1201	217	373	750	460	629	849	717	544	267	456	913	603	716	386	377	589
Vigun01g009200.v1.2	0	0	0	0	0	0	0	0	0	0	0	0	0	0	0	0	0	0	0	0	0	0	0	0
Vigun01g009300.v1.2	90	99	82	52	38	39	87	92	35	16	153	143	150	113	91	159	43	128	60	125	35	92	111	29
Vigun01g009400.v1.2	356	564	340	84	29	40	403	2521	103	53	19	35	343	1683	1044	126	88	27	1698	1362	1617	311	87	521
Vigun01g009500.v1.2	972	1519	943	1473	1317	1539	1727	2850	509	2362	2660	2301	2483	2269	1924	3170	1283	2105	2389	2009	2893	2198	1650	2580
Vigun01g009600.v1.2	1139	1101	1333	1213	921	883	1313	1966	387	1158	870	868	1518	1313	1096	1280	920	847	1305	1041	1563	1295	1125	1427
Vigun01g009700.v1.2	244	208	138	105	83	80	375	371	268	49	271	239	817	344	197	440	71	274	230	209	218	113	374	99
Vigun01g009800.v1.2	721	518	447	342	313	273	774	854	544	261	750	601	1295	630	455	934	414	741	632	527	520	379	792	334
Vigun01g009900.v1.2	3169	1957	2288	1356	1235	1295	2832	3612	901	966	2058	1273	2663	2115	1853	1653	926	1394	2808	2244	2320	1759	1875	1750
Vigun01g010000.v1.2	878	1225	1731	474	549	493	710	945	323	452	545	558	921	876	814	727	554	606	1657	1336	1569	849	1116	962
Vigun01g010100.v1.2	285	489	472	252	213	296	522	627	255	140	159	228	714	695	687	228	257	208	743	711	652	420	165	362
Vigun01g010200.v1.2	842	1458	1263	894	662	1377	1548	2056	807	2298	797	599	2143	2246	1648	786	635	485	2022	2074	1318	979	564	540
Vigun01g010300.v1.2	208	266	296	68	56	41	800	1496	186	133	22	35	445	344	344	10	49	29	482	752	507	140	180	125
Vigun01g010400.v1.2	204	181	129	221	254	117	130	580	9	94	37	54	309	692	392	156	91	141	71	189	10	173	97	21
Vigun01g010500.v1.2	58	56	36	181	75	76	38	244	5	51	30	32	25	74	50	33	11	9	11	68	8	271	122	55
Vigun01g010600.v1.2	750	1618	763	1497	479	717	3717	4504	150	1017	87	151	559	1962	1405	172	122	64	2894	2101	336	819	137	580
Vigun01g010700.v1.2	3315	3755	4140	3005	2190	2850	3891	5644	1174	3066	3440	3379	4343	5126	3825	4758	2451	2908	5061	3624	4587	3783	3285	4236
Vigun01g010800.v1.2	150	89	137	70	89	34	158	105	87	58	216	216	305	132	92	344	72	408	225	92	276	102	86	114
Vigun01g010900.v1.2	249	122	112	87	67	58	133	257	49	78	424	275	227	166	161	378	71	281	224	172	252	161	263	160
Vigun01g011000.v1.2	0	0	0	0	0	0	0	0	0	0	0	0	0	0	0	0	0	0	0	0	0	0	0	0
Vigun01g011100.v1.2	461	352	361	260	307	326	227	379	135	387	517	410	478	506	410	549	207	278	388	228	440	307	336	365
Vigun01g011200.v1.2	1482	1478	1514	1018	1100	748	1166	2156	808	692	1295	993	2819	1953	1407	1592	743	1422	1536	1471	1244	820	1934	535
Vigun01g011300.v1.2	258	129	134	131	108	72	185	166	89	62	257	170	420	133	89	288	140	237	73	101	55	177	129	67
Vigun01g011400.v1.2	0	1	8	0	0	0	12	4	4	0	3	1	0	9	0	0	0	0	9	7	11	0	0	1
Vigun01g011500.v1.2	124	471	205	88	43	79	117	452	49	57	61	83	216	376	229	100	26	74	899	589	1224	698	1201	1166
Vigun01g011700.v1.2	2862	3000	4194	2538	2534	2390	2033	3606	842	2863	2728	2017	2334	2958	2559	2540	1996	1823	2386	1846	2595	1852	2203	2419
Vigun01g011800.v1.2	138	59	47	44	22	23	29	36	12	6	28	22	25	23	14	27	11	15	47	46	29	37	67	23
Vigun01g011900.v1.2	0	0	0	0	0	0	0	0	0	0	0	0	0	0	0	0	0	0	1	0	2	0	0	1
Vigun01g012000.v1.2	570	534	365	264	249	245	325	682	206	245	673	361	658	519	539	574	246	619	477	486	497	270	526	234
Vigun01g012100.v1.2	1969	1344	1740	1246	1088	1192	605	1257	269	1384	1320	1180	1313	1470	1144	1513	605	922	1660	1205	2081	1349	1773	2064
Vigun01g012200.v1.2	0	1	2	4	0	0	0	1	1	0	1	0	0	0	0	1	0	0	0	0	0	0	1	0
Vigun01g012250.v1.2	1203	1631	1579	1506	1190	1465	1941	3387	686	3494	2584	2467	2765	3384	2455	3039	2165	1993	2392	1897	3258	2873	2504	3468
Vigun01g012300.v1.2	586	2636	856	481	203	169	824	778	502	86	453	372	1479	1104	534	324	23	197	746	791	526	611	366	222
Vigun01g012400.v1.2	47	45	49	24	6	12	55	43	37	20	46	47	80	58	36	41	10	44	29	62	18	22	35	4
Vigun01g012600.v1.2	3130	2055	4663	19190	17871	11509	1551	3377	1174	16394	6299	5416	8414	4132	2371	9527	9677	8921	1055	843	2636	7300	5382	6859
Vigun01g012700.v1.2	116	91	160	275	51	45	215	379	104	102	922	644	187	229	69	595	72	238	154	154	297	333	497	136
Vigun01g012800.v1.2	7	11	3	5	2	0	3	7	7	3	22	14	9	2	2	27	1	14	1	9	4	1	28	2
Vigun01g012900.v1.2	667	695	561	298	273	403	296	585	218	318	379	343	457	438	316	421	223	292	562	433	488	390	465	516
Vigun01g013000.v1.2	3071	2815	1972	1643	1418	2161	1844	2300	610	1605	1832	1703	2642	3670	3582	2263	1315	1935	2635	1886	2347	2107	1488	2135
Vigun01g013100.v1.2	721	602	801	433	395	493	638	834	235	582	630	585	869	925	855	689	757	691	782	699	850	547	991	702
Vigun01g013200.v1.2	2375	2525	2125	2133	1525	1694	2628	4204	833	1975	2896	2003	3310	3344	2140	3012	1597	2145	3124	2737	2926	2799	2469	2573
Vigun01g013300.v1.2	0	0	0	0	0	0	0	0	0	0	0	0	0	0	0	0	0	0	0	1	0	0	0	0
Vigun01g013350.v1.2	148	136	156	117	62	68	99	171	47	99	200	179	150	128	110	276	108	161	150	124	197	94	196	104
Vigun01g013500.v1.2	19	2	9	8	12	7	3	4	0	1	1	2	1	2	1	2	3	5	3	1	4	0	1	2
Vigun01g013700.v1.2	809	643	610	332	368	397	433	514	217	412	508	481	638	617	654	663	433	685	568	499	328	402	428	292
Vigun01g013800.v1.2	690	756	721	422	298	363	545	827	256	456	427	365	679	651	590	489	327	384	875	700	754	381	618	528
Vigun01g013900.v1.2	851	1154	1344	1125	1176	942	940	1424	279	1283	950	835	918	925	734	1069	675	976	836	830	991	1030	1527	1177
Vigun01g014000.v1.2	2701	3916	4283	956	1034	1628	2344	2229	857	770	2076	2152	3890	8589	5899	4262	1568	1672	6740	4020	4227	3260	2083	3879
Vigun01g014100.v1.2	242	10	13	6	11	4	28	21	16	4	76	44	29	12	16	49	10	56	11	20	8	13	15	6
Vigun01g014200.v1.2	206	95	89	131	86	27	22	42	11	17	54	65	99	77	26	144	31	49	23	33	24	46	46	28
Vigun01g014300.v1.2	7303	5568	3218	3752	2270	2661	4489	6115	1901	2000	7057	4230	8226	5217	3604	7023	1808	4102	5549	4513	6738	4178	6379	3615
Vigun01g014400.v1.2	210	195	206	133	131	128	265	287	108	142	221	140	295	216	173	212	135	204	258	205	250	235	288	181
Vigun01g014500.v1.2	728	440	767	368	443	400	366	697	180	416	406	400	392	453	410	431	520	493	410	392	394	442	632	650
Vigun01g014600.v1.2	423	629	441	479	416	489	250	573	138	496	540	569	703	751	616	614	226	373	644	489	582	527	630	705
Vigun01g014700.v1.2	0	19	39	2	1	2	25	24	3	2	9	7	22	15	6	13	0	3	12	13	10	13	2	9
Vigun01g014800.v1.2	107	109	119	48	56	47	110	142	60	33	112	83	127	119	130	142	33	114	136	145	96	96	113	63
Vigun01g015100.v1.2	0	2	0	0	1	2	0	3	1	2	0	4	2	3	1	6	0	0	0	3	1	1	4	2
Vigun01g015200.v1.2	0	0	0	0	0	0	0	0	0	0	0	0	0	0	0	0	0	0	0	0	0	0	0	0
Vigun01g015401.v1.2	319	356	313	246	271	253	347	464	185	212	654	543	477	411	365	786	425	735	363	420	430	341	481	343
Vigun01g015500.v1.2	57	117	110	18	20	13	40	51	9	10	13	19	65	61	31	37	27	40	59	51	13	10	20	29
Vigun01g015600.v1.2	624	554	438	400	274	169	1366	1633	516	559	387	439	3105	1422	814	742	121	239	1941	1415	3576	561	443	1019
Vigun01g015700.v1.2	41	64	59	55	31	38	24	29	10	4	23	19	29	48	31	58	15	35	82	78	40	51	44	68
Vigun01g015900.v1.2	27	36	9	207	40	85	32	57	2	14	194	261	90	54	9	276	31	47	31	79	5	642	163	239
Vigun01g016000.v1.2	663	1119	1184	714	668	605	501	890	230	365	677	598	1019	768	627	829	362	633	980	915	908	895	433	798
Vigun01g016100.v1.2	55	62	66	61	26	11	90	101	21	30	110	76	169	72	43	122	17	79	54	78	57	59	236	17
Vigun01g016200.v1.2	39	38	25	25	9	10	57	48	14	18	77	47	62	31	23	63	24	53	49	55	36	34	88	19
Vigun01g016300.v1.2	0	0	0	0	0	0	0	0	0	0	0	0	0	0	0	0	0	0	0	0	0	0	0	0
Vigun01g016400.v1.2	386	548	406	113	35	52	294	1928	19	5	3	10	296	433	278	30	10	17	127	195	52	111	58	101
Vigun01g016500.v1.2	350	411	463	304	170	200	380	956	91	104	163	127	353	510	364	171	132	96	524	463	453	342	189	387
Vigun01g016600.v1.2	1109	1190	1479	838	860	900	1269	2010	408	702	841	786	1641	1430	1236	1161	683	1054	1409	1158	1369	1022	1038	1095
Vigun01g016700.v1.2	347	256	400	140	151	102	530	528	189	171	290	245	519	315	271	398	196	284	280	301	332	157	342	144
Vigun01g016900.v1.2	170	175	192	175	201	165	164	209	53	193	172	127	255	156	142	214	86	142	155	152	286	134	246	131
Vigun01g017200.v1.2	149	245	236	224	186	190	228	218	73	212	184	144	268	196	157	175	121	182	174	198	144	259	224	180
Vigun01g017300.v1.2	3891	6344	3567	4128	3518	8805	3421	5148	1475	6211	6137	6141	4302	6721	7117	5888	6795	6613	6242	4820	3793	6798	3539	6843
Vigun01g017400.v1.2	34	22	10	22	4	9	54	30	15	5	63	61	54	33	26	68	10	41	24	46	27	31	137	11
Vigun01g017500.v1.2	0	0	0	0	0	0	0	0	0	0	0	0	0	0	0	0	0	0	0	0	0	0	0	0
Vigun01g017600.v1.2	0	0	0	0	0	0	0	0	0	0	0	0	0	0	0	0	0	0	0	0	0	0	0	0
Vigun01g017700.v1.2	0	0	0	0	0	0	0	0	0	0	0	0	0	0	0	0	0	0	0	0	0	0	0	0
Vigun01g017800.v1.2	0	0	0	0	0	0	0	0	0	0	0	0	0	0	0	0	0	0	0	0	0	0	0	0
Vigun01g017900.v1.2	0	0	0	0	0	0	0	0	0	0	0	0	0	0	0	0	0	0	0	0	0	0	0	0
Vigun01g018000.v1.2	0	0	0	0	0	0	0	0	0	0	0	0	0	0	0	0	0	0	0	0	0	0	1	0
Vigun01g018100.v1.2	0	0	0	0	0	0	0	0	0	0	0	0	0	0	0	0	0	0	0	0	0	0	0	0
Vigun01g018200.v1.2	0	0	0	0	0	0	0	0	0	0	0	0	0	0	0	0	0	0	0	0	0	0	0	0
Vigun01g018300.v1.2	0	0	0	0	0	0	0	0	0	0	0	0	0	0	0	0	0	0	0	0	0	0	0	0
Vigun01g018400.v1.2	0	0	0	0	0	0	0	0	0	0	0	0	0	0	0	0	0	0	0	0	0	0	0	0
Vigun01g018500.v1.2	0	0	0	0	0	0	0	0	0	0	0	0	0	0	0	0	0	0	0	0	0	0	0	0
Vigun01g018600.v1.2	0	0	0	0	0	0	0	0	0	0	0	0	0	0	0	0	0	0	0	0	0	0	0	0
Vigun01g018700.v1.2	0	0	0	0	0	0	0	0	0	0	0	0	0	0	0	0	0	0	0	0	0	0	0	0
Vigun01g018800.v1.2	1	0	0	1	2	0	3	18	0	0	0	0	0	1	0	0	0	0	0	1	1	0	0	0
Vigun01g018900.v1.2	0	0	0	0	0	0	0	0	0	0	0	0	0	0	0	0	0	0	0	0	0	0	0	0
Vigun01g019000.v1.2	0	0	0	0	0	0	0	0	0	0	0	0	0	0	0	0	0	0	0	0	0	0	0	0
Vigun01g019100.v1.2	0	0	0	0	0	0	0	0	0	0	0	0	0	0	0	0	0	0	0	0	0	0	0	0
Vigun01g019166.v1.2	0	0	0	0	0	0	0	0	0	0	0	0	0	0	0	0	0	0	0	0	0	0	0	0
Vigun01g019200.v1.2	0	0	0	0	0	0	0	0	0	0	0	0	0	0	0	0	0	0	0	0	0	0	0	0
Vigun01g019300.v1.2	0	0	0	0	0	0	0	0	0	0	0	0	0	0	0	0	0	0	0	0	0	0	0	0
Vigun01g019400.v1.2	0	0	0	0	0	0	0	0	0	0	0	0	0	0	0	0	0	0	0	0	0	0	0	0
Vigun01g019500.v1.2	4409	5647	6517	3504	3934	2941	5529	8436	2483	2566	4668	3093	6802	4891	4268	5070	3266	5105	4184	4340	3861	3239	5704	2894
Vigun01g019550.v1.2	0	0	0	0	0	0	0	0	0	0	0	1	0	0	0	0	0	0	0	1	0	0	2	0
Vigun01g019600.v1.2	60	28	18	14	12	22	24	14	13	6	105	55	52	24	16	49	17	41	27	32	15	26	76	23
Vigun01g019800.v1.2	2768	3173	3425	1510	1536	1152	4054	6156	2372	1216	2029	1297	4601	2868	2568	2299	1428	2701	2234	2264	1581	1078	3498	855
Vigun01g019900.v1.2	561	554	706	789	646	871	536	695	289	656	1537	1252	999	1265	750	1911	1037	1365	800	531	736	1202	1431	1067
Vigun01g020000.v1.2	32	11	9	2892	2476	2780	5	40	16	14596	18016	17965	64	32	25	16634	19508	16656	9	11	15	6694	6914	7652
Vigun01g020100.v1.2	1638	1860	2046	1045	1149	957	2037	2799	860	1324	2431	1619	2357	1906	1923	2187	1806	2555	1606	1626	1403	1472	1901	1168
Vigun01g020200.v1.2	129	109	73	58	45	77	95	139	47	53	145	114	157	103	114	164	64	169	89	96	97	106	106	80
Vigun01g020300.v1.2	415	565	218	819	301	792	540	872	533	1659	4703	3806	1389	1747	698	2133	197	823	1715	689	1147	1337	531	1328
Vigun01g020400.v1.2	63	243	121	112	87	91	340	427	141	521	188	386	148	419	100	76	30	33	236	143	80	58	33	43
Vigun01g020500.v1.2	66	179	72	39	59	31	160	83	90	141	91	144	71	117	50	12	11	18	127	47	36	12	13	13
Vigun01g020600.v1.2	940	2628	1083	738	780	564	932	1208	699	954	1165	1353	750	1262	334	230	40	195	1354	407	282	213	220	142
Vigun01g020900.v1.2	0	12	10	5	1	3	24	6	18	4	4	4	6	4	4	4	3	1	16	8	2	1	2	1
Vigun01g021100.v1.2	1938	1142	1630	1298	836	930	1535	2209	451	1442	1450	1287	1731	2204	1573	1761	868	1016	1570	1234	1709	1023	1211	1372
Vigun01g021200.v1.2	809	637	654	691	486	458	560	1077	258	686	837	717	776	856	490	942	362	596	770	630	778	723	885	757
Vigun01g021300.v1.2	420	266	269	224	139	165	208	281	57	104	241	186	352	373	229	377	147	243	378	331	346	326	356	333
Vigun01g021400.v1.2	1515	1615	923	773	623	849	760	1090	346	712	986	689	1317	1359	1216	1043	576	864	1390	1094	1359	1072	829	967
Vigun01g021450.v1.2	3	1	0	2	3	1	3	4	1	5	4	3	1	4	0	2	0	0	0	4	2	1	5	0
Vigun01g021500.v1.2	9673	6612	5772	3049	3275	5725	3970	5679	1831	4380	6782	3829	3327	4605	4898	2641	3986	4597	4682	3966	3133	4018	2544	3750
Vigun01g021600.v1.2	176	327	534	254	222	75	204	363	39	153	178	129	167	159	124	167	89	154	215	230	76	273	296	129
Vigun01g021700.v1.2	201	239	74	145	51	112	84	113	40	50	200	176	302	285	182	303	73	219	213	204	176	210	234	127
Vigun01g021800.v1.2	802	526	698	441	298	248	580	676	148	217	426	269	378	365	302	375	322	343	406	415	498	403	535	453
Vigun01g021900.v1.2	2084	2190	2339	1501	1457	2190	1588	2713	715	1599	1349	1158	2190	1770	1532	1432	1387	1627	2742	2273	1879	1488	1327	1433
Vigun01g022000.v1.2	128	122	121	91	92	62	116	157	64	64	254	161	212	142	93	234	76	231	115	118	102	118	134	79
Vigun01g022100.v1.2	73	121	45	79	57	50	132	78	54	28	370	161	160	110	72	201	76	207	52	113	52	108	284	34
Vigun01g022200.v1.2	44	99	122	93	39	52	59	114	37	44	52	42	127	112	53	92	57	70	99	111	139	125	138	91
Vigun01g022300.v1.2	2631	2706	2030	1645	1458	1842	2142	2460	1149	1272	3179	2019	4447	3629	2962	2856	1650	2555	3644	2921	3034	3038	2008	2347
Vigun01g022366.v1.2	23	15	13	14	6	12	35	21	12	10	47	35	33	35	40	42	20	46	21	27	39	15	100	13
Vigun01g022432.v1.2	629	213	222	270	171	170	0	0	0	0	0	0	0	0	0	0	0	1	19	0	1	3	0	0
Vigun01g022500.v1.2	0	0	0	0	0	0	1	0	2	0	8	2	3	0	0	7	0	0	0	0	0	33	9	0
Vigun01g022600.v1.2	0	0	0	0	0	0	0	0	0	0	0	0	0	0	0	0	0	0	0	0	1	0	0	0
Vigun01g022700.v1.2	2395	2445	1380	2160	922	2525	1065	1901	268	1234	623	622	1039	2860	1753	475	1479	420	6143	2519	6961	3796	1423	5218
Vigun01g022800.v1.2	2829	3945	2846	3485	1536	5822	337	410	55	109	743	732	266	1466	909	802	1348	425	4427	2198	4238	3246	2326	7378
Vigun01g022850.v1.2	2	0	0	2	0	0	0	2	1	3	0	0	0	0	0	0	1	0	0	1	1	0	1	2
Vigun01g022900.v1.2	14518	14099	10245	14396	7826	18574	9252	18277	1268	11377	1523	2974	6395	23677	16475	3251	15609	2364	29174	14976	19343	24715	9019	30422
Vigun01g023000.v1.2	30	6	15	80	40	107	11	12	2	5	31	28	32	33	8	26	75	19	53	43	51	70	46	92
Vigun01g023100.v1.2	99	112	175	70	77	40	187	316	58	58	141	132	208	188	104	141	55	87	159	245	78	215	145	64
Vigun01g023200.v1.2	7	16	11	15	7	5	5	14	2	8	25	33	29	21	39	26	3	45	73	37	52	50	25	15
Vigun01g023300.v1.2	2973	3735	3386	2914	2855	3646	3387	5518	1075	3171	5566	5045	4724	5026	3907	7101	2713	6477	6658	4655	5782	4264	5374	4659
Vigun01g023400.v1.2	1463	2522	1815	1475	1127	1276	952	1297	451	372	3074	2706	2636	2101	1158	3840	373	1777	2260	2506	1613	2484	1813	1188
Vigun01g023500.v1.2	1056	838	993	507	454	384	1022	1125	423	415	861	708	1183	1094	950	1237	682	1013	887	916	749	717	1059	585
Vigun01g023600.v1.2	495	293	188	222	207	309	242	310	111	179	611	387	531	319	282	551	235	659	288	308	252	315	366	216
Vigun01g023700.v1.2	285	191	148	131	105	155	123	206	69	86	194	147	196	176	152	181	117	172	192	143	156	140	166	241
Vigun01g023800.v1.2	360	358	286	202	160	204	136	297	74	191	296	247	321	383	348	269	63	188	324	326	278	234	247	259
Vigun01g024000.v1.2	960	781	685	517	388	561	655	936	226	419	1009	866	1329	1386	1017	1251	403	585	1176	893	1190	781	747	765
Vigun01g024100.v1.2	0	0	0	0	5	0	0	0	1	0	0	0	1	1	0	0	0	0	1	0	0	1	0	0
Vigun01g024200.v1.2	9	8	12	9	6	6	25	38	6	3	20	15	16	20	11	29	5	24	10	16	6	9	19	3
Vigun01g024300.v1.2	139	226	141	171	116	110	189	283	84	102	295	277	431	304	229	399	102	301	279	250	269	256	294	198
Vigun01g024400.v1.2	1185	1354	2697	848	1342	871	1317	1911	348	1826	832	735	429	883	1082	640	1399	1258	596	591	298	642	728	593
Vigun01g024500.v1.2	3574	3495	4086	5279	3572	4306	2133	4976	516	10529	4504	5234	2259	6030	3997	3738	1598	2601	2869	2211	2095	4154	3066	4110
Vigun01g024600.v1.2	666	446	623	88	65	104	705	586	284	60	57	61	624	535	793	116	150	91	514	518	575	72	104	111
Vigun01g024700.v1.2	2050	3146	1460	482	222	506	1289	2246	611	239	169	215	2944	5080	3004	210	136	69	5112	3005	4705	712	315	772
Vigun01g024800.v1.2	1603	2005	2326	1481	1517	1148	1459	2346	531	1883	1249	1191	2256	2231	1678	1614	999	1155	2232	1694	1892	1687	1275	1452
Vigun01g024900.v1.2	64	52	62	29	10	15	82	44	46	98	102	91	147	72	87	231	32	169	123	133	235	62	41	60
Vigun01g025200.v1.2	93	131	338	103	28	131	732	203	319	30	15	29	577	875	433	54	87	12	2456	629	5460	144	171	1235
Vigun01g025300.v1.2	12	44	74	51	8	30	127	111	29	13	125	113	135	263	59	258	20	60	183	198	205	218	241	128
Vigun01g025400.v1.2	1	5	8	18	0	3	14	49	14	2	17	21	24	50	8	48	4	3	35	40	26	39	49	29
Vigun01g025500.v1.2	29	41	31	64	24	32	38	58	15	8	42	60	45	134	31	177	33	16	123	62	251	101	150	126
Vigun01g025600.v1.2	15923	9882	12812	6205	9392	6817	4484	7827	1501	7041	5856	5119	4404	5338	6034	5163	3900	7541	6058	6596	3107	5266	4614	3266
Vigun01g025700.v1.2	205	183	263	110	126	136	124	175	90	125	135	127	148	147	120	172	198	157	156	138	154	118	162	280
Vigun01g025750.v1.2	0	0	0	0	0	0	0	0	0	0	0	0	0	0	0	0	0	0	0	0	0	0	0	0
Vigun01g025800.v1.2	2707	2265	1463	2057	1920	1435	1081	3094	307	832	5195	6507	3327	3008	1340	3735	315	3580	1079	2729	703	5563	5007	974
Vigun01g025900.v1.2	307	319	204	329	84	108	528	385	209	103	1667	943	554	406	277	1049	127	979	202	527	220	421	2635	204
Vigun01g026000.v1.2	55	68	26	9	12	11	19	43	8	10	67	60	65	72	153	106	28	100	14	22	2	5	18	0
Vigun01g026200.v1.2	1439	1738	1144	702	625	998	703	924	363	590	1609	1708	2380	2652	1608	2374	689	1305	2125	1345	2258	1161	673	1088
Vigun01g026300.v1.2	1241	1443	2537	1577	1313	773	1077	1911	434	1069	858	899	1023	1087	1008	1465	1041	1004	1176	986	1824	1291	2094	2117
Vigun01g026432.v1.2	66	88	55	66	34	29	73	148	39	42	47	41	111	131	86	86	47	28	33	26	36	11	32	22
Vigun01g026500.v1.2	4	24	1	29	1	12	5	17	4	22	19	14	65	93	42	39	1	2	12	5	15	18	17	17
Vigun01g026550.v1.2	0	2	0	0	0	1	0	1	0	0	0	0	1	0	1	0	0	0	1	4	3	5	8	1
Vigun01g026600.v1.2	117	137	77	64	31	49	156	181	94	9	122	97	394	199	125	241	47	164	149	132	134	58	174	25
Vigun01g026766.v1.2	0	0	0	0	0	0	0	0	0	0	0	0	0	0	0	0	0	0	0	0	0	0	0	0
Vigun01g026832.v1.2	0	0	0	0	0	0	0	0	0	0	0	0	0	0	0	0	0	0	0	0	0	0	0	0
Vigun01g026900.v1.2	1612	1525	2573	1207	1251	998	2239	3386	939	1767	1913	1872	3465	3071	2661	2910	2016	2675	1195	959	1123	824	1107	986
Vigun01g027000.v1.2	251	238	195	77	57	43	295	711	198	136	494	481	740	528	557	1204	125	585	310	298	225	195	234	136
Vigun01g027100.v1.2	9009	8498	7965	6569	5917	8935	3698	6634	1890	10686	8496	5946	6625	9424	7355	7154	3528	4229	7543	5716	8125	9103	7206	11341
Vigun01g027200.v1.2	488	307	800	475	722	271	283	786	118	985	447	248	217	167	157	284	292	364	156	180	95	479	510	302
Vigun01g027300.v1.2	318	576	742	354	456	355	474	792	205	365	367	379	705	557	735	577	473	696	451	422	488	310	617	365
Vigun01g027401.v1.2	154	75	107	50	21	69	197	135	121	179	60	31	47	41	13	15	5	19	144	74	53	52	37	72
Vigun01g027500.v1.2	804	1033	720	307	300	248	974	1114	405	188	743	440	1258	785	882	874	360	700	922	1098	990	453	659	356
Vigun01g027600.v1.2	3052	1096	1338	974	1088	1498	667	1289	196	303	1553	1156	506	664	626	1038	346	678	1148	1437	801	938	868	982
Vigun01g027800.v1.2	1830	676	500	484	281	127	1216	2041	477	103	2802	2312	1817	1622	545	3323	99	1250	628	1415	235	706	2494	152
Vigun01g028000.v1.2	0	9	0	1	0	0	11	15	3	5	0	6	1	3	3	1	0	0	22	2	6	1	0	0
Vigun01g028100.v1.2	0	0	0	0	0	0	0	0	0	0	0	0	0	0	0	0	0	0	0	0	0	0	0	0
Vigun01g028200.v1.2	11	6	0	3	2	2	2	38	2	2	7	11	6	4	5	16	0	18	9	6	1	4	15	0
Vigun01g028300.v1.2	33	25	12	54	19	26	39	45	10	7	39	29	47	55	14	103	34	49	34	42	22	65	118	47
Vigun01g028400.v1.2	3277	5347	4121	6341	4076	5464	4206	4308	2154	5839	2968	2702	7734	4704	4609	4132	4145	3744	4973	3651	4575	4938	2670	6632
Vigun01g028500.v1.2	82	127	102	108	65	52	134	268	52	47	59	58	658	430	387	338	59	265	289	286	280	362	80	419
Vigun01g028600.v1.2	19	28	73	11	6	1	17	130	2	0	7	7	5	4	9	4	0	3	1	5	0	3	0	0
Vigun01g028700.v1.2	224	68	72	95	98	15	42	129	20	35	77	76	133	46	50	313	51	187	0	15	2	23	72	7
Vigun01g028900.v1.2	93	85	76	200	93	26	219	223	99	43	131	65	159	142	109	241	64	170	211	240	71	324	392	186
Vigun01g029000.v1.2	31568	14692	28314	1884	3299	2042	7686	13866	1135	1128	1484	1674	19783	17755	10408	4617	892	2565	6893	13720	3910	12148	3210	7520
Vigun01g029100.v1.2	855	497	341	518	261	301	605	1227	210	441	613	585	942	780	536	657	125	308	766	776	865	583	556	596
Vigun01g029150.v1.2	38	15	31	17	15	29	8	13	14	36	39	36	12	27	11	41	32	36	11	7	11	12	23	21
Vigun01g029200.v1.2	46412	40781	19942	26318	18644	23350	19323	41159	7619	11536	51118	41446	55029	52379	24906	31288	9936	20893	49091	37983	36410	78854	18081	35680
Vigun01g029300.v1.2	1201	1279	924	1132	836	784	765	1299	279	923	1881	1706	1460	1177	795	1990	399	918	1097	1012	1302	1176	1222	1040
Vigun01g029400.v1.2	907	622	960	752	506	493	791	1246	280	1011	899	891	739	764	570	1040	664	667	703	583	712	757	963	893
Vigun01g029500.v1.2	230	389	563	220	266	252	263	380	193	261	179	186	342	415	351	240	328	250	423	300	313	269	268	297
Vigun01g029600.v1.2	442	382	263	325	216	172	579	691	139	249	543	402	688	568	398	604	242	387	484	426	563	399	510	306
Vigun01g029700.v1.2	597	613	889	735	573	526	437	945	132	618	255	348	362	630	411	435	416	325	420	350	461	531	434	678
Vigun01g029800.v1.2	1346	1304	1164	723	561	763	873	1260	460	753	764	740	797	1052	816	746	587	527	1047	743	771	999	639	1511
Vigun01g029900.v1.2	0	4	0	0	0	0	3	0	0	0	0	0	0	1	0	0	0	1	0	0	0	0	0	0
Vigun01g030000.v1.2	3241	2172	2753	1623	1510	1490	2771	3451	1224	1566	1219	1149	2535	2150	1999	1635	1886	1596	1897	1569	1741	1466	2013	1750
Vigun01g030100.v1.2	424	477	283	238	228	171	407	650	294	850	1066	808	452	520	385	808	255	509	293	352	244	304	541	297
Vigun01g030200.v1.2	446	462	313	250	262	238	340	435	135	264	355	320	1	0	0	0	0	0	0	0	1	0	0	0
Vigun01g030300.v1.2	214	145	205	123	100	133	148	240	73	119	163	139	258	193	136	200	136	167	254	203	234	141	192	205
Vigun01g030400.v1.2	5873	3668	5202	3061	3345	2956	2351	4346	1087	3681	2881	2775	2861	3145	2822	3459	2795	2764	2970	2633	2886	2487	3168	2988
Vigun01g030500.v1.2	9	11	10	0	1	5	0	0	1	0	1	1	1	0	0	1	0	1	0	0	4	0	0	6
Vigun01g030600.v1.2	140	160	215	294	227	249	8	35	6	526	2239	875	20	9	25	986	3128	1791	16	7	6	745	314	998
Vigun01g030700.v1.2	0	0	0	1	0	0	1	1	0	1	8	9	3	1	0	3	1	1	0	0	0	2	1	0
Vigun01g030800.v1.2	56	6	11	256	300	251	25	81	14	1343	4478	1997	37	13	14	2193	5430	3821	5	11	8	1080	503	1408
Vigun01g030900.v1.2	1092	601	575	1092	496	656	802	1451	166	954	1327	1261	1063	1313	760	1627	492	772	968	707	1318	1222	1155	1317
Vigun01g031100.v1.2	195	210	164	137	106	97	279	265	94	71	202	171	357	341	276	359	225	200	283	256	206	179	287	129
Vigun01g031200.v1.2	702	6	12	56	2	1	22	24	31	11	106	382	56	21	10	120	12	59	6	13	22	27	324	2
Vigun01g031300.v1.2	0	0	1	0	2	0	4	0	3	0	5	7	9	3	1	0	1	5	3	2	5	6	1	1
Vigun01g031400.v1.2	324	422	466	195	193	194	298	585	164	198	225	245	367	354	375	341	261	387	342	331	360	228	284	241
Vigun01g031500.v1.2	0	0	0	0	0	0	0	0	0	0	0	0	0	0	0	0	0	0	0	0	0	0	0	0
Vigun01g031600.v1.2	48	72	32	26	16	12	154	359	33	21	59	43	57	47	45	22	4	4	86	43	162	27	20	52
Vigun01g031800.v1.2	7	0	0	1	0	0	0	1	0	0	0	0	3	0	0	0	0	0	2	1	2	4	3	0
Vigun01g031900.v1.2	501	634	616	494	257	523	382	679	113	195	71	120	362	718	394	149	351	98	593	464	460	262	186	285
Vigun01g032000.v1.2	48	487	367	1709	923	3795	40	10	11	12	3	2	12	54	21	8	19	5	48	50	50	24	40	46
Vigun01g032100.v1.2	505	1532	1591	2087	1785	3074	900	1526	317	4193	1880	2444	1577	1929	2012	2385	2399	2077	1910	1353	1679	3552	3290	4540
Vigun01g032200.v1.2	191	297	325	262	202	140	440	893	119	316	336	233	461	374	239	378	173	270	171	143	194	102	334	83
Vigun01g032300.v1.2	10	2	19	4	0	1	60	96	16	5	6	4	13	9	11	1	1	2	10	13	24	11	2	35
Vigun01g032700.v1.2	0	0	0	0	0	0	0	0	0	0	0	0	0	0	0	0	0	0	0	0	0	0	0	0
Vigun01g032800.v1.2	0	0	0	0	0	0	0	0	0	0	0	0	0	0	0	0	0	0	0	0	0	0	0	0
Vigun01g033400.v1.2	0	0	0	0	0	0	0	0	0	0	0	0	0	0	0	0	0	0	0	0	0	0	0	0
Vigun01g033500.v1.2	56	12	46	4	6	2	191	343	19	10	53	36	61	43	44	17	0	5	111	100	135	76	20	334
Vigun01g033600.v1.2	35	29	41	16	21	9	0	0	0	0	0	0	0	0	0	0	0	0	0	0	0	0	0	0
Vigun01g033701.v1.2	2	0	0	0	0	0	65	62	11	27	48	26	26	32	52	43	81	30	18	22	28	20	45	22
Vigun01g033800.v1.2	1494	1252	2244	1784	1275	927	1364	1837	198	979	734	745	1060	907	676	1181	716	805	2	1	0	2	2	1
Vigun01g034000.v1.2	0	0	0	0	0	0	0	0	0	0	0	0	0	0	0	0	0	0	0	0	0	0	0	0
Vigun01g034033.v1.2	0	0	0	0	0	0	9	13	1	8	13	12	0	8	2	15	0	1	3	6	12	5	9	5
Vigun01g034100.v1.2	745	656	491	737	362	540	472	1126	196	591	722	672	554	655	489	472	162	299	586	486	789	440	655	517
Vigun01g034200.v1.2	2984	4013	3135	1620	1539	1647	2560	4348	1381	1299	2917	1741	4449	3098	2717	2396	1287	2229	3173	3012	2632	2005	2766	1470
Vigun01g034300.v1.2	957	1324	1290	940	839	472	2377	2264	644	297	1416	972	2891	1329	905	2050	542	1594	1074	1035	1163	629	2183	323
Vigun01g034400.v1.2	316	297	327	101	80	105	197	249	131	68	204	133	307	322	222	238	183	241	323	302	291	235	216	225
Vigun01g034500.v1.2	3689	1908	3697	1065	1251	880	2333	3367	1233	2045	1264	1077	5951	5516	3375	2681	1833	1563	5061	3216	5625	2726	2262	4515
Vigun01g034600.v1.2	3536	5034	1829	2125	1651	4379	1110	2079	769	3618	6918	5368	4211	7834	5857	4263	1958	3649	4700	3561	3289	4350	1674	3878
Vigun01g034700.v1.2	90	211	202	41	59	37	232	251	134	12	83	46	335	118	124	96	53	113	125	153	135	47	93	28
Vigun01g034800.v1.2	4626	5874	7799	3129	3503	2868	2637	3927	1022	2421	2920	2393	3800	4315	3302	2691	1930	2240	4989	4164	5703	3863	3912	3635
Vigun01g034900.v1.2	97	214	474	102	58	76	175	285	133	85	112	110	174	167	121	154	121	112	224	201	215	92	140	157
Vigun01g035000.v1.2	11	15	6	3	5	2	6	13	1	1	9	11	11	7	7	15	2	14	28	11	8	2	4	0
Vigun01g035200.v1.2	180	444	444	345	281	294	326	485	132	232	397	354	590	495	442	508	301	466	458	429	541	515	399	477
Vigun01g035400.v1.2	10	6	4	21	28	19	13	17	2	3	12	10	26	17	21	22	4	21	9	43	6	28	11	5
Vigun01g035500.v1.2	75	100	49	74	58	59	76	86	28	21	34	62	137	201	96	81	16	34	98	205	87	77	125	26
Vigun01g035700.v1.2	7	4	3	4	5	4	5	12	8	3	12	17	16	14	17	15	4	11	4	7	11	0	9	2
Vigun01g035800.v1.2	190	287	212	97	131	90	270	411	103	113	362	343	473	272	375	483	136	411	394	408	398	264	418	205
Vigun01g035900.v1.2	0	0	0	0	0	0	0	0	0	0	0	0	0	0	0	0	0	0	0	0	0	0	0	0
Vigun01g036000.v1.2	0	0	0	0	0	0	0	4	1	1	0	7	0	0	0	0	0	0	0	0	0	0	0	0
Vigun01g036100.v1.2	3235	3262	4052	1184	938	538	10429	10075	4451	1142	2005	2882	9496	8710	4404	4166	1779	2900	6662	6325	13040	2092	2760	1492
Vigun01g036200.v1.2	1442	1937	1972	1305	875	875	1432	2112	777	791	1805	1457	2563	2354	1482	2005	728	1229	2096	1889	2039	1435	1188	1182
Vigun01g036300.v1.2	936	1414	592	264	264	321	1099	1056	340	216	612	419	866	1225	1193	621	273	558	1157	998	731	343	254	234
Vigun01g036400.v1.2	94	99	76	36	54	28	69	42	32	28	148	123	145	54	50	129	27	81	166	140	108	83	156	74
Vigun01g036500.v1.2	308	304	308	147	176	159	254	328	112	138	267	206	310	223	245	274	174	264	212	269	223	185	247	155
Vigun01g036600.v1.2	62	46	32	19	13	10	50	43	32	16	65	76	133	55	59	72	17	87	79	76	51	35	36	26
Vigun01g036700.v1.2	2188	2196	1538	367	596	464	1035	1210	239	122	231	225	1325	580	1022	292	240	367	987	1101	426	386	514	301
Vigun01g036800.v1.2	11	26	34	30	64	63	18	34	0	14	18	22	20	27	17	63	17	31	97	99	49	77	90	56
Vigun01g036900.v1.2	268	269	292	196	133	111	286	445	64	262	197	105	240	235	193	116	83	107	165	162	101	115	242	51
Vigun01g037000.v1.2	123	255	240	197	174	170	236	250	87	200	236	198	248	257	169	251	144	216	217	200	254	270	232	188
Vigun01g037100.v1.2	308	586	850	433	591	331	683	1234	270	425	263	265	582	476	464	356	435	438	482	416	416	312	526	304
Vigun01g037200.v1.2	1204	1629	1685	634	550	616	781	1376	294	598	425	508	962	1096	1043	791	784	533	1370	978	1533	634	696	1203
Vigun01g037300.v1.2	78	152	190	135	67	73	131	150	57	46	167	149	171	186	81	203	66	137	153	172	95	165	160	101
Vigun01g037600.v1.2	1718	2200	4758	2194	1485	1161	1992	929	2052	1245	553	342	16675	4313	1773	2523	1151	1336	9820	3373	23045	3191	2203	3653
Vigun01g037700.v1.2	0	0	0	1	0	0	0	0	0	1	0	1	0	0	0	3	0	2	0	0	0	0	0	0
Vigun01g037800.v1.2	1	0	0	1	0	3	0	0	0	0	21	7	0	5	1	173	2	53	0	0	0	15	71	1
Vigun01g037900.v1.2	15	17	21	236	278	571	20	14	63	126	1543	1659	179	148	69	5097	1369	2903	48	28	97	679	806	534
Vigun01g038000.v1.2	1015	551	506	1249	383	249	489	466	456	149	10211	6013	849	637	344	18469	572	9215	170	419	203	1104	9813	239
Vigun01g038100.v1.2	0	0	0	0	0	0	0	0	2	0	0	0	0	0	0	0	0	0	0	0	0	0	0	0
Vigun01g038200.v1.2	0	0	0	0	0	0	9	3	0	7	0	2	8	8	9	3	5	1	14	8	6	9	6	8
Vigun01g038400.v1.2	1044	994	1290	727	686	533	801	1295	272	456	1522	1083	917	1268	935	2238	676	1431	675	922	516	850	1394	407
Vigun01g038500.v1.2	5771	6472	5381	8545	6935	8712	6889	11067	2372	10799	19535	18168	7343	11493	8580	16566	10100	12975	6239	6453	5357	16074	11388	10102
Vigun01g038600.v1.2	3928	6645	5118	6287	4942	6372	6274	7007	3159	5852	12732	13114	11353	14016	10184	19018	10506	14478	13516	9834	12600	12358	9730	10425
Vigun01g038700.v1.2	551	407	436	65	36	73	145	434	44	299	133	117	119	793	836	165	34	137	335	310	111	95	70	41
Vigun01g038800.v1.2	2844	3027	5759	2366	2945	2787	2243	4793	809	2939	2158	2571	2418	3100	3167	2860	3738	3101	2750	2420	2779	2668	3605	3468
Vigun01g039000.v1.2	8053	5911	7139	3213	3368	4193	3696	4678	1606	3900	6683	6287	3764	7513	7389	4901	3754	5605	4746	4502	3999	4755	4155	2951
Vigun01g039100.v1.2	2185	1941	2694	1248	1166	897	2345	2732	1212	1285	1144	1183	3052	2965	2176	1737	836	938	2780	1981	3682	1527	1372	1693
Vigun01g039200.v1.2	851	1492	971	1202	603	1116	1091	937	758	858	1027	944	3444	2534	1406	1697	504	835	6855	2201	13793	1791	906	3969
Vigun01g039300.v1.2	303	10	5	3	0	1	8	5	2	5	0	0	1	2	1	0	7	0	2	3	4	3	1	6
Vigun01g039400.v1.2	45	0	1	1	1	0	1	1	0	0	1	0	1	0	0	3	0	0	0	2	2	0	2	0
Vigun01g039500.v1.2	285	1145	405	172	213	166	1656	620	271	132	137	171	160	163	82	98	29	61	1743	229	434	94	86	162
Vigun01g039600.v1.2	117	59	36	79	54	85	183	337	65	101	383	187	141	209	148	304	99	111	176	85	91	141	65	207
Vigun01g039700.v1.2	215	172	199	131	53	178	117	340	154	84	770	448	404	743	178	589	222	123	752	201	2139	303	82	490
Vigun01g039800.v1.2	662	467	356	378	147	539	376	1442	188	271	1285	936	771	1315	823	1860	902	619	1071	675	950	1188	386	1261
Vigun01g039900.v1.2	1637	1157	1464	1602	1113	1187	1377	1999	412	1516	1440	1164	1582	1533	1081	1654	736	968	1519	1241	1752	1539	1570	1756
Vigun01g040100.v1.2	4819	7333	6592	3872	3875	4803	3489	4535	2416	3681	4186	4000	4157	4527	3621	4964	5012	5041	6311	3938	4808	4432	3716	6524
Vigun01g040200.v1.2	39	21	28	10	7	9	35	99	18	15	36	20	71	32	8	37	7	13	22	20	36	11	32	22
Vigun01g040300.v1.2	25299	14258	13799	5363	5908	4778	7918	19301	3556	2578	8025	6285	13093	9412	9829	7529	3178	5723	9054	10929	1801	8031	4837	1136
Vigun01g040400.v1.2	1674	594	485	259	250	192	606	1094	133	227	734	408	565	641	643	542	160	553	483	454	300	265	338	151
Vigun01g040500.v1.2	3112	4555	3719	3262	2746	3068	2989	5360	1363	3230	4257	3534	5810	4991	4109	4880	1885	3398	4951	3752	5366	3639	4073	3170
Vigun01g040533.v1.2	0	0	1	1	0	0	0	2	1	0	0	0	0	0	0	0	0	0	0	0	0	0	0	0
Vigun01g040600.v1.2	1520	3722	1818	4041	3496	2707	3766	4971	1347	5962	5347	4228	2953	1869	1573	2449	1804	1674	2785	1979	2765	3905	1020	6345
Vigun01g040700.v1.2	14398	10308	16377	7621	9938	8386	9730	12119	3151	11484	8456	7269	8424	8451	9212	8700	9285	9363	8321	7732	8464	7231	10321	8410
Vigun01g040800.v1.2	953	1517	1381	900	824	1097	1021	1490	418	768	728	858	1262	1498	1194	1303	1552	963	1172	971	1190	1079	1103	1247
Vigun01g040900.v1.2	0	1	0	0	0	0	5	5	5	0	4	5	13	3	7	9	3	25	0	0	1	1	2	0
Vigun01g041000.v1.2	1148	685	832	751	681	502	1128	1621	355	440	933	691	1365	865	730	1237	649	978	704	694	835	733	1361	550
Vigun01g041100.v1.2	23	21	29	21	15	11	23	25	14	15	49	49	49	10	37	75	9	120	5	13	1	24	20	4
Vigun01g041200.v1.2	3598	4617	3346	2338	2309	1710	4596	5240	2387	1467	4418	2598	8714	4487	3946	4646	1846	4783	3725	3648	2791	2272	5443	1348
Vigun01g041301.v1.2	7141	4381	4505	2325	1877	2137	4362	7471	1120	2780	4323	3255	3843	3934	3496	2985	1427	2204	4104	3467	4029	2384	2165	2623
Vigun01g041400.v1.2	165	306	268	164	141	105	236	205	123	389	318	239	301	324	260	342	274	241	262	158	286	250	192	252
Vigun01g041500.v1.2	1962	2721	647	705	555	900	1538	2055	550	634	3274	1908	2290	3480	3241	2206	464	2147	2091	2464	1287	1593	1007	436
Vigun01g041600.v1.2	23	31	9	25	9	9	35	34	21	4	121	59	72	45	42	94	4	83	19	48	22	30	228	5
Vigun01g041700.v1.2	21	13	15	1	0	6	9	30	9	1	13	9	24	5	22	8	1	7	14	10	19	0	3	6
Vigun01g041800.v1.2	1405	1213	1007	1171	974	1162	1027	1609	296	1359	2193	1869	1566	1554	1341	1990	450	876	1609	1421	1647	1374	1956	1507
Vigun01g042100.v1.2	0	0	0	0	0	0	0	0	0	0	0	0	0	0	0	0	0	0	0	0	0	0	0	0
Vigun01g042200.v1.2	1	0	0	0	0	0	0	0	0	0	0	0	0	0	0	0	0	0	0	0	0	0	0	0
Vigun01g042300.v1.2	32	120	13	21	2	5	208	285	20	24	29	53	53	73	14	100	1	12	100	31	174	26	13	128
Vigun01g042400.v1.2	57	482	49	8	6	5	146	253	15	3	2	8	35	33	10	8	4	7	154	13	177	5	3	38
Vigun01g042500.v1.2	45	494	72	17	7	29	118	125	39	79	14	9	78	53	38	5	2	21	195	42	71	12	6	19
Vigun01g042700.v1.2	4010	1784	1588	891	1449	4640	1075	1239	390	707	1560	1741	1589	1825	1482	1179	521	1001	1363	1272	1355	2163	2210	2267
Vigun01g042900.v1.2	3207	4095	4829	2570	2993	1373	1206	2500	452	1400	1414	1143	937	1273	1062	458	231	515	1362	1511	1493	1628	1450	862
Vigun01g043000.v1.2	114	64	32	62	7	117	19	44	22	67	235	208	647	697	479	727	62	171	169	92	191	32	15	94
Vigun01g043100.v1.2	225	595	455	822	487	741	2411	3637	1113	920	2547	2406	15910	16344	10486	17033	3622	5713	1862	2899	1359	3092	5323	1838
Vigun01g043150.v1.2	0	0	0	0	0	0	0	0	0	0	0	0	0	0	0	0	0	0	0	0	0	0	0	0
Vigun01g043200.v1.2	0	0	0	0	0	0	0	0	0	0	0	0	0	0	0	0	0	0	0	0	0	0	0	0
Vigun01g043300.v1.2	3808	3655	4354	2004	1952	2128	3591	4733	1326	1512	2475	1976	3426	3025	2942	2747	2052	2596	3702	3662	2969	2673	2900	2771
Vigun01g043400.v1.2	64	65	70	35	39	48	28	84	9	33	23	22	73	75	47	69	64	17	85	86	91	58	55	90
Vigun01g043500.v1.2	2567	1572	2691	1483	1739	1202	1547	2716	547	1367	1696	1345	1723	1386	1194	1767	827	1292	1441	1262	1839	1404	1570	1518
Vigun01g043600.v1.2	2074	1927	1169	856	751	1250	714	1361	433	548	1365	929	1276	1172	1044	1131	439	735	1308	1079	1502	934	1010	1141
Vigun01g043700.v1.2	634	571	747	462	352	360	775	1315	235	372	514	527	773	796	728	705	513	437	856	674	776	578	738	719
Vigun01g043800.v1.2	0	0	0	0	0	0	0	0	0	0	0	0	0	0	0	0	0	0	0	0	0	0	0	0
Vigun01g044101.v1.2	0	0	2	0	0	0	0	0	1	0	2	0	0	0	0	0	0	1	0	1	1	0	0	0
Vigun01g044200.v1.2	0	5	0	0	0	1	18	24	6	1	14	7	26	14	16	10	14	4	2	0	4	0	4	0
Vigun01g044300.v1.2	979	699	838	410	558	485	824	1015	300	643	925	627	946	722	693	826	525	877	725	658	795	551	604	662
Vigun01g044600.v1.2	763	935	808	475	560	675	314	588	115	230	536	564	487	573	727	567	454	522	1127	843	1409	813	712	1360
Vigun01g044700.v1.2	0	0	0	0	0	0	1	0	0	0	0	0	2	4	0	1	0	2	0	1	1	2	0	0
Vigun01g044800.v1.2	144	190	217	153	93	149	135	199	103	101	140	158	205	239	146	244	144	126	213	129	299	135	185	222
Vigun01g044900.v1.2	677	777	1048	816	626	574	1014	1410	340	729	842	719	1061	1000	728	1143	642	717	998	748	1120	777	1174	1023
Vigun01g045000.v1.2	186	351	503	185	162	149	359	558	197	129	168	186	495	358	406	340	199	255	404	366	337	199	325	232
Vigun01g045101.v1.2	0	0	0	0	0	1	0	0	0	0	1	0	0	1	0	0	0	0	1	2	0	0	0	0
Vigun01g045200.v1.2	23	4	9	0	5	0	9	7	5	6	51	31	11	4	7	54	0	47	4	1	0	1	7	1
Vigun01g045400.v1.2	4400	4607	4944	4741	2505	3897	4357	9892	1355	3825	2851	3477	7183	13454	7592	5183	2201	1716	10775	6230	15961	6676	5808	9740
Vigun01g045500.v1.2	1698	4862	8523	4983	3248	7759	1475	6876	306	4952	12	73	1064	5522	5768	151	16312	246	9334	6256	11338	11580	6283	22744
Vigun01g045600.v1.2	1585	2867	5795	2152	2842	2885	2028	2726	886	1793	643	808	1590	2052	2368	1128	3544	1614	1936	1763	1911	2348	1749	2850
Vigun01g045800.v1.2	732	285	258	213	190	220	201	390	99	170	411	300	497	377	316	487	156	246	366	322	511	250	271	338
Vigun01g045900.v1.2	817	594	616	414	417	403	568	750	197	319	607	412	807	654	597	757	308	521	641	591	894	474	598	561
Vigun01g046000.v1.2	921	1186	1479	2170	2376	2366	914	1377	430	2279	1867	1688	1181	1696	1409	2236	2495	2489	1069	934	1122	2453	2488	2247
Vigun01g046100.v1.2	1852	1802	1804	1114	863	1224	2063	3144	963	810	2260	1720	3743	2626	2277	2375	1122	1683	3085	2687	2409	1839	1573	1593
Vigun01g046200.v1.2	5	5	1	4	4	1	0	4	1	0	0	0	0	1	0	0	1	0	3	0	2	1	5	0
Vigun01g046300.v1.2	6	1	8	10	11	3	3	2	0	1	0	2	0	3	0	2	10	1	4	2	10	7	13	16
Vigun01g046400.v1.2	0	0	0	1	0	0	201	352	70	120	96	68	169	232	221	77	92	123	1	0	1	0	0	0
Vigun01g046500.v1.2	0	0	0	0	0	0	4	0	0	0	0	0	0	0	0	0	0	0	0	0	0	0	0	0
Vigun01g046600.v1.2	26	85	274	63	21	23	153	79	31	121	31	14	72	103	18	58	7	4	48	22	11	54	14	15
Vigun01g046700.v1.2	2034	941	930	703	379	873	866	1337	424	506	772	684	963	1591	1060	934	571	422	1558	1235	1627	823	592	1685
Vigun01g046800.v1.2	1674	832	770	870	820	1003	514	1125	339	1605	1760	1322	767	873	800	1391	674	915	701	522	634	891	991	1302
Vigun01g047000.v1.2	112	301	203	441	260	432	130	212	69	263	281	565	315	1165	656	856	572	879	1039	697	1467	873	390	770
Vigun01g047100.v1.2	189	150	252	299	100	116	53	222	21	251	85	110	70	180	68	121	85	54	100	35	161	81	93	159
Vigun01g047200.v1.2	23	98	71	53	12	126	49	54	19	7	16	9	104	113	35	35	14	2	90	41	68	85	28	114
Vigun01g047300.v1.2	79	147	164	131	138	69	97	128	21	80	102	96	78	43	69	123	32	109	68	86	77	52	141	79
Vigun01g047400.v1.2	2	14	5	12	2	2	30	25	7	14	29	16	10	16	9	39	5	15	30	32	19	15	18	16
Vigun01g047500.v1.2	38	17	19	16	14	18	23	23	21	6	29	18	78	31	17	61	23	45	21	20	7	12	10	8
Vigun01g047600.v1.2	845	1335	760	688	533	1097	274	338	164	254	610	469	475	672	779	462	519	544	1111	583	717	652	334	682
Vigun01g047700.v1.2	6	0	0	8	2	2	0	2	0	0	0	2	4	0	2	0	0	0	0	0	0	0	0	0
Vigun01g047800.v1.2	1462	1043	930	439	445	741	856	1367	555	318	746	599	1564	1691	1620	992	1189	906	1510	1140	1181	636	780	990
Vigun01g047900.v1.2	3821	2578	3456	2852	2323	3064	1820	3059	798	3688	3764	3717	2486	2933	2453	4059	2397	2436	2786	2336	3213	2828	4295	3869
Vigun01g047950.v1.2	29	2	1	4	3	3	5	10	1	6	17	12	14	13	10	8	9	9	4	2	3	3	18	1
Vigun01g048000.v1.2	353	549	339	317	214	309	284	501	247	228	495	408	888	607	431	565	210	444	548	440	461	376	868	296
Vigun01g048100.v1.2	10272	7408	6625	6028	4880	6419	4716	7549	1244	4758	7856	4630	7125	9439	6234	5774	3110	3252	7662	6621	4999	7165	4702	4429
Vigun01g048200.v1.2	1713	2149	1846	968	1012	1094	2289	3572	819	887	913	981	2170	2150	2300	1236	1091	1197	1992	2014	1475	1142	1006	1209
Vigun01g048300.v1.2	300	176	156	188	122	139	270	513	55	146	347	193	247	254	149	297	150	147	238	165	333	220	277	265
Vigun01g048400.v1.2	20	20	16	8	12	14	25	20	10	6	14	11	31	18	16	20	15	10	28	22	15	12	15	14
Vigun01g048500.v1.2	572	795	663	519	390	496	725	996	337	361	726	632	1381	1195	808	934	540	603	1195	881	1157	804	610	785
Vigun01g048600.v1.2	134	134	115	92	66	36	230	315	85	18	187	93	373	186	101	247	44	172	119	98	127	73	276	49
Vigun01g048700.v1.2	1039	861	585	296	348	346	550	753	222	249	406	296	906	998	900	561	257	464	1057	767	876	432	320	353
Vigun01g048800.v1.2	475	0	0	0	0	0	0	0	0	0	0	0	0	1	0	0	0	0	0	0	0	0	0	0
Vigun01g048900.v1.2	3216	4119	2876	5359	3370	6001	2242	3094	784	5912	4502	5251	3659	6066	4188	4872	3774	3605	5014	3551	5353	5862	5240	7014
Vigun01g049000.v1.2	1806	2122	2537	1788	1425	1448	1889	2735	705	2601	3025	2270	2632	2393	1764	2197	1203	2235	2213	2144	2443	1992	2463	2401
Vigun01g049100.v1.2	4	0	2	0	0	0	9	7	5	0	0	2	12	4	5	8	0	1	4	0	0	1	2	3
Vigun01g049200.v1.2	2535	3108	3048	1209	1300	1272	2100	2784	613	1891	1688	1469	1796	2411	2357	939	1112	1402	980	923	588	620	579	227
Vigun01g049300.v1.2	791	1172	1340	1155	976	971	1339	1706	427	853	2428	1825	1738	1526	934	1945	508	1532	1733	1715	1866	1517	924	1256
Vigun01g049400.v1.2	9058	10270	12461	6062	7171	5255	9334	11006	2923	5115	6759	6711	12081	8820	8003	8084	2969	8457	8777	9739	5307	8381	5530	4201
Vigun01g049500.v1.2	2056	1824	2205	1202	2356	1206	828	1385	240	1361	580	895	649	575	602	331	401	817	406	692	163	1021	583	429
Vigun01g049600.v1.2	0	0	0	0	0	0	0	0	0	0	0	0	0	0	0	0	0	0	0	0	0	0	0	0
Vigun01g049800.v1.2	27	0	18	5	4	6	12	1	1	6	2	3	11	12	24	6	9	4	18	36	4	16	12	7
Vigun01g049900.v1.2	1402	1149	1739	824	742	829	740	1302	401	787	926	696	1363	1533	1175	1012	631	995	1530	975	1460	768	805	842
Vigun01g050000.v1.2	92	95	115	77	35	44	101	171	40	16	360	230	278	179	74	283	34	121	139	127	70	141	153	62
Vigun01g050100.v1.2	433	370	635	318	266	187	691	906	178	220	471	397	706	530	584	609	658	563	261	268	245	189	387	161
Vigun01g050200.v1.2	415	101	96	283	266	190	353	299	268	77	159	128	378	108	76	118	28	93	131	150	353	251	140	135
Vigun01g050250.v1.2	0	0	0	0	0	0	0	0	0	0	0	0	0	0	0	0	0	0	0	0	0	0	0	0
Vigun01g050300.v1.2	13	9	45	18	8	5	4	25	0	16	1	4	2	0	0	1	0	0	4	6	5	13	11	4
Vigun01g050400.v1.2	5	6	1	1	3	3	4	9	3	3	0	2	7	4	4	5	0	2	29	30	31	3	2	1
Vigun01g050500.v1.2	171	109	89	97	43	54	196	255	63	24	185	134	564	299	216	802	215	341	352	261	458	170	405	196
Vigun01g050800.v1.2	0	0	0	1	0	0	1	0	2	0	0	0	1	0	0	1	0	0	0	0	0	1	5	0
Vigun01g050850.v1.2	86	81	57	21	26	16	125	226	66	55	111	92	228	118	143	122	33	85	79	81	80	65	98	56
Vigun01g050900.v1.2	323	161	34	55	80	30	1130	1291	344	92	198	307	3616	955	1426	398	52	157	780	682	212	47	19	13
Vigun01g051100.v1.2	27	83	38	25	12	19	89	140	43	16	10	8	211	101	61	50	33	1	129	103	222	22	20	26
Vigun01g051200.v1.2	9	14	24	3	11	7	7	5	3	3	19	8	9	10	13	2	2	2	8	4	10	4	11	1
Vigun01g051300.v1.2	0	0	0	0	0	1	0	0	0	0	0	0	0	0	0	0	0	0	0	0	0	0	0	0
Vigun01g051400.v1.2	35	5	3	3	2	2	4	6	4	7	6	3	13	8	6	15	2	10	7	12	2	0	8	1
Vigun01g051500.v1.2	2	2	0	0	0	2	0	1	0	3	0	1	1	0	0	0	0	2	0	4	0	0	3	0
Vigun01g051700.v1.2	17	30	9	1	0	10	33	33	18	3	9	0	31	36	31	16	9	5	92	85	54	1	9	4
Vigun01g051900.v1.2	0	0	0	0	0	0	0	0	0	0	0	0	0	0	0	0	0	0	0	0	0	0	0	0
Vigun01g052000.v1.2	1481	1493	1128	1334	1133	1569	1269	2597	396	1902	2415	1648	1869	1506	1452	2211	722	1394	1645	1369	1534	1467	1981	1486
Vigun01g052100.v1.2	34	13	27	14	14	12	31	52	29	15	108	57	29	26	21	49	33	48	24	13	19	11	31	13
Vigun01g052200.v1.2	998	591	492	368	322	235	883	1213	249	282	885	565	991	766	628	755	258	590	768	763	621	423	469	388
Vigun01g052300.v1.2	2105	3135	2191	196	215	413	920	1334	305	264	463	269	861	941	1452	354	134	367	596	871	327	141	270	59
Vigun01g052400.v1.2	51178	109895	73478	37220	34110	79029	24170	38010	12214	53192	43103	60060	47825	99970	77192	44887	31646	39599	95177	56391	69946	66475	27649	84610
Vigun01g052500.v1.2	5049	7786	5349	3022	3191	3878	5625	8283	2735	2758	8660	4726	7837	6553	6031	6904	3772	9323	5532	5094	4147	4385	6188	2757
Vigun01g052600.v1.2	481	2627	670	409	406	538	1730	1110	1946	1025	1205	2522	3816	12395	7746	4587	2537	2736	8733	2651	14291	1505	283	1883
Vigun01g052700.v1.2	26	14	21	24	11	6	7	14	3	4	8	3	4	15	5	5	1	0	16	10	17	14	27	17
Vigun01g052800.v1.2	1693	1957	2358	1230	1225	1242	2074	2553	786	1175	1139	1138	2097	1530	1654	1398	1535	1337	1846	1645	1632	1443	1689	1456
Vigun01g052900.v1.2	12	267	46	8	8	21	11	42	11	5	12	11	4	6	7	4	0	2	17	10	36	6	7	12
Vigun01g053000.v1.2	0	0	0	0	0	0	0	0	0	0	0	0	0	0	0	0	0	0	0	0	0	0	0	0
Vigun01g053100.v1.2	1088	1062	960	724	522	953	878	1601	517	805	1400	1062	1763	1600	1290	1460	1038	1508	1811	1329	1749	1320	1047	1486
Vigun01g053200.v1.2	278	369	197	167	198	134	176	330	76	133	479	257	473	343	345	415	150	282	419	366	353	262	282	204
Vigun01g053300.v1.2	0	0	0	0	0	0	0	0	0	1	0	0	0	0	0	0	0	0	0	0	0	0	0	0
Vigun01g053400.v1.2	5440	5804	5518	4065	3797	5184	6474	7392	2992	3295	6557	5326	7831	8633	6843	7175	6238	6644	7810	6063	6833	5967	6498	5717
Vigun01g053450.v1.2	0	3	9	2	5	2	3	5	2	4	1	6	3	2	1	2	2	0	3	1	3	0	2	1
Vigun01g053500.v1.2	36586	40823	47054	35636	40530	67971	27820	37947	8600	59431	45104	46855	22775	61313	54335	44678	54943	54735	37362	29226	22784	52807	24102	60397
Vigun01g053600.v1.2	0	0	0	0	0	0	0	0	0	0	0	0	0	0	0	0	0	0	0	0	0	0	0	0
Vigun01g053800.v1.2	3575	4060	5648	4876	5052	4161	3508	4893	1401	4889	3981	4042	5242	7222	5280	5322	4578	4907	5324	3672	5265	5423	5825	7172
Vigun01g054000.v1.2	1197	1951	1605	1555	1252	1170	1782	1464	1066	3364	3149	1778	1795	2576	1801	853	673	602	1293	883	1447	1360	1055	1776
Vigun01g054100.v1.2	7262	11784	7388	11809	6824	14024	4125	6766	2183	9379	10360	10510	15035	19183	10091	14215	4745	5722	17358	9892	22892	16495	10285	21076
Vigun01g054200.v1.2	1935	1917	1244	1013	741	685	2094	11050	420	1529	939	1046	1128	687	514	859	219	497	873	813	673	800	673	599
Vigun01g054300.v1.2	133	224	230	129	86	89	216	330	80	128	262	277	381	371	304	329	180	194	408	275	390	254	252	253
Vigun01g054400.v1.2	303	141	170	316	159	256	201	294	79	331	748	644	604	1083	464	902	377	492	701	231	1013	621	587	1124
Vigun01g054500.v1.2	1617	990	931	682	518	669	938	1538	425	742	1114	831	1519	1266	1184	1380	833	1168	1177	998	1317	894	1291	1072
Vigun01g054600.v1.2	57	14	59	63	0	14	17	49	22	28	110	81	54	13	19	90	22	87	60	30	52	48	98	66
Vigun01g054700.v1.2	149	116	213	107	47	125	101	112	38	54	140	112	187	254	222	192	268	253	282	142	405	128	169	170
Vigun01g054800.v1.2	144	235	207	66	48	128	63	135	19	23	96	136	45	123	72	96	42	62	141	126	37	109	148	130
Vigun01g054900.v1.2	2320	1576	2481	2748	1607	1647	2110	4332	523	2814	2501	2135	2089	2384	1405	2559	1105	1383	2078	1505	2541	2325	2060	2620
Vigun01g055000.v1.2	4	0	2	1	0	0	6	0	0	1	1	2	0	1	0	2	0	0	5	0	1	3	2	0
Vigun01g055050.v1.2	0	0	0	0	0	0	0	0	0	0	0	0	0	0	0	0	0	0	0	0	0	0	0	0
Vigun01g055100.v1.2	72	100	108	140	102	184	28	65	11	96	39	33	138	333	175	410	276	166	561	248	560	776	727	1226
Vigun01g055200.v1.2	707	487	487	556	292	317	549	995	124	441	735	513	201	250	159	196	89	205	148	197	118	223	153	111
Vigun01g055400.v1.2	339	375	424	648	554	753	106	165	63	997	481	559	366	584	407	687	612	452	662	296	771	941	709	1158
Vigun01g055500.v1.2	35	74	231	65	20	41	74	79	25	8	32	22	105	123	30	48	46	19	186	94	254	156	117	157
Vigun01g055600.v1.2	87	40	71	30	39	27	87	77	47	18	156	126	105	39	40	161	31	184	39	30	9	45	46	7
Vigun01g055700.v1.2	2227	2490	3711	1793	1964	1100	2468	3141	909	1316	1696	1385	3463	2502	1712	2433	1481	1561	2097	1748	2270	1802	4174	1965
Vigun01g055760.v1.2	0	0	0	0	0	0	0	0	0	0	0	0	0	0	0	1	0	0	3	0	0	1	0	1
Vigun01g055820.v1.2	0	0	0	0	0	0	0	0	0	0	0	0	0	0	0	0	0	0	0	0	0	0	0	0
Vigun01g055880.v1.2	1	0	0	0	0	0	0	0	0	0	0	0	29	36	30	42	19	27	31	49	12	36	19	20
Vigun01g056000.v1.2	1600	1690	1556	1367	1016	1045	1498	2003	659	1155	1546	1306	2320	2290	1511	1685	844	1061	2332	1669	2428	2016	1632	1507
Vigun01g056100.v1.2	2316	2923	3935	2468	2551	2497	3238	3097	1001	1835	2072	1758	2560	2964	2652	2201	2431	1887	2641	1980	3013	2225	2280	2525
Vigun01g056200.v1.2	2528	3619	3931	1845	1614	1954	1149	1960	475	1398	826	683	2510	1961	1608	947	1102	619	2611	2230	1777	1805	1368	1339
Vigun01g056266.v1.2	12	13	5	3	5	2	4	8	6	1	3	5	10	4	1	18	2	8	4	4	4	2	9	2
Vigun01g056332.v1.2	0	0	0	0	0	0	0	0	0	0	0	0	0	0	0	0	0	0	0	0	0	0	0	0
Vigun01g056400.v1.2	1634	2248	2739	1454	1858	2176	1714	1750	968	1195	1123	1307	1877	2069	2490	1844	3810	2017	3190	2276	3213	1829	1668	2878
Vigun01g056500.v1.2	1177	799	1083	377	358	440	991	995	330	153	663	528	974	1040	695	683	232	399	1423	930	1458	423	794	669
Vigun01g056600.v1.2	9	2	9	0	0	0	8	2	0	0	0	0	3	0	2	2	0	5	0	0	2	1	0	1
Vigun01g056700.v1.2	30	9	9	12	15	6	33	35	16	12	86	37	35	9	18	36	9	45	7	17	17	6	15	7
Vigun01g056800.v1.2	150	40	95	76	51	35	119	143	65	44	337	229	151	103	48	253	48	215	23	63	33	74	82	16
Vigun01g056900.v1.2	60	49	89	127	38	88	92	110	42	100	254	188	155	97	97	156	121	128	108	76	95	90	110	78
Vigun01g057000.v1.2	58	33	21	15	11	11	17	16	7	4	14	11	10	24	11	13	16	17	25	16	19	9	23	14
Vigun01g057132.v1.2	19	5	3	3	4	2	5	2	1	0	4	0	1	1	2	0	5	2	3	0	7	6	11	10
Vigun01g057200.v1.2	327	192	323	172	156	180	201	300	46	139	168	137	94	102	82	103	149	56	99	95	157	137	227	210
Vigun01g057300.v1.2	814	949	1194	300	401	310	911	1103	515	233	565	725	1087	777	727	696	571	992	713	699	935	421	352	393
Vigun01g057600.v1.2	2	2	5	2	4	0	1	2	3	0	1	2	10	4	1	3	0	1	1	1	3	1	2	2
Vigun01g057701.v1.2	3	2	1	23	3	2	0	0	0	0	0	0	0	0	0	0	0	0	0	0	0	0	0	0
Vigun01g057800.v1.2	17940	8413	7828	2577	3686	1841	3789	8547	1636	1340	4945	4262	9040	3499	4013	3264	544	3065	3688	5431	1749	3043	2850	936
Vigun01g058000.v1.2	5593	6054	6987	5381	5344	4757	4290	8030	1953	8212	6755	5242	7488	7338	6401	7356	4347	5027	6261	5370	7532	6570	8987	6837
Vigun01g058200.v1.2	3692	4833	4905	4399	3624	4869	3999	4072	1710	6412	6020	4252	6298	7287	6050	6053	4028	5816	6602	4744	8211	4470	4478	6460
Vigun01g058300.v1.2	3734	2264	2438	2063	1831	2121	1744	3768	737	2658	1130	1140	125	74	17	79	13	25	74	75	177	129	95	82
Vigun01g058400.v1.2	0	1	2	10	1	16	1	3	0	0	2	0	0	2	0	1	0	0	10	3	5	6	7	5
Vigun01g058500.v1.2	16	7	13	8	2	1	3	9	4	0	17	3	9	16	5	13	2	9	5	8	7	6	33	4
Vigun01g058600.v1.2	62	83	80	63	5	75	73	87	18	5	28	17	94	80	39	58	8	11	92	92	89	43	20	127
Vigun01g058700.v1.2	2144	2447	1343	1426	1049	1450	2185	2369	645	767	2113	1502	3111	2883	2083	2155	974	1473	2664	2046	3016	1874	1390	1686
Vigun01g058800.v1.2	890	839	692	1420	1016	1622	562	830	170	1761	2963	2470	953	1348	899	2101	1189	1838	890	675	720	2162	1116	1868
Vigun01g058900.v1.2	140	76	88	50	16	23	279	402	100	16	74	38	152	170	88	149	58	42	275	200	276	81	118	91
Vigun01g059000.v1.2	1065	591	594	289	299	290	483	697	223	225	519	325	620	466	468	447	257	440	474	427	372	260	391	296
Vigun01g059033.v1.2	59	60	114	85	61	25	54	89	21	30	15	22	53	47	46	57	58	40	22	17	25	24	27	26
Vigun01g059066.v1.2	60	35	74	49	71	26	14	31	6	23	25	11	36	37	40	48	13	26	23	20	27	20	36	27
Vigun01g059200.v1.2	1350	1359	1247	885	657	679	1315	2188	653	578	960	981	2232	1772	1317	1565	578	839	2057	1795	2225	1133	1319	1258
Vigun01g059300.v1.2	4279	4113	4133	2586	2176	2725	3024	5340	1171	2557	3084	2695	2980	3370	2783	2620	1051	1829	4601	3847	4261	2925	3443	3499
Vigun01g059500.v1.2	277	352	344	333	147	190	418	640	119	282	434	416	512	545	360	605	190	300	501	356	536	332	460	414
Vigun01g059600.v1.2	1305	1443	1049	473	534	594	956	1492	399	377	1274	819	1501	1187	1115	997	474	1035	1207	1333	851	642	820	404
Vigun01g060000.v1.2	74	152	92	125	52	59	165	205	69	81	113	113	273	209	131	170	90	85	244	169	196	172	116	180
Vigun01g060200.v1.2	1548	759	1531	523	572	323	1020	1604	365	723	422	346	664	607	458	534	280	543	781	688	760	427	623	634
Vigun01g060300.v1.2	288	343	523	424	323	229	355	586	128	480	357	293	391	416	280	447	222	270	347	291	311	316	494	371
Vigun01g060400.v1.2	141	95	151	39	69	45	139	174	97	67	94	76	265	135	104	98	87	92	160	113	152	54	92	74
Vigun01g060500.v1.2	503	325	235	178	149	107	379	538	211	66	382	211	657	272	253	447	120	397	233	253	269	121	518	101
Vigun01g060600.v1.2	257	353	1120	398	223	289	912	413	860	347	93	156	1011	1117	426	271	497	136	6140	1731	15305	419	322	3321
Vigun01g060700.v1.2	4835	4152	3901	3493	2718	3165	3443	5633	1753	3616	5513	4610	6218	5438	4295	6056	2366	3822	5065	4231	5702	4197	5862	4628
Vigun01g060800.v1.2	36033	63220	52661	67278	59822	112210	15380	38503	8120	92001	81913	108821	33970	89133	52539	75414	56526	49498	62834	38438	50584	115129	57915	142013
Vigun01g060900.v1.2	3048	3945	3928	2748	2801	3151	2590	3109	1234	3426	3202	3302	3700	3845	3566	3811	3632	3773	3654	2899	3287	3797	3996	3866
Vigun01g061100.v1.2	454	1917	415	155	60	97	670	1465	158	277	166	120	313	866	647	94	45	42	494	327	536	211	163	214
Vigun01g061200.v1.2	1819	1845	1420	1427	1124	973	1354	2255	577	1502	2283	1997	2355	2470	1666	2666	667	1532	1916	1667	1733	1601	1861	1339
Vigun01g061300.v1.2	1287	1186	1166	522	445	614	1019	1320	650	369	919	714	1863	1425	1366	1024	700	864	1552	1446	1322	805	849	877
Vigun01g061400.v1.2	2306	3317	3320	2962	2690	2865	1910	3248	1043	3331	2964	2828	3699	3501	2718	3696	1860	2753	3155	2354	2912	3081	3158	3046
Vigun01g061500.v1.2	702	751	1270	662	601	471	532	978	178	675	525	552	695	734	635	755	384	481	706	631	731	582	910	737
Vigun01g061600.v1.2	990	603	676	423	341	291	975	1425	446	232	959	651	1397	1004	777	1111	434	926	847	909	758	578	993	468
Vigun01g061625.v1.2	0	0	0	0	0	0	0	0	0	0	0	0	0	0	0	0	0	0	0	0	0	0	0	0
Vigun01g061700.v1.2	51	15	16	15	5	13	11	22	17	13	34	26	14	30	18	24	16	18	31	34	46	21	11	21
Vigun01g061733.v1.2	0	0	0	0	0	0	0	0	0	0	0	0	0	0	0	0	0	0	0	0	0	0	0	0
Vigun01g061800.v1.2	0	2	0	1	0	1	0	0	1	4	3	2	0	0	1	3	0	2	0	0	1	3	2	1
Vigun01g061900.v1.2	85	172	84	267	125	182	131	228	72	146	307	451	366	328	190	429	45	235	334	221	509	339	219	372
Vigun01g062000.v1.2	223	199	152	116	78	78	328	261	138	75	943	496	412	285	184	668	120	690	116	281	126	197	752	81
Vigun01g062100.v1.2	43597	31774	22120	19771	18790	33635	11973	22990	4685	29731	31746	25488	23026	39327	29960	24139	11736	17319	35403	23481	31854	25310	13688	33156
Vigun01g062200.v1.2	16	51	94	1	3	1	6	26	1	0	1	1	6	15	25	2	14	4	30	21	25	7	2	13
Vigun01g062300.v1.2	2122	1003	1772	839	644	1023	654	1227	462	991	2007	1525	1090	3127	1588	2590	1036	977	1927	1127	2576	1024	1080	1328
Vigun01g062400.v1.2	647	742	772	230	183	203	463	586	230	87	248	259	1159	1568	754	480	131	174	1489	1101	1348	512	404	401
Vigun01g062500.v1.2	7	16	16	11	12	5	5	7	1	1	1	0	4	16	5	5	4	0	12	7	18	6	2	3
Vigun01g062600.v1.2	1448	1778	1809	1007	518	992	1115	2018	480	662	1190	1117	2158	2526	1603	2021	572	771	2783	1708	3174	1241	903	1667
Vigun01g062700.v1.2	24	6	0	4	2	6	1	0	3	1	3	4	3	1	1	4	6	6	6	4	6	6	3	6
Vigun01g062733.v1.2	837	400	673	291	318	356	544	715	203	352	512	396	452	395	407	585	599	421	439	351	478	340	502	445
Vigun01g063000.v1.2	0	0	0	0	0	0	0	0	0	0	0	0	0	0	0	0	0	0	0	0	0	0	0	0
Vigun01g063033.v1.2	2	0	0	0	0	0	1	3	0	1	0	4	1	0	0	5	0	0	2	0	0	0	0	0
Vigun01g063700.v1.2	0	0	0	0	0	0	0	0	0	0	0	0	0	0	0	0	0	0	0	0	0	0	0	0
Vigun01g063800.v1.2	0	0	0	0	0	0	1	0	0	0	0	0	0	0	0	0	0	0	0	0	0	0	0	0
Vigun01g063900.v1.2	0	0	0	1	0	0	0	0	2	1	0	0	0	0	0	0	0	0	0	0	0	1	0	0
Vigun01g063984.v1.2	1	4	2	13	21	19	0	0	0	0	0	0	1	3	2	1	0	2	39	33	44	47	44	44
Vigun01g064040.v1.2	113	48	76	30	40	19	16	30	4	7	14	8	14	13	9	9	13	17	50	39	56	35	44	36
Vigun01g064100.v1.2	921	709	618	490	357	278	1054	1753	275	451	742	565	1033	935	727	792	278	491	884	873	793	455	638	423
Vigun01g064200.v1.2	1349	1953	2769	1683	1823	1928	1328	2220	550	2049	1333	1212	1675	1908	1935	1706	1929	1750	1817	1423	1996	1727	1979	2017
Vigun01g064300.v1.2	34	2	1	13	2	1	4	9	1	2	24	6	8	3	2	15	1	4	2	3	3	2	38	1
Vigun01g064350.v1.2	572	505	610	367	436	290	536	872	156	589	643	482	513	554	500	627	360	515	404	374	386	352	556	370
Vigun01g064400.v1.2	647	592	1018	516	369	245	1231	2230	361	361	453	444	1468	1094	646	855	279	311	1220	765	2064	512	528	866
Vigun01g064500.v1.2	26	25	28	37	2	2	35	78	23	12	94	47	69	67	15	56	11	11	30	30	37	43	64	16
Vigun01g064600.v1.2	474	273	228	235	127	179	478	662	162	176	434	317	503	434	293	479	206	307	388	332	407	306	422	263
Vigun01g064700.v1.2	0	0	0	0	0	0	0	0	0	0	0	0	0	0	0	0	0	0	0	0	0	0	0	0
Vigun01g064800.v1.2	863	1278	1148	840	853	1021	992	1306	654	719	1186	1058	1863	1723	1238	1829	1147	1332	1571	1108	1650	1105	1299	1498
Vigun01g064900.v1.2	23	36	16	4	11	7	15	49	11	8	18	11	17	20	14	26	10	29	42	31	25	14	49	10
Vigun01g065000.v1.2	1737	2783	2270	1435	1222	1775	1222	2106	449	1407	2160	1592	2483	3270	2608	1841	825	1338	3108	2267	2980	1901	1515	1747
Vigun01g065100.v1.2	636	876	651	560	405	552	560	730	191	540	824	902	1121	991	743	1112	324	672	1195	822	1216	631	567	738
Vigun01g065200.v1.2	0	0	0	0	0	0	0	0	0	0	0	0	0	0	0	0	0	0	0	0	0	0	0	0
Vigun01g065300.v1.2	2273	811	717	900	517	565	2326	2962	439	594	2280	1413	1755	1572	773	1785	522	863	1133	890	1305	1059	1061	808
Vigun01g065400.v1.2	265	1749	1092	1689	1244	1516	239	771	182	1165	836	851	925	2209	1616	1418	1353	1238	3104	2004	988	2335	2518	1179
Vigun01g065500.v1.2	4256	3349	4930	2273	2106	2572	2105	3700	723	1156	2386	2561	2239	4346	2819	2212	1072	1711	2942	2727	2628	1891	1921	1433
Vigun01g065600.v1.2	803	562	887	492	445	312	815	650	675	301	1609	1523	2142	1218	640	2236	713	1960	397	473	219	627	463	231
Vigun01g065650.v1.2	169	285	252	130	183	129	322	279	109	107	194	154	352	242	304	213	203	260	292	282	274	207	155	144
Vigun01g065751.v1.2	0	0	0	0	0	0	0	0	0	0	0	0	0	0	0	0	0	0	0	0	0	0	0	0
Vigun01g065800.v1.2	8168	8878	12685	3544	5570	3420	8299	12779	3694	3945	4970	3428	8779	7604	7896	4930	5159	6130	6332	7324	5437	4695	8279	4533
Vigun01g066000.v1.2	209	173	91	97	89	79	103	233	40	149	297	200	235	230	135	263	47	147	219	210	206	135	119	122
Vigun01g066100.v1.2	139	45	10	7	12	16	53	59	7	9	113	43	69	59	62	35	6	31	73	77	41	29	40	14
Vigun01g066200.v1.2	800	584	735	417	403	298	734	1061	219	437	490	516	582	606	549	654	474	511	663	628	639	439	667	550
Vigun01g066300.v1.2	2	4	2	0	0	1	5	2	2	1	3	4	0	1	1	1	0	6	1	3	0	7	2	4
Vigun01g066400.v1.2	54	88	119	64	40	42	98	184	80	100	221	125	153	89	86	135	62	160	129	148	149	79	291	83
Vigun01g066500.v1.2	29	5	5	6	4	5	20	21	20	11	28	23	18	26	15	46	8	20	21	17	26	15	14	9
Vigun01g066600.v1.2	196	221	199	136	91	54	263	413	77	112	371	218	339	219	249	425	106	323	190	211	268	137	243	107
Vigun01g066700.v1.2	1106	942	1030	633	694	443	789	1030	309	741	945	756	1271	1413	1313	1214	654	1210	959	892	911	765	755	535
Vigun01g066800.v1.2	2450	2817	2687	2031	1998	1874	1888	2384	949	1317	3669	3290	2870	3109	2240	4174	1535	3010	2380	2423	2225	2895	2668	1682
Vigun01g066900.v1.2	476	1006	786	686	502	631	1322	2114	477	858	1093	996	1162	944	725	2206	967	2019	786	589	1006	627	1482	779
Vigun01g066950.v1.2	0	0	0	0	0	0	0	0	0	0	0	0	0	0	0	0	0	0	0	0	0	0	0	0
Vigun01g067000.v1.2	37	84	23	7	11	12	182	33	24	23	5	16	19	19	20	4	0	5	39	29	14	5	0	12
Vigun01g067200.v1.2	1128	1067	1342	579	540	587	1009	1751	486	357	581	522	736	995	690	408	415	211	1330	1132	1068	718	583	759
Vigun01g067250.v1.2	12	1	4	1	2	1	11	11	4	0	3	1	1	5	1	4	0	7	8	8	6	10	3	4
Vigun01g067300.v1.2	2065	2224	2728	716	536	574	4381	7770	1491	468	311	448	4146	2742	2412	664	737	365	3719	3447	3686	985	962	1595
Vigun01g067400.v1.2	2	3	0	2	0	1	4	7	0	1	0	1	5	3	2	4	0	3	1	4	3	1	5	0
Vigun01g067500.v1.2	53	27	40	46	18	42	72	85	35	34	226	279	361	301	43	305	45	60	120	86	73	187	51	114
Vigun01g067600.v1.2	274	332	597	163	129	93	361	462	100	106	308	278	388	403	242	275	74	148	161	221	82	159	171	57
Vigun01g067700.v1.2	1157	1681	3186	1500	1819	1112	1425	2485	573	1953	906	1062	909	1101	957	1242	1651	1202	813	823	997	1088	1567	1134
Vigun01g067800.v1.2	498	655	698	542	561	451	417	940	147	636	632	632	660	714	518	781	398	444	616	501	713	549	785	709
Vigun01g068000.v1.2	2347	2204	2062	792	686	468	2147	2971	630	916	1030	743	2366	2016	1989	999	373	957	2329	2056	2033	560	674	377
Vigun01g068100.v1.2	6535	8385	14032	8850	13914	18549	2230	3464	418	8069	1857	3305	1013	4529	3678	572	991	1667	1077	1167	568	7233	9860	5148
Vigun01g068400.v1.2	0	0	0	0	0	0	2	0	0	0	0	3	0	1	0	2	0	0	1	2	1	2	2	1
Vigun01g068500.v1.2	3427	4802	2383	1950	1891	3802	1201	2165	463	2046	4923	2708	3101	4957	3380	2542	925	2023	4104	3148	2859	3103	1156	2187
Vigun01g068600.v1.2	35	2	10	6	0	1	7	3	2	0	9	6	2	3	1	7	0	3	1	2	0	4	11	5
Vigun01g068700.v1.2	989	742	757	541	438	461	607	926	275	513	862	738	921	788	564	951	347	618	952	806	1046	927	876	890
Vigun01g068900.v1.2	126	63	34	67	36	35	149	180	25	61	129	74	95	78	65	83	19	79	1	0	0	0	0	0
Vigun01g069000.v1.2	85	22	22	9	10	9	23	34	13	4	16	14	32	17	17	15	9	21	28	21	20	14	17	13
Vigun01g069100.v1.2	56	31	22	2	8	9	20	23	9	17	43	26	36	41	40	23	18	16	27	16	17	7	24	8
Vigun01g069200.v1.2	182	389	291	192	126	395	144	206	94	128	170	257	331	414	393	428	238	286	909	456	1103	560	364	1112
Vigun01g069300.v1.2	39	27	16	8	21	10	40	46	16	7	25	12	43	24	16	36	6	15	16	9	26	13	21	12
Vigun01g069400.v1.2	149	57	60	76	47	24	119	138	48	37	187	130	231	100	101	196	27	77	141	213	133	218	163	110
Vigun01g069500.v1.2	1290	1702	1471	1027	860	1113	1240	1636	673	919	1129	997	2034	2104	1537	1406	968	993	1330	969	1339	885	707	945
Vigun01g069600.v1.2	14636	9309	13104	7223	9266	6499	10598	17048	3132	11012	9711	6697	7679	8024	7000	7549	7839	7987	7803	7032	7994	8953	11172	9364
Vigun01g069700.v1.2	874	935	934	894	690	924	862	934	355	1452	1166	1423	1076	1787	1146	1391	1073	1188	1112	793	1151	868	856	1032
Vigun01g069800.v1.2	193	74	26	70	45	39	187	111	93	66	681	526	255	203	169	499	93	541	175	196	140	199	814	98
Vigun01g069900.v1.2	157	181	133	174	52	66	143	126	111	81	411	330	411	279	167	422	70	254	165	248	174	186	867	107
Vigun01g070000.v1.2	1127	1390	2145	677	932	729	1133	1683	402	1133	822	658	1107	1443	1392	879	1131	937	1119	849	1187	646	1028	941
Vigun01g070200.v1.2	122	213	354	186	186	108	306	360	115	147	158	196	350	304	226	307	204	197	478	458	605	369	734	540
Vigun01g070300.v1.2	382	663	334	37	18	18	221	316	69	89	22	10	60	95	99	15	4	4	316	241	79	21	19	16
Vigun01g070500.v1.2	2361	3448	5275	3643	3106	2426	2710	3556	771	3567	1281	1431	2124	3495	2099	1664	1360	845	2678	2283	2109	3260	3355	2453
Vigun01g070600.v1.2	0	0	0	0	0	0	0	0	0	0	0	0	0	0	0	0	0	0	0	0	0	0	0	0
Vigun01g070700.v1.2	158	204	99	188	167	138	146	219	44	60	86	94	150	306	171	124	79	119	317	188	428	267	170	317
Vigun01g070900.v1.2	340	363	307	345	209	231	242	393	116	324	236	290	283	318	203	238	140	164	338	310	360	378	266	330
Vigun01g071100.v1.2	60	124	96	92	123	74	80	114	58	63	121	140	173	125	77	170	50	138	111	83	121	113	79	54
Vigun01g071200.v1.2	0	0	0	0	0	0	0	0	0	0	0	1	0	0	0	0	0	0	0	0	0	0	0	0
Vigun01g071400.v1.2	346	283	159	98	52	58	546	900	71	80	21	31	277	775	425	93	141	39	538	293	840	124	71	226
Vigun01g071600.v1.2	449	705	1094	414	448	490	497	948	339	437	337	378	776	858	725	561	752	474	845	562	631	466	647	523
Vigun01g071700.v1.2	1122	523	1228	445	477	724	608	778	282	210	685	770	630	623	614	772	689	760	843	839	547	817	1018	915
Vigun01g071800.v1.2	135	102	68	64	99	60	360	459	103	127	155	78	116	89	62	115	24	60	221	146	483	68	91	70
Vigun01g071900.v1.2	312	435	262	213	134	205	253	447	133	199	361	285	558	564	488	397	194	294	641	495	624	433	337	385
Vigun01g072000.v1.2	52	120	275	37	19	16	30	69	10	6	17	9	35	68	22	9	16	7	69	40	42	43	19	16
Vigun01g072050.v1.2	0	0	0	0	0	0	0	6	2	0	1	2	1	1	2	1	1	1	0	1	4	1	0	5
Vigun01g072100.v1.2	7840	5424	11726	4980	7432	4055	4017	6978	1404	6704	3888	2795	3882	4442	3762	3645	3873	3159	3647	3364	4015	3665	5290	4430
Vigun01g072200.v1.2	364	550	336	183	175	235	606	580	198	241	562	328	714	622	699	467	237	583	637	634	513	381	266	271
Vigun01g072300.v1.2	2778	2641	4645	1933	1135	1297	3957	4058	1761	1246	1313	1285	5343	4786	2809	2744	1540	1350	8155	4324	10153	2323	1683	3945
Vigun01g072500.v1.2	1963	3325	6807	2682	2668	2478	1196	2080	628	1925	885	984	1105	1970	1631	1626	1984	1207	2730	1817	3610	2124	3011	4355
Vigun01g072800.v1.2	1050	994	1081	538	422	528	1776	1955	514	397	319	432	809	1043	792	497	706	394	1628	873	3057	605	688	948
Vigun01g072900.v1.2	138	107	80	41	46	24	209	204	68	34	91	72	189	113	84	131	21	65	80	145	93	55	113	30
Vigun01g073000.v1.2	7151	5347	4621	4185	3203	4472	3993	6823	1484	4676	6722	5460	6770	7400	6738	7189	2757	4784	6752	5398	6707	5931	5748	6095
Vigun01g073100.v1.2	1878	2386	2578	1223	1478	929	1242	1951	461	904	1052	1037	1153	1229	1266	1142	627	1039	1335	1374	1042	1075	1207	943
Vigun01g073200.v1.2	31	29	18	4	3	12	11	8	2	1	1	11	21	27	10	23	1	3	12	11	29	24	16	13
Vigun01g073300.v1.2	749	475	357	248	263	56	677	1392	245	177	1110	796	875	808	565	1424	113	787	465	661	241	350	624	56
Vigun01g073400.v1.2	10	0	0	0	0	0	0	0	0	0	0	0	1	2	0	2	0	2	0	0	0	0	0	0
Vigun01g073500.v1.2	1876	2283	3062	1531	1635	1388	1857	3094	970	1535	1218	1025	2442	2005	1697	1391	1063	1222	2273	1952	2308	1477	1765	1723
Vigun01g073700.v1.2	1680	1264	1336	1039	774	901	1283	2141	630	881	1427	1058	1977	1737	1426	1841	841	1325	1673	1260	1830	1146	1475	1313
Vigun01g073800.v1.2	15	10	6	13	11	4	30	13	6	7	9	11	4	11	3	14	3	11	7	14	6	9	7	4
Vigun01g073900.v1.2	860	1309	1096	702	607	554	960	1313	467	798	947	867	1253	1384	1371	1097	484	826	1307	1239	869	1037	1021	894
Vigun01g073950.v1.2	0	0	0	0	0	0	0	0	0	0	0	0	0	0	0	0	0	0	0	0	0	0	0	0
Vigun01g074100.v1.2	94	81	70	48	42	21	107	157	63	22	96	78	185	122	85	157	25	88	76	89	130	41	103	49
Vigun01g074200.v1.2	5833	3871	4400	4070	3559	3996	1669	2773	801	3659	3386	2562	2599	3360	2324	3416	2342	2150	3508	2574	3344	3790	4411	4843
Vigun01g074300.v1.2	153	196	288	163	112	194	94	174	39	75	61	49	131	182	171	87	151	84	226	87	472	121	137	243
Vigun01g074350.v1.2	2	9	11	0	13	3	13	8	5	0	3	0	3	0	0	1	1	7	5	0	0	0	1	0
Vigun01g074400.v1.2	4902	4982	11249	19552	19558	3703	2469	6838	407	16347	1226	1281	1437	1648	1487	1230	1130	1209	3202	2446	1461	5836	1576	3838
Vigun01g074500.v1.2	312	323	306	249	242	410	231	278	72	298	87	113	192	195	194	172	436	235	98	110	103	117	129	135
Vigun01g074550.v1.2	0	0	0	0	0	0	0	0	0	0	0	0	0	0	0	0	0	0	0	0	0	0	0	0
Vigun01g074600.v1.2	0	0	0	0	0	0	0	0	0	0	0	0	0	0	0	0	0	1	0	0	0	0	0	0
Vigun01g074700.v1.2	2185	1510	1322	1009	898	877	1257	1845	447	1064	1453	1119	1711	1500	1422	1475	723	1257	1710	1520	1881	1377	1398	1369
Vigun01g074800.v1.2	2630	2197	2317	2073	1433	1389	3208	3824	751	2401	2579	2242	3316	3521	2581	2775	1281	1923	2790	2304	2906	2338	2446	2587
Vigun01g074900.v1.2	0	0	0	1	0	0	0	0	0	0	0	0	0	0	0	0	0	0	0	0	0	0	0	0
Vigun01g075000.v1.2	23	38	119	45	14	11	80	31	34	30	21	20	67	26	18	39	19	11	237	49	948	70	149	156
Vigun01g075100.v1.2	821	533	513	325	195	304	680	868	238	224	816	520	887	860	683	716	249	478	1050	758	2391	465	585	562
Vigun01g075400.v1.2	530	262	204	230	107	202	348	555	130	124	315	214	543	806	595	260	139	193	688	423	687	324	312	584
Vigun01g075600.v1.2	27	16	43	17	17	10	35	31	27	4	40	60	65	27	20	56	20	85	7	30	8	17	17	15
Vigun01g075700.v1.2	0	5	3	18	3	1	9	14	4	6	5	5	20	7	4	14	0	12	0	1	1	0	14	0
Vigun01g075800.v1.2	123	75	55	25	12	9	141	165	76	5	13	7	358	36	39	19	1	11	79	193	36	8	56	3
Vigun01g076000.v1.2	3021	3418	4132	2057	1929	1625	5272	6713	1886	2182	2532	2133	4483	3596	3212	2990	2125	3016	3311	3408	2563	2406	3594	1779
Vigun01g076200.v1.2	0	0	0	0	0	0	1	0	0	0	0	0	0	0	0	0	0	0	0	0	0	0	0	0
Vigun01g076250.v1.2	0	0	0	0	0	0	0	0	0	0	0	0	0	0	0	0	0	0	0	0	0	0	0	0
Vigun01g076300.v1.2	328	1035	747	389	284	351	1827	567	719	817	861	1021	657	1156	572	140	83	108	1889	281	625	254	153	277
Vigun01g076400.v1.2	49	30	34	76	17	24	31	47	9	71	42	63	33	42	18	72	26	32	40	33	52	99	137	102
Vigun01g076500.v1.2	13203	14182	19692	9443	10472	9520	8308	15252	3609	9554	8260	6890	8917	7784	8176	7128	6467	6311	10235	9319	8778	9117	8978	11120
Vigun01g076700.v1.2	221	114	60	67	53	63	79	119	54	21	155	89	139	117	92	137	26	97	102	106	100	76	157	68
Vigun01g076800.v1.2	6	0	0	0	0	1	0	0	0	0	0	0	0	0	0	0	0	0	0	0	0	0	0	0
Vigun01g076850.v1.2	0	0	0	0	0	0	0	0	0	0	0	0	0	0	0	0	0	0	0	0	0	0	0	0
Vigun01g076950.v1.2	0	0	0	0	0	0	0	0	0	0	0	0	0	0	0	0	0	0	0	0	0	0	0	0
Vigun01g077000.v1.2	67	0	0	0	0	0	1	0	0	0	0	0	0	0	0	0	0	0	0	0	0	0	0	0
Vigun01g077200.v1.2	2503	2783	2749	2369	1712	2008	3098	4394	1257	1900	3721	2740	4134	4150	2898	4085	1698	2960	3978	3153	3549	3511	2818	3015
Vigun01g077300.v1.2	6360	4649	4830	3153	2308	3323	7208	8705	3000	2332	4352	3276	7803	6759	5572	5176	2722	4450	7834	6223	5840	4109	5327	4494
Vigun01g077400.v1.2	4	5	8	6	1	4	9	16	11	3	12	5	21	11	5	22	5	9	10	8	10	3	10	2
Vigun01g077500.v1.2	19	15	7	12	8	4	23	32	5	4	10	19	39	17	10	31	0	9	16	13	47	10	18	12
Vigun01g077700.v1.2	1921	702	747	571	644	888	894	1489	342	1020	1770	1484	1177	1340	1157	1893	849	1285	343	341	381	390	309	385
Vigun01g077800.v1.2	26	11	0	2	0	0	32	37	27	6	61	56	80	13	6	90	0	51	11	52	7	16	20	0
Vigun01g077900.v1.2	1194	1371	1486	1056	888	720	1439	2085	554	800	1678	1271	2516	1931	1724	2457	1281	1953	1450	1236	1679	1027	1723	837
Vigun01g078032.v1.2	0	0	0	0	0	0	0	0	0	0	0	0	0	0	0	0	0	0	0	0	0	0	0	0
Vigun01g078100.v1.2	146	100	101	55	55	45	100	151	39	54	88	76	85	110	106	117	52	92	58	62	66	44	96	45
Vigun01g078200.v1.2	122	167	229	291	90	291	290	226	96	222	139	273	401	502	288	240	221	274	717	312	1286	282	135	835
Vigun01g078300.v1.2	126	114	87	56	60	38	95	136	41	44	120	85	172	91	78	105	31	97	94	62	97	44	83	53
Vigun01g078400.v1.2	614	709	811	298	420	192	424	718	102	264	798	337	376	219	185	313	46	599	320	404	82	293	277	78
Vigun01g078500.v1.2	5084	2802	2719	1089	1718	1255	2416	3326	1151	6060	6436	4991	3035	4289	3767	4419	1321	3866	2830	2529	1762	1603	1789	1454
Vigun01g078550.v1.2	11	27	40	17	14	6	15	34	11	7	1	7	20	17	17	3	43	11	5	6	6	9	7	11
Vigun01g078600.v1.2	8669	7405	3622	7877	9209	4245	7035	10213	1349	14334	5674	4458	5945	4088	3416	1393	3724	2403	4657	4892	2996	12277	3789	9461
Vigun01g078700.v1.2	1189	1446	1096	824	838	853	1025	1469	511	1476	2134	1399	2013	1834	1270	1326	423	1155	1136	1229	742	1041	1008	641
Vigun01g078800.v1.2	2771	3089	2107	2192	1951	2314	2038	2885	864	2206	2761	2571	3633	3516	3022	3299	1761	2712	3058	2604	2584	3196	2898	3309
Vigun01g078900.v1.2	2514	3245	2833	1799	2003	1991	2751	3317	927	2151	2388	1995	3296	3831	3033	2324	1485	1841	2328	2372	2166	2664	1852	1398
Vigun01g078925.v1.2	0	0	0	0	0	0	0	0	0	0	0	0	0	0	0	0	0	0	0	0	0	0	0	0
Vigun01g078975.v1.2	0	0	0	0	0	0	0	1	0	0	2	0	0	0	0	1	0	2	3	6	5	14	26	10
Vigun01g079000.v1.2	1305	1248	1470	874	567	585	2428	2254	745	850	1384	1132	2197	2184	1456	1513	548	821	2031	1520	2193	1320	1141	1001
Vigun01g079100.v1.2	922	1352	1115	782	691	694	864	1193	385	591	961	652	1173	1035	803	961	577	737	1097	790	1315	936	1039	1089
Vigun01g079200.v1.2	415	562	557	316	333	267	609	695	243	245	686	627	782	558	566	848	289	817	483	516	450	386	825	293
Vigun01g079250.v1.2	0	0	0	0	0	0	0	0	0	0	0	0	0	0	0	0	0	0	0	0	0	0	0	0
Vigun01g079300.v1.2	343	1762	691	596	495	427	788	1120	370	554	334	378	738	682	464	380	288	278	526	518	554	473	315	634
Vigun01g079450.v1.2	58	602	583	148	451	178	112	71	73	21	5	15	119	96	172	25	188	69	6	6	3	4	7	6
Vigun01g079500.v1.2	9	8	1	0	0	0	13	24	7	1	4	3	14	8	5	6	7	8	0	0	0	0	0	0
Vigun01g079600.v1.2	2328	2553	3204	1836	1676	2173	2390	3869	952	2377	2908	2448	3065	3515	2361	2938	2013	2236	3325	2567	3163	2706	3058	3217
Vigun01g079700.v1.2	58	50	37	25	20	7	46	59	28	7	42	22	57	33	33	33	23	39	33	37	38	14	57	18
Vigun01g079750.v1.2	52	78	69	23	20	14	61	106	34	15	51	35	74	56	63	48	32	47	17	19	28	11	40	9
Vigun01g079800.v1.2	4	0	0	11	0	0	1	2	3	22	7	3	4	15	2	3	0	0	12	2	8	0	10	0
Vigun01g079901.v1.2	0	0	0	0	0	0	0	0	0	0	0	0	0	0	0	0	0	0	0	0	0	0	0	0
Vigun01g080000.v1.2	860	890	941	420	475	440	726	886	430	431	573	461	835	823	849	893	535	762	854	661	804	529	747	631
Vigun01g080100.v1.2	19	30	51	22	7	15	74	43	48	36	71	44	62	80	47	33	60	21	339	80	966	77	58	176
Vigun01g080200.v1.2	0	0	0	0	0	0	0	0	0	0	0	0	0	0	0	0	0	0	0	0	0	0	0	0
Vigun01g080300.v1.2	1175	1094	1064	875	569	526	1421	1725	560	741	1806	1347	1983	1760	1226	2073	737	1276	2320	2022	2387	1528	1234	1353
Vigun01g080400.v1.2	0	0	0	0	0	0	0	0	0	0	0	0	0	0	0	0	0	0	0	0	0	0	0	0
Vigun01g080500.v1.2	724	385	159	85	57	49	430	713	226	50	608	468	758	637	538	665	60	322	383	523	100	187	397	38
Vigun01g080600.v1.2	300	187	176	130	86	163	104	173	69	71	182	139	203	143	122	208	76	128	138	85	140	89	125	152
Vigun01g080700.v1.2	2091	1675	1104	689	865	859	393	482	115	277	1805	1008	538	431	400	1673	451	1611	490	814	146	959	530	352
Vigun01g080800.v1.2	309	27	26	146	117	104	1008	409	2762	157	44181	24330	1424	161	97	57153	86	18661	129	180	301	270	791	92
Vigun01g080900.v1.2	1020	691	665	538	395	432	679	1169	249	622	830	651	988	876	636	890	452	710	1037	760	1495	740	861	642
Vigun01g081000.v1.2	1007	635	511	1214	878	333	50	72	24	156	101	99	106	41	18	216	25	98	59	48	62	79	189	34
Vigun01g081100.v1.2	1093	844	690	521	586	323	1220	1112	331	515	754	837	1099	882	825	1320	1109	1468	681	757	653	814	1047	698
Vigun01g081200.v1.2	366	209	108	184	157	372	94	188	60	160	420	309	221	230	192	353	83	200	174	163	93	159	146	108
Vigun01g081300.v1.2	1791	2305	2765	1282	1061	796	4388	7360	2158	1443	3237	1913	4544	2767	2482	2854	1960	2885	5898	6146	6324	3967	7000	3002
Vigun01g081400.v1.2	460	523	581	702	734	413	673	548	168	251	171	167	339	510	340	402	144	591	425	331	736	210	585	248
Vigun01g081500.v1.2	0	2	4	0	0	0	1	0	3	1	0	0	0	0	0	0	0	0	0	0	0	0	0	0
Vigun01g081600.v1.2	1890	1956	1853	2540	1378	2070	1932	2527	701	2115	3318	2816	2621	3497	2114	4405	1351	2692	3421	1849	4605	3485	2948	4879
Vigun01g081700.v1.2	406	545	159	147	71	79	367	476	213	91	527	419	1018	759	700	1031	97	453	663	476	733	123	319	77
Vigun01g081800.v1.2	1188	1838	2488	1210	988	997	2275	4531	861	1095	1367	1352	1995	2746	2160	2361	2714	1748	2320	2185	3038	2376	2695	2767
Vigun01g081900.v1.2	755	448	387	298	245	295	243	613	232	219	370	284	474	458	320	379	203	247	294	224	347	180	252	290
Vigun01g082000.v1.2	85	103	99	55	16	40	128	271	44	87	122	75	173	122	118	115	51	63	217	184	227	70	164	73
Vigun01g082100.v1.2	0	0	0	0	0	0	0	0	0	0	0	0	0	0	0	0	0	0	0	0	0	0	0	0
Vigun01g082200.v1.2	7	0	2	0	0	0	0	0	0	0	2	0	0	0	1	4	0	5	0	0	0	0	0	0
Vigun01g082300.v1.2	75	382	149	76	40	123	118	95	58	50	34	70	39	65	53	26	32	28	180	59	108	48	28	57
Vigun01g082400.v1.2	216	398	536	204	186	189	170	305	98	155	137	161	147	270	219	111	322	143	57	77	115	102	197	155
Vigun01g082600.v1.2	382	210	189	98	110	51	284	340	82	98	134	134	258	206	188	155	121	208	163	99	267	111	108	41
Vigun01g082700.v1.2	513	2559	3490	884	1087	1608	280	460	136	280	1296	833	273	855	606	458	87	32	1243	956	612	629	90	837
Vigun01g082800.v1.2	1532	1272	1247	783	950	449	872	879	632	719	3068	3151	1388	1629	685	2398	359	2204	868	1623	592	1472	1382	572
Vigun01g082900.v1.2	89718	84256	78517	75169	77577	173557	25929	40787	14683	116006	116967	118806	55737	124678	87203	99820	99784	98539	87016	62491	50654	111346	58449	133200
Vigun01g083000.v1.2	616	634	573	623	329	388	456	658	394	441	741	834	994	807	418	1206	371	661	738	617	1011	605	1115	693
Vigun01g083100.v1.2	1279	1133	790	394	290	486	728	1095	240	424	606	520	881	1375	1274	326	226	297	1187	799	788	301	277	301
Vigun01g083200.v1.2	8719	7705	13239	7034	7497	6719	6966	9278	2567	8404	3877	3775	8239	9098	6999	4340	4285	3316	5865	4639	4974	4647	4775	4925
Vigun01g083500.v1.2	1870	2416	2663	2292	1722	1597	1889	3506	721	2441	1373	1317	2312	2883	2017	1605	1640	1042	1027	734	1381	1152	1169	1470
Vigun01g083600.v1.2	1476	1399	1683	1522	946	1313	1539	2396	485	1573	1696	1560	1845	2268	1638	1932	1092	1233	1718	1302	1843	1453	1679	1846
Vigun01g083650.v1.2	49	57	106	74	56	71	70	85	15	20	78	57	143	145	131	192	118	192	16	15	7	6	17	8
Vigun01g083700.v1.2	0	0	0	0	0	0	0	0	0	0	0	0	0	0	0	0	0	0	0	0	0	0	0	0
Vigun01g083800.v1.2	0	0	0	0	0	0	1	0	0	0	0	0	0	0	0	0	0	0	0	0	0	0	0	0
Vigun01g084000.v1.2	1	0	0	0	0	1	2	11	0	4	0	0	0	47	60	0	34	4	0	0	2	6	4	25
Vigun01g084100.v1.2	1326	2148	3146	2079	2372	1715	1384	2139	705	2061	1200	1223	1802	1914	1512	1724	1784	1358	1459	1340	1551	1771	1563	1705
Vigun01g084200.v1.2	4351	2641	3704	4528	3262	5432	2215	4323	1366	6368	2514	2787	4726	6663	4820	4519	3604	2796	4344	3672	4059	4593	3620	5931
Vigun01g084300.v1.2	1564	1838	1694	1160	1174	1247	1087	2134	530	1068	2079	1410	1766	1925	1258	1673	466	1025	1629	1672	1080	1486	1238	1062
Vigun01g084400.v1.2	32	19	16	23	8	17	37	53	21	10	32	32	88	42	33	37	6	12	82	50	67	26	54	38
Vigun01g084475.v1.2	20	28	12	15	6	4	21	28	9	1	10	6	25	12	24	23	12	8	18	29	32	13	13	7
Vigun01g084550.v1.2	2	4	10	44	9	2	17	45	3	25	111	44	29	14	8	91	0	10	0	0	0	6	127	0
Vigun01g084700.v1.2	0	0	0	0	0	0	0	0	0	0	0	0	0	0	0	0	0	0	0	0	0	0	0	0
Vigun01g084800.v1.2	0	0	2	7	0	0	0	3	3	1	6	3	3	0	0	5	0	3	0	0	0	0	19	0
Vigun01g084866.v1.2	0	0	0	0	0	0	0	0	0	0	0	0	0	0	0	0	0	0	0	0	3	1	2	0
Vigun01g084932.v1.2	0	0	0	1	0	0	0	0	0	0	0	0	0	1	0	0	0	0	4	1	3	3	5	1
Vigun01g085000.v1.2	2551	1541	1588	808	646	1041	4256	4736	1236	2480	1514	1450	3344	1723	2170	1449	967	1036	5090	2926	8306	784	215	2328
Vigun01g085200.v1.2	880	925	779	984	754	1011	1455	1475	1019	803	2255	2058	2806	3528	2169	3517	2588	2954	1292	1113	1811	1518	1825	1652
Vigun01g085300.v1.2	1	0	2	0	0	0	0	0	0	0	0	1	0	1	0	0	0	0	0	1	0	0	2	0
Vigun01g085400.v1.2	1148	781	415	169	238	182	951	562	333	393	412	278	523	458	325	204	88	164	1289	448	1281	252	164	495
Vigun01g085500.v1.2	1666	2009	2981	1645	1576	1508	1680	2749	597	1363	1214	1320	1713	2139	1795	1798	1025	1400	1704	1576	1493	1321	1868	1428
Vigun01g085700.v1.2	3232	3888	6180	4029	3639	2318	2935	4465	929	5961	2094	2656	2322	2887	2117	1958	1726	2195	2490	2578	2992	3233	2597	3088
Vigun01g085800.v1.2	949	1380	1084	1082	785	752	1002	1489	330	1299	1143	1075	1200	1429	931	1272	384	830	1043	965	971	1158	1776	742
Vigun01g085900.v1.2	1370	1254	1102	521	428	480	573	820	460	387	796	514	1627	1265	854	518	195	442	1247	931	1437	460	359	283
Vigun01g086000.v1.2	1524	451	594	295	263	391	745	1007	396	310	1113	711	1271	1023	645	1273	549	1265	1091	1068	1061	733	746	847
Vigun01g086100.v1.2	1723	3709	4118	1884	1924	2478	1715	1769	824	1506	1395	1635	2013	2035	1929	1965	2079	2044	1972	1500	2265	1566	1306	2250
Vigun01g086200.v1.2	210	95	133	74	55	44	14	22	3	3	14	5	11	21	2	20	6	9	19	32	18	4	33	11
Vigun01g086300.v1.2	584	790	963	497	498	547	745	1094	314	548	815	647	961	901	783	904	594	766	806	598	782	643	610	604
Vigun01g086400.v1.2	247	240	121	145	123	104	641	726	205	54	474	414	913	394	357	523	64	293	403	379	334	153	610	93
Vigun01g086500.v1.2	5136	7460	1632	391	207	631	1043	2106	560	233	134	161	4462	8546	6242	121	13	46	8073	5446	5092	327	98	127
Vigun01g086600.v1.2	6749	5520	7579	4499	5763	3743	5131	9102	2354	5012	4508	3754	5845	4889	4657	4610	4083	4011	4270	3821	5354	4547	7877	4730
Vigun01g086700.v1.2	7069	6358	5619	3679	3012	3647	4084	6207	1797	2985	5641	4351	6577	7707	5497	5909	2712	3924	7112	5304	6807	5126	4587	4994
Vigun01g086800.v1.2	581	451	495	292	367	143	618	851	249	115	360	251	809	370	234	499	223	390	280	278	312	207	765	176
Vigun01g086900.v1.2	1138	1822	1949	1027	997	1019	1238	2451	498	1571	833	703	2485	2478	1890	1179	937	783	2189	1573	2175	1155	1164	1322
Vigun01g087000.v1.2	481	448	398	227	235	200	42	28	11	7	20	14	742	517	579	620	301	634	486	449	480	335	492	308
Vigun01g087200.v1.2	407	336	286	210	168	193	232	313	97	181	330	292	387	360	281	373	138	181	374	283	396	302	190	335
Vigun01g087300.v1.2	802	377	451	217	218	174	747	772	241	307	931	641	566	422	360	679	279	615	291	329	304	325	383	192
Vigun01g087500.v1.2	2210	2329	1224	1515	1237	2642	1546	1646	764	1874	2479	2165	3454	3471	3097	2745	1943	2449	3848	2639	3662	2966	1457	3574
Vigun01g087600.v1.2	9701	5249	6677	2552	3121	3463	5808	7099	2285	3382	6014	4615	5328	5059	5720	6947	6843	7386	6330	5629	5395	4029	5212	5662
Vigun01g087800.v1.2	3002	3028	1669	1581	1214	2491	1349	1623	648	1210	6073	6134	3357	2763	1628	7494	1108	3711	1619	1228	550	2813	965	1196
Vigun01g087900.v1.2	618	710	1006	445	403	297	781	972	509	329	473	411	1597	1033	519	672	369	382	2091	834	11605	702	577	1212
Vigun01g088000.v1.2	156	131	114	93	52	76	173	176	102	71	167	167	267	210	120	183	107	131	217	195	329	143	172	110
Vigun01g088100.v1.2	5063	4839	7532	2390	2203	1421	4935	11757	2085	2334	1592	1656	6824	6735	4964	2513	1511	1301	7479	7566	5676	2877	2541	2407
Vigun01g088200.v1.2	2	3	12	5	6	0	1	52	0	7	3	3	0	8	6	2	0	0	6	15	8	2	1	0
Vigun01g088400.v1.2	204	212	147	88	121	36	194	685	90	86	154	124	254	238	273	139	43	146	180	286	131	92	77	55
Vigun01g088500.v1.2	2888	6354	6327	4064	4420	2271	17086	5336	6712	12112	22419	7775	5131	6710	5004	1542	1862	3140	2876	1632	1606	1989	2046	799
Vigun01g088600.v1.2	1101	1172	1694	1779	1589	1286	1521	2297	306	3586	2394	3318	913	1881	1056	2242	1875	2572	2120	1569	3803	2040	2210	1941
Vigun01g088800.v1.2	3	0	1	0	0	1	1	2	0	0	0	0	2	0	1	0	0	0	1	10	7	6	0	5
Vigun01g088900.v1.2	278	293	363	170	168	148	218	330	87	565	214	136	648	961	524	467	239	245	538	307	473	430	311	413
Vigun01g089000.v1.2	1052	997	1093	369	238	56	272	343	78	38	296	270	798	350	181	464	66	213	245	328	205	214	669	80
Vigun01g089050.v1.2	0	0	0	0	0	0	1	7	1	0	3	3	0	2	0	2	0	0	6	0	3	0	0	1
Vigun01g089300.v1.2	14	22	28	1	0	0	0	0	0	0	0	0	0	0	0	0	0	0	1	0	2	0	0	0
Vigun01g089400.v1.2	183	177	94	31	35	36	93	186	46	50	69	88	147	81	59	43	15	37	393	198	450	84	27	83
Vigun01g089600.v1.2	1942	1857	1017	1648	1229	2291	1131	2142	656	1304	3216	2618	3273	3130	2351	3793	1217	2314	2477	1766	2971	2732	1898	2799
Vigun01g089700.v1.2	1941	2266	2162	1757	1487	1560	1409	2661	538	1532	2049	1560	3283	3502	2438	2637	2074	2230	3496	2876	3206	4043	2685	3266
Vigun01g089800.v1.2	28	33	24	19	7	39	25	33	5	24	23	39	25	59	46	56	41	21	75	56	29	129	91	126
Vigun01g089900.v1.2	122	53	61	50	59	31	92	62	56	39	101	73	198	64	84	137	104	194	49	73	35	94	45	33
Vigun01g090100.v1.2	246	140	157	65	25	7	3	0	0	0	0	0	127	64	23	82	6	24	31	47	42	56	123	13
Vigun01g090300.v1.2	395	539	547	368	384	352	741	1134	232	418	600	420	733	654	641	685	392	626	576	499	614	458	676	465
Vigun01g090400.v1.2	21055	21352	13368	19998	15655	25179	9520	11700	5126	12719	35942	30877	28113	23124	13903	41427	10815	26361	16548	16662	13176	22974	17007	22693
Vigun01g090600.v1.2	4	0	8	6	0	1	8	14	3	3	9	51	5	10	2	6	0	2	6	3	5	1	8	2
Vigun01g090700.v1.2	27286	27492	16744	12855	7919	15763	16280	26232	4940	13357	26899	12387	15674	23337	14799	9483	11244	7395	12553	10411	17827	15327	14799	19928
Vigun01g090800.v1.2	190	26	14	38	46	45	203	83	188	142	152	205	278	109	104	260	31	328	38	43	79	34	23	38
Vigun01g090900.v1.2	1242	1407	2325	1407	1478	1192	1009	1548	569	1274	1032	1008	1458	1515	1105	1383	1275	1233	1145	961	1218	1166	1520	1298
Vigun01g091000.v1.2	447	534	535	298	339	271	658	742	357	648	465	393	1040	641	625	744	387	611	336	303	347	189	334	125
Vigun01g091100.v1.2	589	574	610	628	347	446	778	1152	287	458	870	749	1252	1263	745	1330	597	717	1211	847	1397	1019	1015	1231
Vigun01g091200.v1.2	31	35	18	18	16	4	54	50	19	9	80	43	74	44	37	113	10	68	22	38	27	29	127	11
Vigun01g091300.v1.2	216	115	113	62	14	15	168	371	47	31	65	235	152	118	56	22	11	25	64	87	20	55	73	15
Vigun01g091400.v1.2	598	689	1005	748	557	505	744	1206	234	763	793	747	834	1041	722	1000	505	685	864	645	817	784	909	833
Vigun01g091500.v1.2	3018	2388	2706	843	684	918	4731	5243	1579	553	964	996	6626	4827	4193	1675	359	1059	6077	4880	3963	1163	1356	1940
Vigun01g091600.v1.2	0	1	0	0	0	0	0	4	1	0	0	1	1	1	3	3	0	1	0	0	0	0	0	0
Vigun01g091700.v1.2	96	41	83	67	46	64	60	141	30	63	108	52	161	109	75	146	48	43	107	58	208	78	119	128
Vigun01g091900.v1.2	3328	2043	1507	399	388	322	1779	2158	430	474	460	465	1348	2236	1836	599	175	348	1773	1632	1095	326	393	193
Vigun01g092000.v1.2	512	562	751	408	381	327	596	734	389	505	808	575	881	669	596	943	537	865	761	659	864	673	1037	648
Vigun01g092100.v1.2	327	172	192	123	77	56	334	463	110	47	262	176	383	183	171	333	114	223	156	136	171	80	279	87
Vigun01g092200.v1.2	8	23	12	46	40	28	4	32	4	12	0	0	2	25	27	1	11	0	11	11	13	2	13	16
Vigun01g092400.v1.2	0	0	0	1	0	0	0	0	0	0	0	0	0	0	0	1	0	0	0	0	0	0	0	0
Vigun01g092500.v1.2	5004	2996	4404	2631	2712	2204	3107	4448	1187	3710	2448	1983	3019	2617	2103	2358	1660	1964	2645	2125	2736	2309	2706	2634
Vigun01g092600.v1.2	875	741	893	844	464	524	780	1105	271	947	662	613	1192	1226	712	823	395	415	1122	707	1405	878	1035	1188
Vigun01g092700.v1.2	123	172	166	202	194	204	86	80	47	205	418	470	119	96	121	446	259	411	81	61	93	52	69	60
Vigun01g092800.v1.2	2196	2215	3165	1992	2164	2132	2033	3919	752	2239	1763	1339	2209	2061	1869	1924	1507	1740	1699	1385	1723	1356	2131	1554
Vigun01g092850.v1.2	0	2	0	0	0	1	0	0	0	0	0	2	0	1	1	2	0	0	0	0	0	0	0	0
Vigun01g092900.v1.2	4209	4483	3427	1874	1859	2126	3367	5225	1011	3065	4775	2990	3413	5232	5522	3617	1731	3828	3634	3095	2956	2405	2565	1960
Vigun01g093000.v1.2	58	46	34	24	27	12	24	37	11	6	14	9	33	17	25	15	33	9	48	37	79	19	115	20
Vigun01g093100.v1.2	1311	1684	1369	1409	686	1263	702	966	591	677	749	674	2496	1560	1216	1129	1035	702	2182	1259	2800	1215	858	1301
Vigun01g093300.v1.2	542	465	256	262	167	292	395	538	169	179	522	357	788	685	527	517	212	418	559	489	398	385	212	318
Vigun01g093400.v1.2	65	101	100	19	25	21	75	133	31	26	49	42	103	77	58	98	37	68	287	270	266	61	39	71
Vigun01g093500.v1.2	561	624	504	220	252	385	511	505	283	194	930	745	921	689	623	1275	344	1160	845	648	832	431	396	360
Vigun01g093600.v1.2	1732	1437	1854	1261	1280	1125	1313	2016	385	1366	1643	1203	1602	1643	1642	1746	1124	1401	1800	1664	1851	1496	1851	1663
Vigun01g093700.v1.2	53	37	32	31	8	20	64	57	21	11	62	12	45	18	20	23	7	16	20	22	19	18	29	14
Vigun01g093800.v1.2	87	281	512	252	263	197	137	352	26	135	94	111	133	332	196	148	127	60	286	300	289	283	174	235
Vigun01g094000.v1.2	483	671	730	129	68	87	727	813	483	56	182	180	1260	1231	1079	283	19	153	1627	1186	1866	102	188	84
Vigun01g094100.v1.2	0	0	0	0	0	0	0	0	0	0	0	0	0	0	0	0	0	0	0	0	0	0	0	0
Vigun01g094200.v1.2	181	24	7	3	73	10	81	10	37	410	52	51	9	7	5	2	0	15	0	5	0	3	0	0
Vigun01g094300.v1.2	0	0	0	0	0	0	0	0	0	0	0	0	0	0	0	0	0	0	0	0	0	0	1	0
Vigun01g094400.v1.2	16	27	11	80	6	37	17	17	2	15	7	4	26	37	24	17	15	4	61	20	39	44	166	29
Vigun01g094500.v1.2	571	417	546	886	603	892	474	839	204	624	1456	1435	444	1196	966	2545	1247	1485	759	477	1038	1155	789	1342
Vigun01g094600.v1.2	1481	1545	2727	1603	1855	1453	1389	2657	548	2213	1294	1126	1392	1447	1315	1256	1421	1670	1231	1113	1172	1619	2129	1688
Vigun01g094700.v1.2	2346	2621	1980	1202	994	1444	1071	1797	494	1134	1517	1125	2221	2560	2415	1538	953	1151	2923	1975	2441	1588	1290	1660
Vigun01g094800.v1.2	1187	1219	1074	1303	1353	1568	710	1020	294	1083	1905	1805	915	1214	1136	2024	1352	2236	926	817	797	1799	1459	1418
Vigun01g094900.v1.2	1835	1571	1586	2917	2356	4208	1675	1957	708	1597	4905	4265	2287	2838	1663	7112	3165	6165	1876	1861	1560	4468	4176	3559
Vigun01g095000.v1.2	315	579	394	303	296	311	373	421	164	272	406	356	621	615	535	474	244	367	512	425	484	498	362	418
Vigun01g095100.v1.2	27	8	2	12	18	25	3	2	5	11	28	20	13	9	10	13	1	13	13	1	10	25	27	13
Vigun01g095200.v1.2	207	111	75	38	31	31	136	150	53	7	141	77	241	90	99	237	55	164	103	101	105	57	187	18
Vigun01g095300.v1.2	1518	4109	5702	4709	5201	4817	1201	2873	819	2976	1625	2570	3323	4075	3607	3827	4930	3378	3530	3178	3165	4569	3285	4910
Vigun01g095400.v1.2	347	516	581	414	362	469	422	497	196	336	406	397	464	453	406	798	687	685	533	455	500	633	594	721
Vigun01g095500.v1.2	474	348	356	222	218	250	238	421	166	227	357	264	361	379	265	402	154	226	516	350	398	271	276	340
Vigun01g095600.v1.2	2872	1573	2436	706	918	315	1212	2185	432	690	606	593	1774	1767	1082	602	173	415	1668	1898	763	810	722	340
Vigun01g095700.v1.2	260	211	140	193	91	77	293	447	81	186	318	271	384	453	217	364	69	111	443	294	391	232	212	195
Vigun01g095800.v1.2	8241	6095	6171	2702	3232	3579	5218	7709	1576	3524	4535	2426	4359	5356	5390	2754	2844	3537	4427	3913	3203	3676	3304	2904
Vigun01g095900.v1.2	3334	3379	1960	1397	1058	2077	2304	3440	757	1108	2853	2940	2499	3370	2609	2714	1185	1903	3284	3161	1432	2106	739	2136
Vigun01g096000.v1.2	7472	3550	6759	2632	2983	3303	2177	3600	1055	2990	1774	1993	1907	2572	2462	2616	3979	2108	2903	2601	2855	2222	4583	3879
Vigun01g096050.v1.2	0	0	0	0	0	0	0	0	0	0	0	0	0	0	0	0	0	0	0	0	0	0	0	0
Vigun01g096100.v1.2	222	93	175	150	74	62	202	96	99	175	66	54	311	156	69	121	40	92	292	144	1712	124	186	336
Vigun01g096300.v1.2	0	0	0	0	0	0	0	0	0	0	0	0	0	0	0	0	0	0	0	0	0	0	0	0
Vigun01g096400.v1.2	0	0	1	0	0	0	0	0	0	0	0	0	0	0	0	0	0	0	0	1	0	0	0	0
Vigun01g096500.v1.2	1549	1171	1114	895	941	1273	624	1422	221	784	2268	1953	799	2127	1122	1524	570	1108	930	822	573	1062	739	756
Vigun01g096566.v1.2	253	143	59	55	29	143	40	100	23	45	732	203	105	885	527	70	138	129	64	68	33	45	39	15
Vigun01g096700.v1.2	7508	3880	4111	4017	4049	4011	3033	7224	667	3703	4128	3883	2931	3639	2701	2447	1107	2501	3192	3132	1966	4487	3124	3627
Vigun01g096800.v1.2	84	124	150	233	102	89	42	109	18	60	126	120	42	77	46	139	27	57	85	135	72	119	255	76
Vigun01g096900.v1.2	8365	11643	10582	9421	7404	9869	6256	11749	2334	7647	5624	5634	8504	10298	9366	8953	9425	7280	10621	8282	9695	11188	9286	13871
Vigun01g097000.v1.2	1528	2553	2492	1982	1338	1543	1983	3147	947	1800	2037	1829	3162	2759	2120	2725	1582	1856	3102	2274	3277	2117	2518	2307
Vigun01g097100.v1.2	0	0	0	0	0	0	0	0	0	0	0	0	0	0	0	0	0	0	0	0	0	0	0	0
Vigun01g097200.v1.2	1316	1123	1561	948	916	689	965	1446	383	742	554	479	895	862	709	686	649	631	798	676	790	574	827	775
Vigun01g097300.v1.2	1766	2281	1982	2098	1496	1565	1705	2493	666	1823	2008	1664	2151	2261	1656	1777	898	1397	2163	1739	2188	2082	1963	1667
Vigun01g097400.v1.2	3	6	28	3	1	2	4	4	9	9	14	7	5	7	2	9	1	1	5	3	2	3	7	0
Vigun01g097500.v1.2	1121	1614	1378	1210	876	1034	1156	1729	464	1017	1452	1385	1825	1715	1182	1615	561	872	1762	1347	1708	1417	1403	1361
Vigun01g097600.v1.2	481	614	556	480	441	435	599	790	207	407	881	585	910	721	519	750	343	605	728	591	788	683	674	472
Vigun01g097700.v1.2	108	65	66	72	47	97	126	114	75	42	1306	819	230	150	85	1550	201	695	148	149	128	158	195	97
Vigun01g097800.v1.2	646	798	992	698	562	541	863	998	377	512	940	771	1090	1032	685	1083	775	940	858	792	812	951	1169	786
Vigun01g097950.v1.2	1	0	0	1	1	0	0	0	0	0	7	0	0	0	0	0	2	0	0	0	0	0	0	0
Vigun01g098100.v1.2	11	22	46	8	16	25	9	36	8	7	12	5	25	16	14	52	15	21	33	20	54	15	24	26
Vigun01g098150.v1.2	7	4	3	7	2	1	3	6	6	2	18	19	0	0	1	5	2	0	0	0	0	0	0	0
Vigun01g098200.v1.2	1615	3172	2757	1540	1446	1535	1575	2098	756	1164	1342	1282	3030	2925	2084	1613	1220	1075	2613	2254	2274	1873	1270	1782
Vigun01g098300.v1.2	0	0	0	0	0	0	0	0	0	0	0	0	0	0	0	0	0	0	0	0	0	0	0	0
Vigun01g098400.v1.2	1675	1081	2191	413	817	451	712	1243	317	417	762	668	490	756	767	798	690	614	524	584	384	410	549	361
Vigun01g098500.v1.2	23	25	200	43	9	9	58	20	11	24	102	75	103	140	21	68	0	9	39	18	16	36	14	4
Vigun01g098600.v1.2	787	531	675	215	241	304	317	598	151	239	425	343	446	525	432	344	171	301	462	382	442	232	198	257
Vigun01g098700.v1.2	9952	8251	8979	4594	5195	4849	5807	10191	2006	4421	4976	3553	4791	6384	6634	4922	3861	5270	5460	5348	3754	4231	5600	3075
Vigun01g098800.v1.2	1041	1326	1377	765	715	993	1555	1549	697	948	1545	1351	1694	1575	1453	2141	1638	1836	1716	1396	1608	1170	800	1417
Vigun01g098900.v1.2	319	516	248	223	131	242	205	355	111	114	340	239	596	654	495	429	159	177	643	531	726	308	248	373
Vigun01g099000.v1.2	6928	4993	4940	3938	3485	5556	2673	5585	1619	4664	5273	4307	5914	6154	4214	5742	2526	2780	5381	3705	4711	3744	4716	5186
Vigun01g099100.v1.2	2556	1525	2403	931	980	1199	991	1475	482	960	926	766	1196	1345	1159	1165	1437	861	1514	1071	1478	1012	1195	1517
Vigun01g099200.v1.2	18	5	5	8	1	0	18	20	15	7	160	54	25	19	20	85	17	55	2	13	8	4	30	11
Vigun01g099400.v1.2	1350	1326	953	1944	1633	2956	744	841	313	3183	2193	1879	913	1901	1670	1545	1646	1915	1610	1045	1215	2061	1316	2728
Vigun01g099500.v1.2	198	168	125	78	77	50	178	142	37	49	242	131	175	99	72	126	45	154	115	153	71	76	109	57
Vigun01g099600.v1.2	896	939	937	800	464	869	552	989	195	566	416	489	662	872	607	545	369	327	1018	815	830	762	717	1036
Vigun01g099700.v1.2	12672	16534	11117	59052	51119	87341	4130	11970	1190	68948	99451	98564	8560	41094	27554	71375	47536	69659	10318	10438	2751	93312	49223	86917
Vigun01g099800.v1.2	392	443	585	868	879	634	353	440	45	525	910	1026	271	501	302	708	644	735	138	284	72	1087	1084	481
Vigun01g100000.v1.2	0	0	0	0	0	0	0	0	0	0	0	0	0	0	0	0	0	0	0	0	0	0	0	0
Vigun01g100100.v1.2	1749	1400	1478	1356	955	996	1639	2580	618	1263	2201	1570	2140	1976	1392	2303	969	1874	1911	1531	2232	1525	1979	1620
Vigun01g100200.v1.2	1281	1107	1129	841	616	769	1053	1816	425	719	985	680	1174	1012	834	1011	632	890	1095	1018	1125	828	1262	898
Vigun01g100400.v1.2	59	123	110	117	67	126	115	175	69	111	210	189	162	235	95	287	251	147	221	154	235	245	143	169
Vigun01g100500.v1.2	3185	2089	3014	2128	1494	1364	3570	4835	884	1889	1673	1819	2421	3386	1967	1962	1568	1238	2612	1812	3232	3010	2655	3352
Vigun01g100700.v1.2	1347	1152	945	593	588	525	778	1086	226	489	916	756	1337	974	884	763	169	424	2059	2252	480	1407	157	399
Vigun01g100800.v1.2	7	2	1	3	1	4	1	6	4	2	4	2	3	4	3	3	1	1	18	9	0	6	0	2
Vigun01g100900.v1.2	862	522	634	504	439	476	828	858	330	304	398	385	599	796	603	435	343	281	686	483	812	444	431	499
Vigun01g101000.v1.2	14390	11053	9022	3785	5156	6464	3990	6466	2149	6125	10652	6372	6956	11529	10688	6172	4289	7714	8006	8367	4684	6084	3474	3874
Vigun01g101100.v1.2	0	4	0	0	0	0	0	1	0	0	0	0	0	0	0	0	0	0	0	0	0	0	0	0
Vigun01g101200.v1.2	3354	2357	2690	1643	1945	1565	1807	2776	574	1379	2727	2488	1888	1824	1950	2730	1367	2260	2382	2502	1793	1738	2563	1461
Vigun01g101300.v1.2	607	414	692	448	410	279	498	872	225	391	527	438	677	688	376	700	292	481	611	547	618	512	721	447
Vigun01g101400.v1.2	130	92	75	86	82	82	90	151	49	77	149	161	166	117	95	190	59	72	126	104	187	107	156	154
Vigun01g101500.v1.2	0	0	1	0	0	0	0	0	0	3	1	0	0	0	0	0	0	0	0	0	0	0	0	0
Vigun01g101600.v1.2	265	250	274	170	144	116	200	330	112	113	226	232	448	303	240	396	153	232	248	267	283	188	324	165
Vigun01g101633.v1.2	34	33	5	15	6	11	14	13	6	7	32	13	44	16	15	27	2	22	19	21	32	14	19	11
Vigun01g101700.v1.2	1933	2281	2277	1033	938	904	2795	4792	1560	1086	2298	1344	3253	2089	2033	1873	1123	2388	1822	1747	1398	1054	2423	832
Vigun01g101800.v1.2	1658	9366	2207	1047	653	651	4660	3627	3784	1038	2327	2356	2715	4459	3432	1517	464	908	4733	1567	3330	1094	519	1388
Vigun01g101900.v1.2	891	1853	1957	1269	1165	831	1989	2875	1015	887	1628	1365	4828	2611	1548	2110	901	1554	2054	1725	2081	1340	2177	906
Vigun01g102000.v1.2	726	530	345	297	213	182	627	868	329	128	538	382	1203	639	473	716	258	521	567	522	703	305	724	250
Vigun01g102100.v1.2	6087	5864	5508	5505	4600	5228	3527	6497	1704	6333	6763	5954	6932	7957	5860	7753	3253	4369	6394	4756	7987	6821	6471	8002
Vigun01g102200.v1.2	1494	1108	799	716	563	579	1061	1554	450	421	1477	1308	1612	1411	1078	1786	581	1261	1316	1364	1070	1240	1017	765
Vigun01g102300.v1.2	1009	965	901	257	221	175	2522	2946	836	327	551	541	2587	1812	1793	850	364	622	1684	1644	1407	466	515	312
Vigun01g102400.v1.2	47	53	79	191	137	182	40	59	18	201	435	607	123	139	96	775	142	412	75	69	93	214	272	237
Vigun01g102500.v1.2	881	1169	1274	1153	604	2022	648	826	512	712	1322	1196	1443	2201	1034	2035	1279	1050	1728	990	1573	1767	1083	3024
Vigun01g102600.v1.2	6694	4246	3613	1476	1449	3151	2799	4538	495	2322	4213	3034	1692	5491	6275	1862	1439	2708	3545	3206	1455	2094	1057	1194
Vigun01g102700.v1.2	3062	1471	5256	1880	1923	1912	2025	2225	257	1544	823	757	713	892	430	572	787	493	1160	1078	578	2592	2322	3560
Vigun01g102900.v1.2	1008	1236	1340	1105	813	953	1087	1379	468	1069	1434	1305	1519	1517	1114	1642	931	1313	1346	1037	1368	1426	1531	1247
Vigun01g102950.v1.2	0	0	0	0	0	0	0	0	0	0	0	0	0	0	0	0	0	0	0	0	0	0	0	0
Vigun01g103000.v1.2	5856	4214	8241	1023	1952	582	1159	716	986	225	751	712	3754	3474	2606	3767	825	2421	2120	1654	728	2132	2205	979
Vigun01g103100.v1.2	0	7	0	6	4	2	1	2	10	0	14	14	35	17	23	71	10	20	24	18	6	29	15	7
Vigun01g103200.v1.2	0	0	0	0	0	0	0	0	0	0	0	0	0	0	0	0	0	0	0	0	0	0	0	0
Vigun01g103300.v1.2	1541	3463	1392	1104	820	1513	1147	1677	570	1042	1944	1452	1929	2912	2489	1468	847	1461	2198	1930	1586	1913	792	871
Vigun01g103400.v1.2	2421	6548	3358	3776	3906	3428	5308	5170	2435	7960	3742	4101	3879	4542	3323	2944	1611	2454	3709	2305	2790	3146	2944	2651
Vigun01g103500.v1.2	28746	23003	37309	26647	22949	26168	16673	40606	6546	31073	11123	11331	13787	25119	21939	12750	14683	9763	19834	15396	18257	20714	15744	21115
Vigun01g103600.v1.2	3062	2109	1780	1131	1357	1103	1179	2114	457	607	1159	1249	1329	1400	1476	1466	800	1227	1422	1414	1068	1430	1254	1058
Vigun01g103700.v1.2	158	238	224	169	113	119	374	470	109	50	306	273	718	352	287	638	118	325	309	329	459	179	444	167
Vigun01g103800.v1.2	126	221	102	137	28	37	190	109	78	35	600	310	247	187	106	348	50	340	82	196	60	184	920	61
Vigun01g103900.v1.2	0	1	2	8	0	3	13	9	3	0	29	9	5	16	2	20	6	3	0	1	0	15	43	0
Vigun01g104000.v1.2	1720	2521	2859	1378	1942	644	2269	3682	613	1792	3005	2309	2711	1900	1629	2144	706	2754	1509	1721	635	2050	1509	391
Vigun01g104100.v1.2	1681	3804	2364	1182	1266	903	2765	2579	1306	4118	1276	1281	2408	2429	2245	1134	893	1192	1576	1463	1368	1711	801	1303
Vigun01g104200.v1.2	5	5	0	7	0	1	4	2	2	1	14	4	7	3	0	3	0	9	1	5	0	2	53	3
Vigun01g104300.v1.2	358	1081	647	415	226	726	401	443	49	166	49	118	45	124	189	60	202	53	725	614	118	604	196	886
Vigun01g104400.v1.2	498	609	959	654	414	285	554	850	170	257	635	465	678	799	363	959	299	1287	536	600	290	1065	1110	400
Vigun01g104600.v1.2	984	1935	1975	542	561	791	888	5655	165	221	318	421	355	1010	971	143	450	307	722	523	421	420	227	529
Vigun01g104700.v1.2	7	8	10	2	1	1	3	10	1	3	11	5	11	8	5	17	2	9	4	4	1	13	5	5
Vigun01g104800.v1.2	218	293	223	178	159	92	307	290	159	55	213	159	707	378	231	277	99	231	270	240	264	192	378	120
Vigun01g104900.v1.2	40	82	60	51	24	12	67	91	35	9	148	65	87	124	25	55	1	14	21	43	18	37	131	5
Vigun01g105000.v1.2	565	801	1322	675	591	680	681	794	302	776	439	619	842	915	773	776	895	729	846	688	721	766	1103	807
Vigun01g105100.v1.2	26	44	35	42	4	14	74	106	27	7	59	49	54	35	12	53	10	31	63	42	23	73	352	6
Vigun01g105200.v1.2	265	209	305	204	112	151	240	351	70	185	329	179	213	196	114	281	115	210	174	295	117	344	431	234
Vigun01g105300.v1.2	286	300	269	220	138	195	226	422	177	187	302	321	455	432	362	470	183	286	449	307	389	294	390	297
Vigun01g105400.v1.2	3336	4631	5522	2752	3133	3067	4600	4789	2510	2047	3709	4742	6258	5794	5032	6292	4073	5563	4912	4430	4212	3155	3941	3281
Vigun01g105500.v1.2	518	699	770	674	530	746	764	1104	411	520	685	1235	1167	1173	954	2124	1391	1219	1239	885	1375	799	1014	1061
Vigun01g105600.v1.2	446	256	237	258	141	122	277	448	72	250	369	383	236	263	202	476	121	202	286	261	324	239	444	275
Vigun01g105700.v1.2	963	890	1028	827	579	619	1075	1762	376	754	1111	973	1292	1131	898	1324	699	920	1175	992	1192	859	1047	984
Vigun01g105800.v1.2	259	469	351	334	246	321	919	1092	358	143	419	482	1302	1110	1232	1515	1076	801	1073	795	919	579	504	1070
Vigun01g105900.v1.2	2	0	5	4	0	0	10	5	0	0	3	0	1	7	5	1	0	0	10	9	11	6	2	13
Vigun01g106100.v1.2	0	0	0	0	0	0	0	0	0	0	0	0	0	0	0	0	0	0	0	0	0	0	1	0
Vigun01g106200.v1.2	1	1	3	2	0	3	0	2	0	0	1	0	2	0	0	0	0	0	0	0	6	0	0	1
Vigun01g106300.v1.2	0	3	2	1	1	1	0	2	0	0	1	0	0	2	1	0	0	0	1	1	0	1	0	0
Vigun01g106400.v1.2	296	220	219	131	91	90	0	0	0	0	0	1	425	232	210	367	126	282	248	198	266	166	359	122
Vigun01g106500.v1.2	92	138	137	126	99	108	72	141	39	43	193	155	246	199	165	292	125	190	120	98	169	120	103	110
Vigun01g106600.v1.2	1280	1175	893	718	606	655	1240	1556	598	681	1783	1161	2020	1356	1197	2095	825	1613	1172	978	1385	722	998	502
Vigun01g106700.v1.2	734	494	406	327	340	276	666	731	311	203	1424	1052	1082	1023	975	1434	708	1163	797	921	695	705	982	441
Vigun01g106800.v1.2	3088	3576	4566	2617	2134	2501	3386	6883	1105	3071	2574	2203	3332	3831	3044	3280	2234	2137	4219	3029	5076	2609	3138	3910
Vigun01g106850.v1.2	0	0	0	0	0	0	0	1	0	0	0	3	3	1	2	1	0	1	0	0	0	0	0	0
Vigun01g106900.v1.2	1206	935	268	183	63	191	102	595	70	65	126	65	482	964	806	122	57	30	1528	796	791	465	132	521
Vigun01g107000.v1.2	0	0	0	0	0	0	0	0	0	0	1	0	0	0	0	2	0	0	0	0	0	1	0	0
Vigun01g107100.v1.2	282	213	205	139	150	57	336	241	178	88	351	304	575	158	165	434	171	706	81	88	48	113	64	33
Vigun01g107200.v1.2	19	11	21	6	13	5	27	13	22	4	4	14	39	12	17	26	17	33	7	6	6	7	9	1
Vigun01g107300.v1.2	61153	47692	45637	28303	27444	51934	22869	37410	7718	44553	40332	38565	25015	75753	57185	34733	26719	25945	45119	30556	42669	39112	26007	57246
Vigun01g107400.v1.2	0	0	1	0	0	0	2	1	0	0	0	1	0	2	2	3	1	0	0	0	1	2	5	0
Vigun01g107500.v1.2	155	193	299	236	187	250	180	300	38	83	177	150	157	141	101	202	90	155	181	193	76	280	326	275
Vigun01g107700.v1.2	1626	1365	2993	1758	1711	1373	1239	2103	454	1542	818	1002	1199	1456	895	1275	1152	986	1292	971	1519	1347	2005	1662
Vigun01g107800.v1.2	2125	2609	1786	2509	1645	4151	839	1709	413	2906	4070	3972	2547	4328	2305	4397	1709	2470	3685	2187	3953	3601	2356	3947
Vigun01g107900.v1.2	1499	782	1409	897	919	672	768	1011	544	386	1062	895	1248	1360	865	1437	823	1092	939	688	1299	772	1087	952
Vigun01g108000.v1.2	1683	1710	1402	883	670	1154	1723	1602	856	408	419	429	3871	2922	2055	1074	1095	802	2233	1217	4667	826	515	2048
Vigun01g108100.v1.2	420	392	398	174	218	229	324	445	144	122	301	213	472	367	313	342	267	362	357	324	288	239	219	228
Vigun01g108200.v1.2	702	420	566	336	474	309	274	503	89	443	516	276	363	375	239	358	208	277	337	303	337	388	574	302
Vigun01g108300.v1.2	1073	492	453	436	411	790	224	300	184	199	2188	1518	693	813	640	1377	471	1425	555	487	355	871	620	491
Vigun01g108400.v1.2	1416	1275	1952	866	663	939	926	1720	422	758	790	669	1133	1392	1062	997	784	613	1450	980	1578	958	905	1243
Vigun01g108500.v1.2	1034	785	1101	523	447	463	1008	1177	320	282	1099	945	1515	878	634	1459	499	1021	758	694	959	666	753	711
Vigun01g108700.v1.2	980	1060	1483	1081	911	957	983	1521	336	1219	1191	1345	1196	1132	879	1761	969	1174	1084	871	1432	1261	1330	1462
Vigun01g108800.v1.2	7308	7175	5290	4302	4577	6335	2632	5635	659	2039	6732	5634	3277	5364	6716	11204	4827	14604	10582	9677	2250	6004	9493	4342
Vigun01g108900.v1.2	1542	2708	2637	2865	2083	2439	1697	1674	876	2181	1708	1765	2805	2683	2063	2777	2415	1941	1907	1762	2678	3111	3706	5096
Vigun01g109000.v1.2	6557	1529	2546	2084	2454	1584	2101	3905	620	3743	1678	1193	2472	3321	2247	1583	1106	1248	2287	1844	1384	1525	731	1603
Vigun01g109100.v1.2	1262	2034	1777	975	878	988	2489	3705	991	1006	1565	1453	3396	2728	2431	1905	1137	1801	2259	2018	2068	1235	1011	1322
Vigun01g109200.v1.2	834	1492	973	4150	3468	7006	536	995	422	3767	5244	4792	1619	1877	1757	7036	5671	4409	1613	994	1310	9970	6414	14511
Vigun01g109300.v1.2	0	0	1	0	0	0	4	1	1	0	0	2	0	0	0	0	0	0	0	0	0	0	0	0
Vigun01g109401.v1.2	76	9	5	19	7	0	29	76	13	31	23	28	15	20	2	30	2	12	41	23	65	14	19	25
Vigun01g109600.v1.2	1625	2156	3335	2457	2474	1271	921	1892	221	4194	765	606	412	557	336	140	285	248	469	400	479	969	621	865
Vigun01g109700.v1.2	1151	4058	1845	789	729	511	2055	3722	947	2330	1427	838	1793	3454	2950	324	175	198	2025	1520	2724	638	359	382
Vigun01g109800.v1.2	970	657	484	468	279	217	682	884	254	211	624	572	1398	939	547	1241	403	651	964	744	1036	663	886	489
Vigun01g109900.v1.2	0	0	3	0	0	0	0	3	1	0	0	0	1	3	0	1	0	3	1	2	1	0	2	2
Vigun01g110000.v1.2	0	0	0	0	0	0	0	0	0	0	0	0	0	0	0	0	0	0	1	0	0	0	0	0
Vigun01g110100.v1.2	0	7	4	4	2	7	1	5	4	1	0	0	10	2	3	4	2	0	3	5	4	0	1	2
Vigun01g110200.v1.2	33	36	23	64	14	37	45	95	25	64	148	96	92	75	37	245	98	105	73	77	76	130	45	128
Vigun01g110300.v1.2	1619	529	203	57	245	52	215	554	191	82	1167	1334	1262	4048	3609	2335	105	1075	823	1398	100	571	279	32
Vigun01g110400.v1.2	881	706	662	758	457	503	698	1455	219	859	1070	1026	952	1025	694	1275	448	667	812	689	830	819	1166	815
Vigun01g110500.v1.2	3667	17344	7196	4483	4244	3702	14130	11088	5515	8953	7099	5513	5282	7376	6638	3584	2337	4111	8343	5082	3987	5236	2952	5124
Vigun01g110600.v1.2	757	731	544	422	408	455	379	639	212	296	750	572	751	723	556	743	268	516	777	608	674	620	532	414
Vigun01g110700.v1.2	34	41	18	20	8	10	20	46	8	10	53	37	43	38	41	73	12	57	57	43	55	36	73	12
Vigun01g110750.v1.2	632	939	683	571	366	592	621	1001	431	436	916	902	1378	1426	1091	1125	612	669	1377	1190	1335	1018	1030	1056
Vigun01g110800.v1.2	682	714	648	436	290	350	721	1727	263	282	550	424	1049	925	780	693	311	445	1008	805	898	570	711	639
Vigun01g110900.v1.2	225	226	232	203	175	158	166	339	92	133	221	176	307	220	162	311	163	160	184	198	281	175	213	183
Vigun01g111000.v1.2	156	218	122	182	63	195	164	274	37	54	109	106	167	269	172	169	85	42	275	177	274	158	85	197
Vigun01g111100.v1.2	95	330	153	102	30	43	554	1672	50	2	9	15	655	1046	510	109	9	44	435	357	245	54	12	80
Vigun01g111200.v1.2	2	2	1	0	0	1	3	7	4	0	0	0	3	8	5	2	0	1	7	4	5	0	0	2
Vigun01g111300.v1.2	113	607	123	45	18	17	3383	7325	71	3	8	27	711	396	300	33	7	17	52	262	7	10	1	5
Vigun01g111400.v1.2	268	153	127	90	43	56	376	462	98	31	234	139	403	175	145	304	72	191	249	218	311	90	194	94
Vigun01g111500.v1.2	2049	1172	1024	819	649	617	2069	2772	513	486	1224	809	1988	1572	1201	1296	542	870	1841	1613	1599	952	685	944
Vigun01g111600.v1.2	3	6	102	58	9	11	12	23	7	6	6	10	23	72	20	15	5	12	60	26	36	85	50	38
Vigun01g111700.v1.2	616	623	586	164	169	140	820	1001	513	117	237	157	1050	541	569	247	204	228	886	702	984	198	349	175
Vigun01g111800.v1.2	1140	1012	707	728	624	527	582	1471	250	715	1292	975	1347	1343	1107	1115	271	637	1147	968	1152	786	1021	787
Vigun01g111900.v1.2	0	0	0	0	0	0	0	0	0	0	0	0	0	0	0	0	0	0	0	0	0	0	0	0
Vigun01g112000.v1.2	0	0	0	0	0	0	2	1	0	0	0	0	0	2	3	0	0	5	1	0	1	1	0	0
Vigun01g112100.v1.2	2660	2938	2449	2208	1809	2074	2421	3730	860	2373	3662	3107	4061	4145	3411	3955	1401	2539	4203	3416	4455	3457	3115	3693
Vigun01g112200.v1.2	465	385	149	230	255	300	338	602	131	233	681	618	824	822	585	623	239	447	405	478	321	622	349	360
Vigun01g112300.v1.2	348	294	275	197	148	111	390	390	164	122	553	351	458	385	269	446	136	369	430	503	534	218	336	289
Vigun01g112500.v1.2	273	148	131	140	53	51	205	294	130	23	647	388	590	423	150	636	59	284	192	325	208	246	458	88
Vigun01g112600.v1.2	390	448	548	277	151	121	148	532	22	32	52	32	156	225	149	70	26	30	435	432	411	265	232	249
Vigun01g112700.v1.2	4011	3765	4735	2623	2101	2272	11	52	1	2	6	6	21	21	31	13	6	6	3187	3057	3362	2318	3019	2917
Vigun01g112800.v1.2	1427	989	946	1141	619	752	0	8	5	5	1	3	5	8	5	3	0	1	1146	883	1196	1051	864	1025
Vigun01g112900.v1.2	82	79	77	16	6	2	48	146	3	5	12	9	38	55	30	22	4	4	18	26	14	14	12	8
Vigun01g113000.v1.2	458	371	374	235	153	114	8	17	3	6	24	20	20	27	9	15	2	3	479	382	552	231	405	257
Vigun01g113100.v1.2	6	3	1	1	3	0	108	136	25	23	59	51	69	46	60	40	28	46	0	3	2	1	1	5
Vigun01g113200.v1.2	2265	2967	3072	2169	1318	2998	1491	3619	653	3448	2430	1981	2489	2335	1523	2214	1122	1169	3995	2627	4629	2916	3503	4443
Vigun01g113300.v1.2	240	309	238	179	185	173	207	245	96	119	244	176	365	217	221	302	164	298	226	285	142	224	286	85
Vigun01g113400.v1.2	322	478	448	272	288	217	649	652	254	364	366	317	644	424	507	548	509	539	371	357	396	323	405	336
Vigun01g113500.v1.2	193	187	240	53	68	11	33	295	13	190	121	22	162	42	41	71	19	54	11	8	1	12	44	9
Vigun01g113550.v1.2	0	0	0	0	0	0	0	0	0	0	0	0	0	0	0	0	0	0	0	0	0	0	0	0
Vigun01g113600.v1.2	113	93	127	81	73	42	144	162	38	94	146	126	103	61	39	176	41	124	76	73	131	77	205	64
Vigun01g113700.v1.2	905	833	788	479	450	409	820	867	284	329	648	587	739	715	632	658	390	622	818	832	682	565	585	462
Vigun01g113800.v1.2	77	704	165	99	76	44	628	148	163	63	67	74	142	149	43	62	12	76	423	46	713	42	67	126
Vigun01g113900.v1.2	67	98	54	80	22	30	77	49	24	14	230	115	75	77	54	120	28	161	47	121	38	80	533	55
Vigun01g114000.v1.2	337	313	290	217	195	148	260	453	136	126	177	174	406	309	274	334	158	222	300	305	307	193	271	285
Vigun01g114100.v1.2	41	36	47	112	62	73	96	108	26	107	241	248	130	358	178	422	974	253	67	126	41	160	758	201
Vigun01g114200.v1.2	129	1052	466	69	17	56	205	4701	29	36	6	12	178	1350	1022	22	21	7	287	117	295	16	9	40
Vigun01g114300.v1.2	457	264	420	58	26	54	435	386	76	13	50	29	464	289	166	46	13	21	857	693	771	73	244	132
Vigun01g114400.v1.2	187	20	161	3	0	4	24	28	7	1	13	1	11	15	7	9	0	5	16	31	20	1	3	1
Vigun01g114500.v1.2	2895	3214	3779	2279	1371	1213	4172	7937	1235	3724	2508	2361	5473	4475	3287	3210	780	1439	5023	3291	6508	1877	2275	2461
Vigun01g114600.v1.2	346	521	736	498	499	505	466	710	183	482	576	618	685	788	683	1088	1000	950	539	508	600	671	1155	745
Vigun01g114700.v1.2	517	525	301	207	134	106	434	700	110	196	532	328	600	676	479	499	131	297	541	507	476	357	237	207
Vigun01g114800.v1.2	769	605	421	453	421	647	249	357	144	339	1050	584	471	467	424	732	315	731	470	437	252	609	393	454
Vigun01g114900.v1.2	3317	4469	4891	2990	2567	2724	2870	4342	724	1869	4646	3484	3529	4773	3228	3917	1479	2467	3827	3719	3693	3902	3288	2622
Vigun01g115000.v1.2	19	13	37	21	32	18	34	15	22	24	10	18	24	17	8	25	24	15	13	11	13	17	14	14
Vigun01g115200.v1.2	352	331	338	245	182	144	472	558	171	157	365	334	519	396	354	620	303	509	388	301	361	272	461	235
Vigun01g115300.v1.2	12328	24737	16873	57522	56217	102321	3171	5080	1545	95064	101757	87169	11507	38697	26629	72618	58142	73980	12708	9621	8356	99230	39264	93619
Vigun01g115400.v1.2	43	70	47	52	40	48	25	122	12	77	30	35	57	128	97	55	32	37	72	50	77	50	54	63
Vigun01g115850.v1.2	213	246	372	161	164	130	206	308	73	125	116	95	167	130	119	121	167	138	172	166	177	147	142	151
Vigun01g115900.v1.2	178	259	215	325	157	201	148	334	23	287	178	206	294	274	155	306	61	127	308	232	454	323	336	373
Vigun01g116200.v1.2	356	387	449	334	214	220	278	656	179	258	231	275	517	554	476	326	209	232	494	434	576	318	374	360
Vigun01g116300.v1.2	3803	3289	4526	4395	2599	2551	5986	9761	1176	4554	3368	3129	5201	6072	3777	4133	1989	1859	5014	3713	5791	3899	4509	4458
Vigun01g116400.v1.2	195	156	158	96	54	46	181	516	61	75	105	69	243	186	149	129	41	45	247	239	251	83	119	119
Vigun01g116500.v1.2	12	12	5	6	3	2	14	22	4	4	16	5	10	18	14	22	9	3	8	23	11	11	12	16
Vigun01g116700.v1.2	1096	1525	1330	700	478	381	1033	1507	264	254	971	1093	1296	1503	1238	1373	219	760	1257	1652	575	1167	1979	441
Vigun01g116800.v1.2	779	1768	1176	1015	586	909	1554	1858	679	810	1296	1230	2515	2185	1555	1453	983	1327	2046	1792	1761	1618	1243	1362
Vigun01g116900.v1.2	88	109	63	280	122	140	65	119	11	238	178	272	45	55	20	437	103	50	150	113	110	132	296	201
Vigun01g117000.v1.2	13	33	31	15	14	11	14	15	10	7	23	20	39	31	36	53	16	34	22	21	20	31	34	25
Vigun01g117100.v1.2	10	9	13	11	11	1	27	37	15	1	52	20	15	30	8	47	7	26	6	18	3	25	48	3
Vigun01g117200.v1.2	111	255	1065	122	27	47	475	351	109	22	447	225	245	452	47	212	39	38	96	164	58	228	208	40
Vigun01g117300.v1.2	106	158	125	79	82	67	62	170	23	64	119	101	162	167	148	141	32	87	126	134	81	103	129	87
Vigun01g117400.v1.2	1167	803	1796	1861	1103	1722	1874	1668	3742	657	853	2419	4787	8824	2987	17022	14890	4537	18948	4155	65622	2261	7707	11578
Vigun01g117500.v1.2	3168	13336	2847	1975	1461	1634	5416	5667	1923	1666	2946	2091	3354	4456	3374	2428	1054	1815	3043	2600	3536	2353	1315	2796
Vigun01g117700.v1.2	1200	994	1089	1308	1092	1755	1283	1198	557	942	1354	1182	1599	2512	1513	2877	2442	1393	2745	1345	5549	1986	2170	3835
Vigun01g117800.v1.2	2463	5371	2654	1624	1455	1918	6402	7006	3919	1340	4637	4094	11948	4368	4208	7766	1921	5158	5423	5399	9012	2336	1566	2917
Vigun01g117900.v1.2	41	55	35	12	31	18	52	96	32	15	159	117	86	39	43	92	20	115	55	25	39	20	30	32
Vigun01g118100.v1.2	718	461	359	663	223	699	464	740	246	203	2125	1713	522	1204	1100	1267	1148	1102	917	940	423	1558	1057	3202
Vigun01g118200.v1.2	590	605	714	587	364	448	727	1006	276	409	1076	989	1143	1307	1070	1437	728	1088	1146	898	1122	1093	899	1366
Vigun01g118300.v1.2	332	267	170	276	247	438	111	193	85	262	344	282	324	242	176	263	166	253	233	191	226	378	262	396
Vigun01g118500.v1.2	20	6	1	3	5	4	59	22	40	47	58	53	84	2	3	49	0	68	4	9	4	3	29	0
Vigun01g118600.v1.2	929	1148	1630	836	875	706	923	1146	345	723	841	791	1227	1204	1180	1212	983	950	1309	1112	1205	964	1197	984
Vigun01g118700.v1.2	251	192	193	170	107	254	148	203	78	140	123	161	271	212	135	289	202	128	438	252	530	262	263	386
Vigun01g118800.v1.2	2524	3162	4046	2098	1876	2682	2767	3412	1237	1793	1803	1480	3172	3541	2711	2231	1527	1750	4041	2774	3538	2475	2783	3109
Vigun01g118900.v1.2	217	175	185	103	70	107	142	139	65	66	334	181	109	83	64	152	114	270	65	164	72	115	328	100
Vigun01g119000.v1.2	952	897	922	668	845	460	842	1302	370	1091	1009	1019	1330	1195	1127	1243	444	1134	837	966	586	901	1009	413
Vigun01g119100.v1.2	335	416	534	354	311	317	194	448	49	174	248	239	216	289	274	319	327	181	303	316	275	405	409	449
Vigun01g119200.v1.2	302	841	1165	374	110	176	669	743	274	33	36	37	952	981	211	312	93	8	618	472	1316	267	126	1394
Vigun01g119300.v1.2	0	2	6	22	3	23	1	1	0	10	2	6	0	1	0	5	9	8	1	0	0	21	10	48
Vigun01g119400.v1.2	704	1377	1358	834	699	813	2456	3573	859	1542	3683	2953	3394	3290	3005	4108	1740	3024	3212	3238	2766	2897	2548	3069
Vigun01g119500.v1.2	81	101	39	61	29	39	102	91	42	17	193	132	245	148	88	202	33	178	84	121	102	83	325	49
Vigun01g119600.v1.2	294	223	279	253	109	49	303	450	116	46	638	489	370	352	210	896	42	448	210	387	115	396	1311	83
Vigun01g119701.v1.2	51	18	10	9	6	6	4	11	2	2	21	29	16	29	15	19	0	6	9	13	2	10	13	4
Vigun01g119900.v1.2	3	2	5	6	1	3	6	4	6	1	15	5	3	6	1	5	10	4	2	5	3	8	13	8
Vigun01g120000.v1.2	0	0	0	0	0	0	0	0	0	0	0	0	0	0	0	0	0	0	0	0	0	0	0	0
Vigun01g120100.v1.2	1996	3869	3601	2833	2714	7412	1228	1251	541	2097	3270	2719	1987	3236	3186	2690	5139	3312	3897	3189	2323	4836	2423	7169
Vigun01g120200.v1.2	824	444	537	409	329	322	379	524	115	195	582	344	463	412	373	410	315	404	409	349	448	392	569	397
Vigun01g120250.v1.2	11	3	2	5	1	1	0	12	17	4	2	3	7	9	3	1	0	0	16	3	27	2	12	9
Vigun01g120300.v1.2	5	3	5	0	0	2	1	4	0	2	0	2	2	0	0	0	2	0	2	0	3	1	3	1
Vigun01g120500.v1.2	228	285	260	202	141	142	254	338	122	123	250	176	376	301	241	324	173	274	332	266	355	230	382	289
Vigun01g120600.v1.2	1445	584	940	329	497	298	718	1081	277	297	426	348	528	616	466	413	641	434	324	344	284	381	694	320
Vigun01g120700.v1.2	4056	3157	3783	1599	1642	1795	2720	4441	1005	1619	3228	2242	2924	2734	2543	2104	1550	1928	2470	2118	2059	2118	1920	2321
Vigun01g120800.v1.2	59	48	71	35	11	7	91	185	29	34	57	55	72	84	24	75	15	25	82	56	105	28	30	49
Vigun01g120900.v1.2	76	56	40	52	23	10	78	109	44	13	220	144	124	134	90	250	13	228	92	140	25	98	442	17
Vigun01g121000.v1.2	827	789	608	495	330	388	767	897	317	393	298	366	854	656	660	540	430	506	1345	834	1334	670	481	729
Vigun01g121100.v1.2	57	69	43	54	12	13	69	53	31	14	190	97	99	41	41	152	20	142	37	93	42	42	318	32
Vigun01g121200.v1.2	0	6	12	57	25	2	12	5	0	0	0	0	3	2	1	0	1	0	4	40	1	18	157	6
Vigun01g121300.v1.2	42	116	125	80	16	26	46	62	4	17	13	5	8	68	4	2	2	0	22	20	13	51	155	15
Vigun01g121400.v1.2	0	0	0	0	0	0	0	0	0	0	0	0	0	0	0	0	0	0	0	0	0	0	0	0
Vigun01g121500.v1.2	2	12	0	5	1	3	1	0	0	1	0	0	0	0	2	2	0	0	3	4	2	3	8	1
Vigun01g121600.v1.2	24	35	37	17	10	7	14	46	0	19	8	7	7	11	0	4	1	0	47	21	32	9	34	22
Vigun01g121700.v1.2	8	17	12	5	7	3	1	3	4	1	2	1	7	5	6	2	2	7	7	8	5	5	6	14
Vigun01g121800.v1.2	738	805	762	315	297	228	644	789	211	195	524	444	785	720	656	604	215	416	583	701	379	303	355	156
Vigun01g121900.v1.2	2424	3938	5521	2634	3122	2125	3360	5698	2010	2230	1895	1829	5194	3864	3445	2827	2322	3003	2799	2997	2385	1927	4314	1969
Vigun01g122000.v1.2	38	33	30	17	2	11	17	39	12	11	19	12	32	17	9	10	8	12	43	35	27	12	19	27
Vigun01g122100.v1.2	47	23	39	19	35	34	277	540	39	303	83	193	37	33	37	58	23	24	26	20	43	19	22	21
Vigun01g122200.v1.2	3768	3152	3289	2676	2592	2343	1790	2800	985	1679	5045	3353	3229	3033	2141	4064	1680	3244	2799	2826	1814	3178	3836	1818
Vigun01g122300.v1.2	398	801	638	498	413	373	617	792	292	445	886	755	1122	845	589	1051	411	853	779	709	690	731	765	621
Vigun01g122400.v1.2	1231	1713	1454	1253	946	1208	1678	2395	797	1453	2330	2019	2269	2065	1463	2308	886	1705	2061	1688	1893	1694	1664	1563
Vigun01g122500.v1.2	44	19	28	29	20	25	25	17	11	6	160	132	175	95	24	182	3	59	22	11	14	66	29	39
Vigun01g122600.v1.2	440	459	313	2437	1564	2648	413	683	166	3566	7837	5392	706	1151	585	3892	1980	4180	401	369	564	5611	2545	2553
Vigun01g122701.v1.2	11	0	0	0	3	1	38	5	32	4	115	156	37	0	4	276	0	208	0	1	0	9	4	2
Vigun01g122800.v1.2	2808	1998	1565	1135	1082	1483	2056	2120	680	943	1671	1300	2374	2408	1925	1498	1199	1351	2198	1863	1650	1507	1184	1409
Vigun01g122900.v1.2	579	525	436	231	247	214	324	444	182	124	773	832	449	456	299	1485	299	781	299	268	304	272	831	188
Vigun01g123000.v1.2	334	533	463	155	240	167	516	775	220	90	544	324	554	434	297	405	149	370	605	642	384	325	487	246
Vigun01g123101.v1.2	83	81	41	58	27	33	86	192	39	12	98	57	176	56	60	210	18	90	72	66	84	32	171	29
Vigun01g123200.v1.2	530	676	714	401	425	367	278	643	233	269	496	377	669	512	434	549	280	500	541	454	617	436	488	425
Vigun01g123300.v1.2	0	2	20	6	2	1	5	2	2	1	4	4	12	4	0	8	18	4	4	0	3	1	1	1
Vigun01g123400.v1.2	196	437	462	196	181	194	70	121	23	62	13	24	76	59	41	37	66	37	119	62	161	98	82	86
Vigun01g123500.v1.2	98	66	128	99	70	38	99	141	44	50	296	174	109	74	53	269	54	319	20	79	24	86	121	12
Vigun01g123600.v1.2	27	18	19	4	1	4	6	5	2	2	2	2	6	15	5	2	0	1	8	8	11	3	1	9
Vigun01g123650.v1.2	0	0	0	0	0	0	0	0	0	0	0	0	1	0	0	0	0	0	0	0	0	0	0	0
Vigun01g123700.v1.2	1	0	0	0	0	0	7	2	0	2	3	6	0	2	0	3	0	5	2	0	4	0	4	2
Vigun01g123800.v1.2	21	24	15	40	3	35	19	37	1	28	29	48	58	44	24	51	1	26	35	18	57	66	75	31
Vigun01g123900.v1.2	16	26	18	40	18	19	12	18	17	28	56	54	60	48	28	81	13	19	46	45	57	64	71	40
Vigun01g124000.v1.2	47	40	32	51	34	42	36	100	12	55	88	77	65	70	40	120	22	42	61	51	69	84	94	52
Vigun01g124100.v1.2	1468	2	18	8	3	3	8	9	7	20	28	25	24	13	5	21	16	21	4	3	4	7	7	5
Vigun01g124200.v1.2	2338	138	52	94	116	81	781	120	554	2443	2281	1194	279	531	310	129	11	52	227	52	33	6	14	0
Vigun01g124300.v1.2	18626	16932	15962	20632	20647	34709	12733	19993	5963	25566	29289	27452	13916	23407	17889	36395	21133	25746	13486	14270	7573	24235	19497	23752
Vigun01g124400.v1.2	963	986	1406	814	586	517	919	1479	364	593	780	657	1074	1096	767	947	455	579	878	882	991	544	864	510
Vigun01g124500.v1.2	37	47	31	24	10	19	31	26	20	7	187	110	59	50	15	67	11	63	29	46	26	35	73	13
Vigun01g124600.v1.2	0	1	6	0	0	0	2	0	1	0	1	4	1	0	0	4	1	5	1	0	1	1	0	0
Vigun01g124700.v1.2	15473	12250	7169	4248	3532	4604	4635	7714	1632	2799	11425	6734	6658	7293	4184	6084	1227	3925	6129	6004	3843	4171	4104	2129
Vigun01g124800.v1.2	403	436	530	324	368	250	402	525	133	377	359	267	443	511	397	352	200	302	392	336	388	269	284	292
Vigun01g124900.v1.2	583	463	463	433	329	336	337	659	91	529	492	478	419	512	296	541	153	306	429	393	381	449	412	399
Vigun01g125000.v1.2	505	432	534	316	250	281	460	900	224	293	312	325	511	535	398	460	338	355	525	451	483	294	359	381
Vigun01g125300.v1.2	0	0	0	0	0	0	0	1	0	0	0	0	0	0	0	0	0	0	0	0	0	0	0	0
Vigun01g125400.v1.2	2495	2448	2195	1183	1375	1928	868	1119	397	1614	1379	1148	958	1477	1565	1141	1185	1194	1642	1267	1755	1225	1245	2103
Vigun01g125500.v1.2	72	281	194	279	2	27	99	70	12	0	18	1	185	378	49	26	31	0	272	115	491	266	375	472
Vigun01g125600.v1.2	1999	2702	2267	1604	1586	2201	1127	2008	686	1719	1877	1879	1776	1711	1381	1651	931	1310	2164	1883	1790	2057	2116	2111
Vigun01g125700.v1.2	78	52	79	43	40	35	53	83	25	15	105	56	47	53	41	71	27	53	35	35	31	61	66	47
Vigun01g125800.v1.2	1616	2395	1351	2220	1907	2175	1059	1564	402	2306	3309	2434	1347	2067	1431	2454	1350	1886	1323	1177	932	2906	1716	1789
Vigun01g125900.v1.2	9702	12283	6741	3401	4087	5392	4848	6992	1376	6230	4308	3439	5125	8305	9685	2808	2393	2708	7990	6875	5340	4055	2067	3549
Vigun01g126000.v1.2	1264	870	769	475	595	705	432	700	244	391	785	450	648	437	412	485	283	447	511	397	436	408	572	438
Vigun01g126100.v1.2	562	505	1184	554	505	428	317	504	162	600	198	302	312	353	285	305	362	343	373	299	378	407	650	499
Vigun01g126200.v1.2	426	370	257	283	188	215	354	608	135	141	535	395	493	495	298	579	132	325	419	404	466	370	640	320
Vigun01g126300.v1.2	543	846	528	411	360	475	561	1856	221	342	644	537	822	931	782	669	404	648	655	681	578	627	516	527
Vigun01g126400.v1.2	0	0	0	0	0	0	0	0	0	0	0	0	0	0	0	0	0	0	0	0	0	0	0	0
Vigun01g126500.v1.2	1940	2120	1926	1767	1495	1834	1708	2812	619	1684	2291	1779	2929	2726	2339	2253	988	1678	2989	2317	2670	2515	2292	2695
Vigun01g126600.v1.2	543	757	543	488	312	447	506	718	299	555	1078	908	1207	1371	805	1035	427	785	990	724	967	859	672	713
Vigun01g126700.v1.2	0	0	0	0	0	0	0	0	0	0	0	0	0	0	0	0	0	0	0	0	0	0	0	0
Vigun01g126800.v1.2	4238	4557	4431	1492	1865	1427	4579	4611	1596	1228	4072	3162	5376	3541	3804	3683	1888	4588	3354	4060	2740	1783	1719	1330
Vigun01g126900.v1.2	1244	1064	879	991	531	680	1451	2121	472	1028	1769	1691	2164	1899	1354	2338	740	1104	1743	1292	1624	1388	1248	1259
Vigun01g127100.v1.2	61	44	48	39	45	38	41	155	20	9	35	54	134	85	66	51	39	35	104	117	28	121	132	55
Vigun01g127400.v1.2	54	24	17	32	12	41	18	27	15	24	94	68	53	63	45	78	23	38	62	36	25	49	41	43
Vigun01g127500.v1.2	1	0	0	0	0	0	1	2	3	0	0	0	3	2	0	2	0	0	2	1	0	0	0	0
Vigun01g127600.v1.2	46	21	10	19	4	31	10	114	6	2	28	36	68	46	23	52	15	21	68	18	57	35	6	74
Vigun01g127700.v1.2	29	30	129	6	0	1	24	198	3	0	5	2	13	17	16	3	0	2	36	57	15	5	3	8
Vigun01g127800.v1.2	172	305	485	51	17	29	502	1543	97	1	9	9	110	298	294	28	21	31	189	374	238	20	6	56
Vigun01g128000.v1.2	9	28	17	12	8	5	34	56	11	8	13	13	63	38	22	33	6	20	33	35	35	10	23	6
Vigun01g128100.v1.2	244	451	176	312	162	116	512	235	252	64	1003	707	1152	524	467	1142	131	1309	408	654	399	430	2405	156
Vigun01g128200.v1.2	715	741	781	570	520	529	776	884	264	511	744	654	837	858	728	912	545	804	805	714	884	745	752	749
Vigun01g128250.v1.2	0	0	0	0	0	0	0	0	0	0	0	0	0	0	0	0	0	0	0	0	0	0	0	0
Vigun01g128300.v1.2	1681	2152	2836	1565	877	1431	5555	4663	2806	2095	599	738	3638	8044	4451	1645	2082	467	4773	2527	8139	1268	1365	3066
Vigun01g128500.v1.2	583	1162	562	371	257	641	225	420	246	370	622	759	589	776	534	845	187	495	1015	343	957	629	279	900
Vigun01g128600.v1.2	1571	1337	1641	857	669	782	1240	1697	368	653	771	791	1296	1364	1151	1136	688	617	1507	1228	1934	947	1045	1388
Vigun01g128700.v1.2	5	0	0	4	0	4	9	12	9	3	293	263	22	19	15	178	1	327	4	12	1	12	21	6
Vigun01g128800.v1.2	164	401	178	87	61	66	232	241	112	31	234	136	249	207	152	254	61	157	238	220	200	97	131	111
Vigun01g128900.v1.2	0	3	2	0	1	3	0	0	0	0	7	4	2	0	0	5	1	3	3	1	1	1	6	1
Vigun01g129000.v1.2	494	1650	356	345	227	237	496	444	122	173	192	231	321	345	227	342	107	98	342	231	359	297	290	445
Vigun01g129100.v1.2	14	7	29	2	8	1	38	20	8	2	16	16	46	31	10	46	4	9	23	19	18	18	54	11
Vigun01g129200.v1.2	95	94	86	10	7	13	60	77	16	49	53	38	97	26	43	29	4	22	88	100	22	30	7	6
Vigun01g129400.v1.2	77	157	126	57	40	108	354	350	212	125	94	133	929	146	197	232	192	192	693	445	434	101	59	147
Vigun01g129500.v1.2	903	1412	873	354	463	213	487	727	157	318	460	268	435	567	209	133	46	95	227	218	182	249	270	118
Vigun01g129600.v1.2	43	74	32	34	48	30	23	40	10	29	65	33	17	27	21	50	10	35	17	17	6	32	27	20
Vigun01g129700.v1.2	1686	1702	1286	924	638	1469	991	1749	384	1139	1746	1503	1483	2462	1660	1448	747	1179	1957	1522	1287	1341	1045	1132
Vigun01g129800.v1.2	568	282	398	257	191	125	427	866	141	149	293	244	416	384	253	422	252	292	301	272	426	233	611	234
Vigun01g130000.v1.2	2597	3057	3166	1209	1290	1491	2017	2359	865	941	1123	1293	2655	2084	2172	2260	1420	1466	2979	2456	2684	1379	1231	1594
Vigun01g130100.v1.2	57	94	32	15	5	22	62	37	37	2	67	21	99	53	44	23	6	13	139	52	121	19	31	6
Vigun01g130284.v1.2	0	0	0	0	0	0	0	0	0	0	0	0	0	0	0	0	0	0	0	0	0	0	0	0
Vigun01g130326.v1.2	0	0	0	0	0	0	0	1	0	0	0	0	0	0	0	0	0	0	0	0	0	0	0	0
Vigun01g130600.v1.2	1518	1636	2013	1069	1062	791	1974	2717	676	630	1127	1007	2498	1848	1522	1611	906	1297	1353	1264	1254	930	1710	828
Vigun01g130633.v1.2	0	0	0	0	0	0	0	0	0	0	0	0	0	0	0	0	0	0	0	0	0	0	0	0
Vigun01g130666.v1.2	130	67	58	79	82	101	50	116	7	79	113	61	80	64	108	81	19	46	105	89	128	78	139	95
Vigun01g130700.v1.2	631	698	436	583	349	547	334	544	159	640	766	792	904	962	535	987	223	460	912	614	1042	762	707	860
Vigun01g130800.v1.2	759	1002	1355	497	775	515	592	780	204	533	312	387	719	696	704	563	733	595	607	511	551	604	825	592
Vigun01g130900.v1.2	920	580	778	713	381	390	907	1307	223	673	650	726	744	730	532	890	432	570	686	612	837	557	1159	760
Vigun01g131100.v1.2	24	21	12	1	4	4	13	8	11	3	28	27	33	15	9	25	4	19	18	18	22	5	23	8
Vigun01g131200.v1.2	154	188	132	72	60	81	159	104	223	8	343	276	988	2046	1074	799	361	288	1756	807	1325	271	192	320
Vigun01g131300.v1.2	12	11	20	8	10	10	7	17	3	3	33	26	42	51	20	73	5	14	62	31	69	40	22	16
Vigun01g131400.v1.2	1234	1389	956	959	622	846	891	1658	393	709	1494	1254	2170	1873	1496	1898	474	964	1813	1310	2388	1411	1203	1500
Vigun01g131500.v1.2	1678	2584	2511	1648	1651	1408	1201	1969	673	1485	1364	1381	2400	2563	1873	1939	1158	1471	2765	1954	2727	2197	1429	1510
Vigun01g131600.v1.2	461	688	634	725	565	528	484	903	154	564	661	644	879	965	840	935	359	515	1027	749	1138	879	1107	1044
Vigun01g131700.v1.2	0	0	0	0	0	0	0	0	0	0	0	0	1	1	1	0	0	0	1	1	0	0	0	0
Vigun01g131900.v1.2	288	310	349	252	220	382	128	201	57	157	319	292	237	278	283	376	351	308	271	233	267	308	402	440
Vigun01g132000.v1.2	656	954	708	533	394	474	932	1951	288	426	953	772	1174	1044	1034	1101	434	838	1056	935	1026	722	558	647
Vigun01g132100.v1.2	135	271	216	191	144	123	301	365	127	98	307	263	458	319	257	370	150	263	322	244	386	207	465	132
Vigun01g132200.v1.2	9480	8010	5416	3297	3549	6400	4250	5659	3145	5556	7781	5650	5590	9303	9496	5578	5827	5779	8786	5915	5887	4610	3477	6912
Vigun01g132400.v1.2	1396	1179	1752	1023	1364	1545	1193	1133	603	1514	2033	2039	1323	1399	1519	2512	2213	2936	1187	1125	1247	1264	1262	1350
Vigun01g132500.v1.2	2903	5643	5838	5492	4074	7149	2925	3753	831	7214	2196	2364	2949	5265	4281	2150	2871	2194	6602	3723	5571	6216	3656	9782
Vigun01g132700.v1.2	0	0	0	0	0	0	0	0	0	0	0	0	0	1	0	0	0	0	0	0	1	0	1	0
Vigun01g132800.v1.2	20	38	45	26	15	8	32	43	21	9	38	36	35	75	19	53	9	15	31	35	28	30	55	21
Vigun01g132900.v1.2	7	6	12	10	2	3	19	21	6	3	63	26	36	13	11	67	7	28	20	24	15	9	70	11
Vigun01g133000.v1.2	634	381	388	230	140	96	699	898	266	117	466	367	838	461	362	1012	241	559	493	398	708	253	723	192
Vigun01g133100.v1.2	24	7	12	2	1	0	22	30	7	6	25	17	30	10	11	16	3	10	15	6	12	3	25	1
Vigun01g133200.v1.2	857	1034	1290	925	741	731	700	1271	239	708	689	690	1078	1246	1077	899	443	505	1210	1054	1191	885	854	1114
Vigun01g133500.v1.2	47	19	43	56	24	7	18	60	3	3	18	16	26	39	6	46	17	16	6	26	10	57	175	7
Vigun01g133600.v1.2	33	52	13	30	7	6	43	21	24	8	127	75	53	51	16	75	7	82	11	34	16	31	125	11
Vigun01g133700.v1.2	2182	2471	2326	1371	975	1230	1927	2486	845	846	2453	1445	2360	2342	1572	2120	1226	1555	2570	2201	2415	1640	1060	1920
Vigun01g133800.v1.2	1670	1925	1610	598	509	413	1654	2283	722	859	1740	1184	2291	2747	2561	1869	902	1511	2115	1655	1994	783	836	707
Vigun01g133900.v1.2	38	36	31	50	7	8	52	27	22	9	107	85	102	43	37	164	6	113	39	54	40	49	286	19
Vigun01g134000.v1.2	74	90	48	94	47	32	472	122	190	79	709	725	212	279	82	557	107	437	68	74	24	88	258	15
Vigun01g134050.v1.2	0	2	2	1	5	2	1	1	2	4	2	1	2	2	0	1	1	1	6	1	2	2	2	1
Vigun01g134100.v1.2	1207	1579	1829	527	322	373	1799	3717	853	473	1026	875	2694	2946	1701	1214	423	697	3630	3208	2233	827	800	820
Vigun01g134200.v1.2	0	0	0	0	0	0	0	0	0	0	0	0	0	0	0	0	0	0	0	0	0	0	0	0
Vigun01g134300.v1.2	11	43	85	24	53	30	59	39	20	28	8	19	43	28	27	39	59	48	46	40	35	23	61	35
Vigun01g134350.v1.2	0	0	0	0	0	0	0	0	0	0	0	0	0	0	0	0	0	0	0	0	0	0	0	0
Vigun01g134400.v1.2	731	897	334	516	316	550	523	822	275	366	1160	774	1224	1271	750	947	382	592	1077	835	951	957	482	682
Vigun01g134500.v1.2	413	115	102	261	199	81	69	56	23	133	86	109	83	59	51	167	27	187	18	41	8	343	292	25
Vigun01g134700.v1.2	1147	1108	1719	938	952	757	924	1434	431	1209	1068	916	1270	1170	778	1216	717	814	896	713	1048	778	978	1030
Vigun01g134800.v1.2	3303	2264	2943	1838	1529	2097	1869	3107	542	2010	2947	2666	2125	3283	2744	3624	1945	2570	2219	1741	2368	2129	2262	2465
Vigun01g134900.v1.2	675	473	205	301	152	295	440	566	153	214	877	613	683	795	434	649	177	318	573	448	544	461	257	304
Vigun01g135000.v1.2	687	566	561	295	267	188	385	692	166	208	223	147	525	397	299	183	116	127	555	383	542	434	292	371
Vigun01g135050.v1.2	0	0	0	0	0	0	0	0	0	0	0	0	0	0	0	0	0	0	0	0	0	0	0	0
Vigun01g135100.v1.2	15	9	10	1	6	8	32	20	12	5	15	10	85	39	8	25	2	3	36	24	50	22	5	66
Vigun01g135300.v1.2	12	9	12	8	8	2	34	44	16	11	35	25	30	37	33	22	20	27	24	18	22	9	38	8
Vigun01g135400.v1.2	0	0	0	0	0	0	0	0	0	0	0	0	0	0	0	0	0	0	0	0	0	0	0	0
Vigun01g135600.v1.2	2290	2098	2498	1598	1044	1277	2110	3659	1029	1594	2600	1976	2908	2752	2027	2363	1294	1410	2544	2089	3073	1586	2014	2125
Vigun01g135700.v1.2	3224	3803	7261	3801	3600	1651	4069	5138	1595	3678	558	574	3726	4059	2144	526	1020	489	5679	3634	13532	1846	1368	3293
Vigun01g135800.v1.2	615	681	1259	625	621	329	606	986	261	615	391	541	761	676	432	724	424	456	777	660	958	519	903	752
Vigun01g135900.v1.2	307	416	408	304	294	272	259	392	184	298	343	384	400	406	289	487	220	341	381	290	330	309	365	369
Vigun01g136000.v1.2	195	156	172	153	161	186	202	221	174	93	334	315	538	585	318	490	229	493	348	220	442	292	202	233
Vigun01g136100.v1.2	0	0	0	0	0	0	0	4	0	2	0	1	1	1	1	0	0	0	1	6	1	2	2	0
Vigun01g136200.v1.2	2930	2125	2780	1766	1806	1990	1571	2074	461	1653	1819	1767	1771	1441	1456	1961	1019	1478	1560	1790	1507	1631	2926	1901
Vigun01g136300.v1.2	1726	1828	2180	815	456	984	579	1152	176	371	1083	744	933	650	498	956	681	1007	1769	1510	1077	1079	928	1362
Vigun01g136400.v1.2	281	272	263	183	133	166	256	375	147	89	461	304	490	309	271	456	160	300	329	373	272	252	367	196
Vigun01g136500.v1.2	180	96	82	103	75	69	131	98	41	58	273	128	113	108	88	176	44	178	97	106	129	136	368	65
Vigun01g136600.v1.2	2364	2175	2032	4160	1930	5946	1911	3224	392	883	2212	2314	2375	2914	1783	3103	2915	1811	2117	2401	1573	4636	1579	4976
Vigun01g136700.v1.2	471	633	849	813	740	900	427	388	198	694	713	958	556	444	350	1160	737	1143	433	395	568	702	1073	877
Vigun01g136800.v1.2	96	32	42	38	9	14	62	65	49	21	172	130	87	104	55	108	16	83	27	38	42	51	317	26
Vigun01g136900.v1.2	6	1	5	7	4	4	4	6	4	2	25	21	20	14	4	29	5	12	6	7	4	6	3	3
Vigun01g137000.v1.2	2527	3122	2848	1667	1600	1860	1722	2799	823	1743	2549	2224	3112	3611	3194	2769	1207	2242	3401	2841	2634	2228	2017	1805
Vigun01g137100.v1.2	103	105	79	84	108	217	30	92	94	189	324	237	324	557	269	287	826	457	135	26	1092	82	152	458
Vigun01g137200.v1.2	1222	1026	672	2044	2262	2751	1173	2602	874	3771	3520	3472	1595	1745	1542	3095	2555	3537	1314	1142	1232	3097	3304	3881
Vigun01g137300.v1.2	1	1	0	4	0	0	0	0	0	0	1	0	0	1	0	0	0	0	0	0	0	1	1	0
Vigun01g137500.v1.2	1917	3702	1965	1325	1132	1068	2866	5927	1162	837	740	800	5092	3638	3653	1078	431	553	2735	2371	6338	2047	1530	4065
Vigun01g137600.v1.2	522	266	220	187	259	218	171	338	100	234	331	273	203	254	220	272	115	184	255	270	156	161	214	259
Vigun01g137700.v1.2	26	255	116	6	7	10	80	52	16	4	1	5	35	65	58	9	10	9	126	38	81	13	2	27
Vigun01g137800.v1.2	1548	1993	1903	1427	1266	1066	1475	2257	682	1156	2076	1634	2386	2014	1740	2544	1426	2039	1719	1439	1886	1349	2272	1324
Vigun01g137900.v1.2	1	0	0	0	2	2	1	0	1	0	10	3	1	0	4	9	2	5	0	2	1	2	6	3
Vigun01g138000.v1.2	228	271	178	121	47	69	159	198	65	19	211	124	217	189	88	132	22	49	185	163	170	121	120	73
Vigun01g138100.v1.2	399	279	111	227	100	119	425	242	256	88	1827	774	798	385	282	1082	106	994	294	483	211	283	1840	128
Vigun01g138200.v1.2	1863	2729	1367	518	331	760	1204	1878	677	494	1246	860	2062	3092	2904	1283	635	905	2589	2086	1615	966	410	551
Vigun01g138300.v1.2	3570	4964	8659	4846	5950	3391	3646	5793	1504	8648	4618	4300	3105	3671	3176	4523	4444	3849	3463	2709	4060	3433	2747	5426
Vigun01g138350.v1.2	0	0	0	0	0	0	0	0	0	0	0	0	0	0	0	0	0	0	0	0	0	0	0	0
Vigun01g138400.v1.2	2457	1800	3470	3595	2936	2228	1515	2883	465	4355	1822	1849	1589	2370	1400	2250	1483	1307	1539	1245	1886	2450	2940	2912
Vigun01g138500.v1.2	679	620	524	414	383	482	373	577	258	474	1250	1031	980	851	619	1242	655	1108	680	674	620	735	809	575
Vigun01g138600.v1.2	1683	1988	1744	955	726	1034	1485	2323	776	867	1542	910	1831	2186	1814	1367	1076	1126	2078	1685	2058	1376	1371	1759
Vigun01g138700.v1.2	4186	5168	4717	2574	4089	2636	2817	6164	931	3104	2926	2136	2541	2580	3126	1601	1950	1881	4469	3062	2563	2935	2078	2330
Vigun01g138800.v1.2	15131	10099	17594	8301	8627	5764	9910	13815	2426	5814	15451	8486	6265	6622	5321	8827	4240	13617	9076	10550	5019	11503	10166	8805
Vigun01g138900.v1.2	1449	1422	2389	1567	1318	1097	1184	1711	410	1471	1633	1705	1236	1569	1125	2107	1226	1466	1160	1127	1323	1568	1699	1748
Vigun01g139000.v1.2	26	56	29	31	18	6	62	53	23	12	67	40	72	64	57	71	13	56	36	72	41	28	176	30
Vigun01g139100.v1.2	9830	12271	4799	3071	2390	2548	12104	11583	6333	4278	699	616	20053	9008	7668	1737	348	693	12491	13593	2668	2105	874	1328
Vigun01g139200.v1.2	5910	12387	4252	13663	9208	24541	2326	5587	1573	19308	23705	30706	6156	21107	14005	20347	10201	15632	7179	5850	3833	27442	10069	27365
Vigun01g139300.v1.2	2225	2543	1941	2056	1734	1821	1401	2264	628	1797	2534	2386	2679	2923	2287	3386	1632	2375	2519	1964	2701	3357	2244	2950
Vigun01g139400.v1.2	2316	2205	2501	2042	2875	2160	1173	1760	686	1906	2593	2900	2672	5122	4455	4005	4122	4098	1848	1626	2144	3690	3939	3129
Vigun01g139500.v1.2	832	508	309	233	318	270	238	310	112	175	415	244	423	314	283	583	220	506	263	345	234	355	466	211
Vigun01g139600.v1.2	193	213	117	32	50	18	57	103	43	56	148	63	42	96	39	18	16	24	67	48	45	20	28	24
Vigun01g139800.v1.2	16	14	13	0	5	2	23	24	5	0	2	3	14	6	27	1	0	2	20	19	5	3	3	1
Vigun01g139900.v1.2	1863	1774	1824	1022	829	996	1131	2104	669	1123	1474	1209	2248	1766	1514	1748	745	1181	1661	1479	1790	1125	1387	1370
Vigun01g140000.v1.2	257	479	105	26	11	52	150	90	82	39	14	28	122	163	101	103	10	20	429	132	508	31	28	102
Vigun01g140100.v1.2	4	20	7	1	1	3	13	11	12	4	0	0	0	11	2	4	0	0	58	16	36	2	0	10
Vigun01g140300.v1.2	0	0	0	0	0	0	0	0	0	0	6	3	2	0	0	0	0	2	0	0	2	0	0	0
Vigun01g140400.v1.2	0	2	2	0	0	1	0	4	0	0	0	0	0	0	1	0	0	0	0	0	0	0	0	0
Vigun01g140500.v1.2	0	24	6	1	0	0	1	18	0	0	0	0	0	0	2	0	0	0	4	2	5	0	0	0
Vigun01g140600.v1.2	1860	1020	1760	773	822	731	652	1293	274	626	473	467	670	961	665	579	398	364	921	607	990	727	464	1229
Vigun01g140700.v1.2	0	0	0	0	0	0	0	0	0	0	0	0	0	0	0	0	3	0	0	0	0	0	0	0
Vigun01g140750.v1.2	0	0	0	0	0	0	0	0	0	0	0	0	0	0	0	0	0	0	0	0	0	0	0	0
Vigun01g140800.v1.2	3	32	11	38	8	34	1	8	2	5	7	5	12	23	15	3	10	1	22	19	33	30	4	17
Vigun01g140900.v1.2	472	551	547	277	258	287	382	651	148	146	484	300	491	443	368	400	312	378	466	411	475	390	329	345
Vigun01g141000.v1.2	288	465	432	289	230	221	354	572	176	290	405	347	571	392	314	496	276	453	405	366	471	361	443	317
Vigun01g141100.v1.2	9	3	5	2	2	2	6	13	3	2	9	5	6	7	2	1	5	4	7	9	4	8	7	4
Vigun01g141200.v1.2	823	1104	987	513	560	311	614	814	274	194	573	627	867	773	680	948	242	603	792	778	756	564	960	301
Vigun01g141300.v1.2	0	0	0	0	0	0	0	0	1	0	0	0	0	1	0	0	0	1	1	1	3	0	1	1
Vigun01g141400.v1.2	0	11	23	9	2	2	10	17	4	0	1	0	8	14	2	2	0	0	15	18	15	11	9	3
Vigun01g141500.v1.2	1331	1053	958	560	445	421	1820	3043	658	536	1074	553	1429	925	703	724	353	783	1038	1204	836	733	1061	564
Vigun01g141600.v1.2	1120	1882	1600	848	752	560	1856	2665	611	628	1777	1600	2369	2448	2022	2381	725	1378	3586	3197	2317	1097	2048	883
Vigun01g141900.v1.2	2383	3012	2429	1833	1548	1740	2000	2549	852	1774	1961	1943	3326	2541	2293	2607	1409	2120	3044	2225	3768	2176	1963	2839
Vigun01g142200.v1.2	0	0	0	0	0	0	0	0	0	0	0	0	0	0	0	0	0	0	0	0	0	0	0	0
Vigun01g142300.v1.2	0	0	0	0	0	0	0	0	0	0	0	0	0	0	0	0	0	0	0	0	0	0	0	0
Vigun01g142400.v1.2	0	0	1	3	1	0	0	0	0	4	1	1	0	1	0	2	0	2	3	0	1	2	2	5
Vigun01g142500.v1.2	52	17	34	10	1	10	135	142	99	14	4	13	90	44	41	10	31	9	241	82	298	28	57	136
Vigun01g142600.v1.2	1102	1115	981	322	96	690	1095	3188	329	65	115	198	1166	3354	2261	281	279	90	3557	2238	5169	1240	388	3990
Vigun01g142700.v1.2	1270	1532	2353	1266	1347	1599	1486	1688	399	3007	335	495	740	1199	1088	439	1115	601	1622	1159	1712	1261	879	1568
Vigun01g142800.v1.2	3881	2880	3986	2040	2374	1868	2562	4188	743	2170	2027	1439	1935	1913	2178	1766	1872	1942	2168	2204	1965	1947	2607	2103
Vigun01g142900.v1.2	31	16	33	13	13	3	36	30	6	35	16	9	18	7	6	15	1	4	10	25	2	17	14	7
Vigun01g143000.v1.2	142	224	256	113	98	206	141	105	41	97	33	39	78	105	105	57	154	43	226	150	268	195	111	336
Vigun01g143100.v1.2	831	453	282	77	89	102	223	559	87	70	258	215	188	273	303	203	21	114	248	299	88	70	210	54
Vigun01g143200.v1.2	1113	2829	2028	1577	1376	1395	1854	2178	545	1337	1431	1134	1706	2108	1500	1488	975	967	2246	1692	2651	1884	1626	2287
Vigun01g143300.v1.2	147	394	700	862	201	93	447	676	75	68	650	264	350	351	57	428	76	127	180	435	68	843	1189	148
Vigun01g143400.v1.2	1361	1216	902	483	438	538	352	621	260	272	926	636	767	849	497	558	127	320	781	615	466	588	426	335
Vigun01g143500.v1.2	1113	1333	1305	954	769	615	1402	2294	405	1019	1234	1125	1549	1285	1201	1574	730	1170	1468	1313	1620	1066	1356	1117
Vigun01g143600.v1.2	145	93	101	54	29	23	161	132	34	21	92	58	68	85	7	33	13	8	34	12	21	48	66	42
Vigun01g143700.v1.2	1878	2620	2268	1763	1265	1618	871	1542	259	527	1694	1207	1841	1358	887	1840	482	874	2557	2064	1774	2836	1167	1820
Vigun01g143800.v1.2	1342	1234	1059	1022	643	504	1527	2993	532	598	1476	1365	2745	2610	1449	2254	481	1047	2045	1915	1703	1571	1876	1057
Vigun01g143900.v1.2	485	934	693	609	334	413	1181	1548	420	429	846	661	1614	1212	824	1147	393	756	1110	988	1006	718	1081	578
Vigun01g144000.v1.2	3	4	3	1	3	0	2	0	1	0	5	6	2	1	2	5	4	7	1	1	0	4	1	1
Vigun01g144100.v1.2	3018	2939	2820	2596	1939	1960	2068	4030	752	2275	2563	2141	2918	3494	2515	2591	1165	1531	3284	2980	3053	2888	3012	2861
Vigun01g144200.v1.2	2221	1802	1614	966	758	965	1442	3121	374	1430	1062	685	1472	1940	1536	858	814	508	1622	1019	1623	1118	620	1120
Vigun01g144300.v1.2	0	0	0	0	0	0	0	0	0	0	0	0	0	0	0	0	0	0	0	0	0	0	0	0
Vigun01g144400.v1.2	3	3	0	1	0	1	3	1	2	0	3	0	2	1	0	1	1	0	1	3	1	3	0	2
Vigun01g144500.v1.2	305	665	1107	498	543	435	634	669	283	377	217	273	577	532	502	403	576	345	1129	798	1171	537	668	933
Vigun01g144600.v1.2	1108	1383	499	232	213	233	586	704	343	114	517	253	810	480	423	329	78	236	1411	930	2124	282	313	316
Vigun01g144700.v1.2	17	23	20	9	4	6	48	22	13	4	38	21	40	31	18	34	5	25	89	109	90	68	73	49
Vigun01g144800.v1.2	838	1330	1204	1322	844	1482	764	1320	301	881	1005	1039	1478	1679	1215	1368	829	958	1928	1311	2409	1930	1653	2542
Vigun01g144900.v1.2	1396	1315	2073	980	1310	609	1106	1905	433	972	1214	1027	1313	1178	1012	1265	924	1057	975	958	987	1033	1589	781
Vigun01g145000.v1.2	182	416	243	197	121	190	269	407	93	112	395	316	455	473	513	628	151	335	339	332	297	225	294	195
Vigun01g145100.v1.2	1023	835	761	518	304	427	1088	1748	457	363	789	714	1440	1359	1084	1188	611	809	1956	1287	3880	848	1366	1255
Vigun01g145200.v1.2	0	2	0	0	0	0	0	0	0	0	0	0	0	0	0	0	0	0	0	0	0	0	0	0
Vigun01g145300.v1.2	0	0	0	0	0	1	0	0	0	0	0	0	0	0	0	0	0	0	0	0	0	0	0	0
Vigun01g145400.v1.2	976	1256	1017	519	607	299	520	526	302	508	3097	1315	552	327	197	1445	196	1740	294	469	176	591	1159	129
Vigun01g145500.v1.2	43	101	125	3	9	4	54	127	23	2	1	4	98	137	109	10	11	3	106	81	119	8	1	22
Vigun01g145700.v1.2	24	69	39	5	4	0	41	41	6	6	3	3	19	29	8	1	0	3	2	0	1	0	0	0
Vigun01g145800.v1.2	5	4	4	2	3	1	0	2	1	0	2	1	7	2	3	2	0	0	12	7	4	6	0	3
Vigun01g145900.v1.2	2178	4330	6069	2776	2878	2344	3537	4889	1340	2714	1789	2019	3060	3313	3156	2628	2746	2585	3640	3130	3882	3061	3420	3616
Vigun01g146000.v1.2	2328	1691	1411	353	426	449	912	1480	305	147	616	402	1260	1899	1428	475	99	310	1239	1390	526	325	215	71
Vigun01g146200.v1.2	8698	5990	6880	3200	2678	2695	5716	8228	4168	1973	6262	3786	9359	5740	4545	6415	3087	5412	5373	5521	4175	2522	5886	2661
Vigun01g146300.v1.2	600	667	560	446	393	334	578	842	249	383	891	667	963	760	629	971	335	635	744	654	779	528	730	486
Vigun01g146400.v1.2	58	35	24	27	12	22	49	51	76	39	290	144	115	105	63	120	22	69	51	48	33	24	68	14
Vigun01g146500.v1.2	14559	14075	23486	13392	14146	16002	9260	15443	2863	16355	9371	11319	7177	9912	9965	10449	14011	12146	9800	7834	7964	11548	14440	13556
Vigun01g146600.v1.2	3599	2355	2148	1595	1220	1294	3103	4141	1052	1299	3033	1938	3267	2677	2272	3124	1342	2159	2603	2297	2605	1668	2871	1641
Vigun01g146700.v1.2	6910	10515	5544	2190	2031	3545	5643	6248	4522	2409	4197	3596	10009	9882	11173	6167	3462	4612	9636	6959	5510	3333	2167	3879
Vigun01g146800.v1.2	195	252	132	141	98	153	143	218	91	117	202	155	312	193	214	197	113	194	245	220	270	205	243	151
Vigun01g147000.v1.2	27	41	22	17	7	8	20	14	4	3	34	29	22	12	13	15	3	14	3	19	3	5	23	1
Vigun01g147200.v1.2	97	9	8	31	24	66	255	90	187	53	1527	2016	577	20	18	3447	76	1837	21	50	25	44	31	35
Vigun01g147300.v1.2	37	47	34	23	12	13	11	28	7	6	7	29	27	47	31	31	3	8	53	56	55	23	16	22
Vigun01g147400.v1.2	1060	1211	692	1945	1506	2602	460	754	318	1472	1950	1582	1225	1462	1039	1955	1320	1350	1100	862	972	2474	1973	2484
Vigun01g147600.v1.2	1412	1553	1628	2166	1466	1001	1521	1775	651	1826	1853	1677	3060	1621	1091	2297	719	1556	1397	1293	1261	2051	2027	1435
Vigun01g147700.v1.2	259	290	250	241	196	234	205	167	108	168	473	511	431	434	329	644	227	467	390	313	267	340	358	291
Vigun01g147800.v1.2	45	48	29	11	7	11	20	38	16	17	20	15	70	48	25	35	0	15	174	117	217	26	13	52
Vigun01g147900.v1.2	162	215	319	304	204	293	178	354	75	512	77	91	199	302	338	163	320	184	486	220	397	324	295	521
Vigun01g147950.v1.2	0	0	0	0	0	0	0	0	0	0	0	0	0	0	0	0	0	0	0	0	0	0	0	0
Vigun01g148000.v1.2	15	36	32	18	6	14	26	29	6	12	23	27	61	69	29	47	4	9	36	51	32	24	35	10
Vigun01g148100.v1.2	3522	2443	3592	2547	3010	2185	2510	2972	824	2989	2273	1657	2491	2537	2120	2365	2349	2292	2174	1772	2161	2179	2549	2284
Vigun01g148200.v1.2	5	4	0	2	0	5	0	4	2	1	0	1	1	5	7	0	3	0	9	2	1	7	0	11
Vigun01g148300.v1.2	0	3	0	0	0	0	1	0	0	0	0	0	0	0	0	0	0	0	0	1	0	0	0	0
Vigun01g148500.v1.2	20	54	56	66	30	16	37	57	3	24	55	39	62	62	25	39	24	33	29	48	60	46	51	35
Vigun01g148600.v1.2	13425	9418	13701	4663	4673	3950	8443	13194	3186	3599	4079	3525	7652	10920	7781	5012	4339	3647	9139	7117	5726	4720	5894	4052
Vigun01g148700.v1.2	0	0	0	0	0	0	0	0	0	0	1	0	0	0	0	0	0	3	0	0	0	0	0	0
Vigun01g148800.v1.2	156	367	158	57	71	38	446	550	139	111	120	132	317	227	230	204	26	115	202	175	94	41	57	29
Vigun01g148900.v1.2	5299	4866	6254	5644	4485	4879	3802	6960	1686	6721	4163	4274	6263	7140	4822	5806	3042	3734	5916	4787	6573	5254	5811	7834
Vigun01g149000.v1.2	458	707	634	486	477	546	418	656	230	423	469	482	998	787	681	577	421	604	752	637	696	685	549	632
Vigun01g149100.v1.2	1555	1323	1641	870	830	882	1261	1674	465	880	1054	911	1324	1336	1255	1241	1049	1038	1660	1320	1469	1122	1555	1264
Vigun01g149200.v1.2	698	705	554	390	334	462	539	861	215	526	654	555	770	816	640	690	328	454	746	642	777	503	569	628
Vigun01g149300.v1.2	1572	1505	883	668	509	389	1300	1640	632	459	2361	1555	2050	1797	1360	1935	328	1256	1231	1340	969	986	1449	564
Vigun01g149400.v1.2	161	205	292	95	79	61	184	279	109	60	161	147	267	177	134	356	68	169	186	153	188	108	187	121
Vigun01g149500.v1.2	741	624	687	464	469	339	613	937	184	295	774	737	678	786	679	1041	531	803	550	661	437	639	696	460
Vigun01g149600.v1.2	675	669	351	608	428	546	573	1167	200	759	3072	2254	1165	1011	953	2766	408	1621	482	766	476	729	1116	395
Vigun01g149700.v1.2	16	47	41	59	21	24	38	83	14	40	95	57	70	100	55	44	9	63	90	90	40	77	49	46
Vigun01g149800.v1.2	10842	18820	17748	18158	13690	18914	5794	12117	2217	12766	9049	8016	6573	13435	10392	8889	7710	5644	15302	10477	12483	16430	11596	28934
Vigun01g149900.v1.2	1262	985	1225	1231	708	758	1403	2156	317	1332	1367	1278	1423	1644	1144	1849	807	1047	1456	1254	1545	1164	1513	1444
Vigun01g150000.v1.2	3479	4663	4769	5963	3689	4843	3770	6928	1283	5125	5086	5118	5444	6292	4397	6348	2822	3668	6194	5198	6078	6658	5873	8036
Vigun01g150100.v1.2	1001	926	831	503	425	661	377	576	106	469	155	323	356	455	471	336	800	358	647	470	919	468	665	1295
Vigun01g150200.v1.2	60	66	112	38	32	48	58	41	35	22	40	43	72	65	58	72	54	71	97	99	105	38	67	63
Vigun01g150300.v1.2	2734	2897	2192	2126	1426	1988	2248	2813	1118	1468	3782	3691	6306	4240	2490	4477	1281	2841	3818	3305	3760	3382	2857	2746
Vigun01g150400.v1.2	1232	51	57	1077	229	18	1004	1072	1136	435	25545	9619	1403	1242	10	10374	5	4304	10	440	4	894	5587	8
Vigun01g150500.v1.2	4537	8602	5748	6345	6212	5789	4360	9713	1870	4227	7423	5772	8318	4562	3727	7606	3271	6367	3263	4741	3039	7305	10818	5027
Vigun01g150600.v1.2	11	0	0	4	1	4	27	19	4	1	288	267	7	3	6	281	0	58	1	0	2	8	107	3
Vigun01g150700.v1.2	776	2019	1120	966	776	649	740	817	487	515	1403	1292	2691	1572	1262	1633	482	1133	1464	1275	1409	1209	2227	711
Vigun01g150800.v1.2	18	19	14	1	0	3	30	79	8	5	1	1	38	18	30	6	0	2	6	22	2	4	3	5
Vigun01g150900.v1.2	3092	2720	2548	2368	2154	2445	1522	3058	517	1826	2958	2318	2302	2636	1766	2561	816	1646	2675	2465	2468	2515	2026	2759
Vigun01g151000.v1.2	19	9	12	7	7	5	17	14	7	3	11	6	17	9	11	8	0	9	9	12	6	2	26	8
Vigun01g151100.v1.2	52	96	80	62	56	27	64	113	48	29	48	59	194	129	103	99	45	98	113	123	150	102	115	55
Vigun01g151200.v1.2	0	0	0	0	0	0	0	0	0	0	0	0	0	0	0	0	0	0	0	0	0	0	0	0
Vigun01g151300.v1.2	45	1	7	4	2	2	13	6	7	5	5	11	15	6	6	7	14	24	3	7	3	9	7	4
Vigun01g151400.v1.2	28	12	15	6	7	4	12	2	11	5	13	12	35	16	7	30	14	29	6	8	4	8	9	1
Vigun01g151500.v1.2	0	0	0	0	0	0	0	0	0	0	2	3	0	0	0	0	1	1	0	0	0	1	0	1
Vigun01g151600.v1.2	51	20	21	11	13	13	28	17	27	8	12	42	98	25	25	15	11	54	23	37	10	20	22	20
Vigun01g151800.v1.2	659	349	324	160	171	108	895	1206	374	435	612	492	1451	718	612	583	147	362	918	972	440	423	388	175
Vigun01g151900.v1.2	29	19	10	5	4	0	95	49	45	20	15	8	93	24	25	12	7	8	39	51	22	11	7	9
Vigun01g152000.v1.2	971	752	760	431	122	295	1749	1899	1104	221	802	832	3320	2809	1536	1467	401	522	9087	3568	11493	665	445	2197
Vigun01g152100.v1.2	16501	11461	12503	7733	9201	7520	9122	14022	3211	8503	10819	7012	9847	9952	9369	9225	5406	8053	8567	7840	8928	8032	10189	7607
Vigun01g152200.v1.2	195	351	314	144	134	104	378	394	191	117	249	184	458	265	224	314	123	231	213	217	271	142	298	99
Vigun01g152500.v1.2	7294	6972	6676	3746	3143	2827	9399	12759	3034	2704	4474	3325	6902	6096	5245	4619	3585	3916	6776	6593	6330	4116	4907	4424
Vigun01g152700.v1.2	364	480	474	183	201	131	868	916	345	237	192	214	943	552	491	377	178	264	470	486	526	210	475	228
Vigun01g152800.v1.2	2235	2743	4112	1579	974	1248	2672	3356	1095	1146	1071	1142	3375	3050	2386	1330	1249	1069	4358	3038	5475	1911	1559	1977
Vigun01g152900.v1.2	564	432	2014	628	591	415	1066	1816	142	399	1533	1130	531	652	336	880	313	666	721	794	655	1251	863	2786
Vigun01g153000.v1.2	160	140	99	52	43	51	122	310	45	37	49	71	137	156	154	238	400	57	117	104	204	57	124	101
Vigun01g153200.v1.2	161	3077	472	101	133	214	982	307	204	110	15	56	77	78	72	15	15	8	1464	119	294	25	11	66
Vigun01g153300.v1.2	3942	2244	3108	1827	1988	1535	3723	4589	1364	2057	3075	2290	3569	3225	2588	3168	1818	2501	2984	2487	2847	1994	2477	2171
Vigun01g153500.v1.2	32	49	191	214	119	67	1294	1048	658	1040	243	457	628	1275	1166	513	1344	528	1203	408	2078	228	386	1179
Vigun01g153600.v1.2	381	302	257	191	122	99	469	509	241	75	473	275	779	357	220	605	109	361	403	287	513	187	480	104
Vigun01g153700.v1.2	467	769	460	491	422	388	547	768	286	386	795	658	738	1039	807	1230	363	700	1032	908	1454	645	764	690
Vigun01g153800.v1.2	949	1226	1210	548	762	831	785	894	350	515	526	607	1029	875	1025	699	775	927	901	752	857	615	658	667
Vigun01g153900.v1.2	608	2562	1175	749	576	1109	747	867	396	567	276	426	788	739	780	452	931	481	1918	966	1836	740	512	1436
Vigun01g154000.v1.2	0	0	0	0	0	0	0	0	0	0	0	0	0	0	0	0	0	0	0	0	0	0	0	0
Vigun01g154100.v1.2	1410	3787	2060	989	777	1170	2979	3659	1386	3099	1337	914	3253	3667	2909	1110	686	623	2689	1959	3466	1848	1053	3420
Vigun01g154300.v1.2	1054	1848	1630	1349	953	1331	964	1477	446	1302	1100	1109	1820	1727	1230	1280	696	906	1614	1288	1716	1397	1217	1436
Vigun01g154400.v1.2	740	924	541	1289	795	1584	489	1034	244	465	893	773	939	946	587	1072	214	525	917	714	617	793	683	621
Vigun01g154500.v1.2	89	153	166	117	126	154	53	100	42	86	114	117	159	131	80	101	94	58	222	142	173	149	137	198
Vigun01g154600.v1.2	5772	7093	6341	4953	4025	5912	4533	6893	2149	4461	5677	5599	7249	8753	7117	6825	3277	4626	8271	6564	7735	5790	5663	7203
Vigun01g154700.v1.2	36	30	120	1	2	6	11	11	0	3	1	6	10	14	6	11	4	4	14	15	9	3	6	4
Vigun01g154800.v1.2	10528	7811	13199	5003	6415	4979	4221	7788	2269	4980	5695	4112	5724	5967	5720	5870	5096	5816	5354	4244	4755	3766	6275	4589
Vigun01g154900.v1.2	8121	7697	11516	4469	5611	5423	3877	6380	2254	5382	5388	4586	5252	5851	5903	5411	5614	5846	5265	4341	4819	4027	5874	5434
Vigun01g155000.v1.2	192	220	299	227	194	189	220	344	135	214	268	239	332	370	251	328	227	242	289	224	459	305	283	430
Vigun01g155100.v1.2	58	72	43	72	61	136	31	25	71	139	281	450	326	232	128	881	75	454	383	101	688	253	41	215
Vigun01g155200.v1.2	7	6	3	15	0	1	8	3	1	1	12	5	8	2	1	6	0	4	1	6	0	4	97	0
Vigun01g155300.v1.2	954	645	1158	705	691	490	599	956	93	364	409	387	556	571	400	1069	412	1263	687	916	469	935	918	794
Vigun01g155400.v1.2	6903	4685	3396	3974	2584	3392	2559	5193	705	3555	5496	4664	4465	3849	3124	6796	1365	3124	4363	3991	4674	3672	5011	4396
Vigun01g155600.v1.2	279	232	254	55	58	52	129	239	60	37	55	58	84	113	106	57	39	27	116	151	92	38	76	50
Vigun01g155700.v1.2	1859	1578	1264	337	213	412	530	944	106	344	256	325	353	1198	1125	225	126	169	1140	815	330	356	183	179
Vigun01g155800.v1.2	649	892	1290	1095	559	872	1345	1442	619	438	2932	2433	3442	2099	1016	4265	1348	2305	1550	1153	2458	2024	1605	1879
Vigun01g155900.v1.2	1502	1313	1328	893	1000	1207	627	1056	310	722	1002	910	1089	1430	972	1324	797	834	1148	994	1189	1381	1138	1202
Vigun01g156000.v1.2	1163	137	114	62	29	68	235	325	134	40	567	310	445	318	266	648	64	233	133	157	211	85	225	83
Vigun01g156100.v1.2	1569	1799	2235	1180	1111	1171	1808	3505	630	1238	1395	1077	1973	1771	1543	1480	788	1653	1996	1910	1602	1434	1338	1630
Vigun01g156200.v1.2	1019	1000	1116	2235	1442	3145	850	1092	147	1715	2769	2413	813	1058	809	3119	2372	2391	912	726	1398	3203	2226	3698
Vigun01g156300.v1.2	8323	4855	3731	249	193	252	11144	13357	2000	208	414	402	5858	6072	8025	785	265	405	8006	7625	4687	255	382	235
Vigun01g156400.v1.2	1175	1558	1273	773	800	760	1049	1281	319	639	1055	872	1396	1270	1449	914	573	1062	1259	1119	1129	791	439	572
Vigun01g156500.v1.2	463	836	641	899	961	729	452	608	229	1823	2561	1874	903	591	889	2112	1136	2394	1157	879	581	1498	778	1280
Vigun01g156600.v1.2	439	784	744	633	481	379	474	1211	386	276	984	796	1714	1265	718	1445	357	863	945	872	872	486	1469	382
Vigun01g156700.v1.2	615	649	1138	639	385	394	426	647	186	170	575	431	444	607	486	834	632	532	747	746	641	820	989	955
Vigun01g156750.v1.2	0	0	0	0	0	0	0	0	0	0	0	0	0	0	0	0	0	0	0	0	0	0	0	0
Vigun01g156800.v1.2	2053	2025	2299	932	738	668	2542	3287	706	381	1807	1486	2983	2927	2085	1791	894	1466	2848	2830	2592	1804	1394	1192
Vigun01g156900.v1.2	629	725	870	492	529	497	835	1284	435	588	743	986	1112	998	716	1109	742	769	697	593	872	507	759	642
Vigun01g157000.v1.2	149	103	93	100	56	68	125	149	29	92	294	180	157	146	100	242	84	171	98	137	123	115	307	79
Vigun01g157100.v1.2	32	52	68	94	60	50	96	88	37	35	196	165	116	135	62	217	33	176	78	80	73	87	330	57
Vigun01g157200.v1.2	1039	3460	4618	1661	2292	1295	1868	3032	1017	1203	1060	1081	3042	2303	1976	1765	1279	1916	1745	1704	1524	1206	2444	944
Vigun01g157300.v1.2	950	1427	911	514	461	444	811	939	393	286	1672	1219	1613	930	897	1804	299	1481	1145	1123	846	823	959	539
Vigun01g157400.v1.2	135	272	297	172	91	291	179	182	122	44	185	136	394	379	228	295	125	124	444	214	561	304	90	535
Vigun01g157500.v1.2	1125	843	762	561	488	684	903	1129	305	472	729	754	1163	794	797	986	622	1001	891	851	650	664	838	645
Vigun01g157600.v1.2	203	130	44	74	107	233	160	179	53	79	306	300	164	161	189	206	148	288	50	148	20	143	138	54
Vigun01g157700.v1.2	1037	1007	572	583	636	1406	598	903	305	374	650	788	606	935	896	690	756	779	740	629	411	713	848	1046
Vigun01g157800.v1.2	2706	2787	2570	1860	1508	2343	1393	2921	790	1921	2407	2004	2874	3220	2397	2705	1481	1782	2799	2204	2255	2385	1547	2639
Vigun01g157900.v1.2	188	83	51	99	50	54	182	360	40	55	211	95	170	102	66	133	28	121	73	85	80	71	185	42
Vigun01g158000.v1.2	507	1609	1448	1087	1057	994	1150	1487	643	795	791	898	1791	1308	1135	1426	1312	1453	1178	1391	759	1483	1704	1100
Vigun01g158100.v1.2	599	871	847	2157	2034	3049	383	421	178	2299	2223	2320	666	960	781	2688	3934	3327	676	487	640	2909	3892	4377
Vigun01g158200.v1.2	245	610	891	705	329	1585	192	183	71	240	163	309	268	1028	713	401	2155	342	831	415	1442	1564	872	2329
Vigun01g158300.v1.2	4793	5728	7816	5129	4501	6861	4373	5778	1353	6069	4025	4340	4453	5054	4633	4799	5098	4165	5558	4675	5205	5570	6007	8112
Vigun01g158401.v1.2	18	7	9	3	1	0	8	18	7	0	19	9	15	9	4	14	3	18	11	12	11	9	12	4
Vigun01g158500.v1.2	2	1	3	6	2	2	6	5	4	2	0	1	1	3	0	2	2	2	4	7	1	7	9	1
Vigun01g158600.v1.2	168	281	192	159	118	108	120	174	54	67	209	163	185	165	150	239	108	187	198	192	164	210	244	140
Vigun01g158700.v1.2	429	703	485	380	376	328	556	906	137	197	422	387	526	357	399	467	204	419	601	648	335	479	560	308
Vigun01g158800.v1.2	660	2228	1979	1084	340	1555	1191	1274	827	205	1126	837	1707	2766	976	1622	767	276	3287	1360	5317	1552	415	3330
Vigun01g158900.v1.2	1518	1553	1322	925	786	996	801	1392	494	1022	1216	1193	1794	1801	1255	1400	503	724	1884	1370	1769	1301	1237	1574
Vigun01g159100.v1.2	3220	4612	3353	2556	2323	4366	2975	3639	1905	1474	4948	6168	6076	9796	8132	13795	6391	8463	7129	6002	4858	6315	3953	5482
Vigun01g159200.v1.2	1332	888	1097	825	723	838	745	1097	250	642	675	555	766	764	621	758	498	549	791	669	749	817	750	833
Vigun01g159300.v1.2	512	498	355	112	139	104	760	1850	299	137	207	149	596	296	434	397	119	260	419	661	246	133	168	72
Vigun01g159401.v1.2	2	4	0	7	0	1	14	40	32	0	45	7	48	19	13	70	2	9	62	21	142	3	123	2
Vigun01g159500.v1.2	244	328	169	115	96	135	259	342	128	30	534	236	506	294	271	418	91	297	246	366	249	239	222	124
Vigun01g159600.v1.2	309	358	1038	316	231	100	285	367	166	158	652	357	598	571	327	797	154	787	477	378	301	453	436	348
Vigun01g159800.v1.2	50	119	96	16	29	9	46	107	31	44	19	10	101	69	48	13	15	1	68	53	76	25	22	4
Vigun01g159900.v1.2	1563	2093	1667	1260	1229	1009	1386	1968	802	728	1942	1719	3408	2870	2053	2790	1191	2276	2242	2101	2120	2041	1764	1281
Vigun01g160000.v1.2	550	312	214	181	346	90	689	925	376	335	1331	1318	673	496	511	861	175	785	261	473	298	477	712	135
Vigun01g160100.v1.2	7672	7037	9070	6508	6103	5202	5024	7535	1943	6114	5842	5154	6284	6938	5380	5526	3713	3855	5985	5143	6053	5974	8195	6193
Vigun01g160300.v1.2	175	1004	469	204	95	264	1161	1716	263	147	310	486	895	1753	1493	538	131	251	477	659	479	586	219	583
Vigun01g160400.v1.2	199	2011	773	422	187	516	1445	1425	443	256	324	554	1102	1771	1456	983	293	574	1144	856	1202	1174	399	2536
Vigun01g160532.v1.2	82	108	120	356	107	201	169	292	46	490	1690	1693	684	439	181	475	38	85	305	247	476	286	499	270
Vigun01g160600.v1.2	104	10	8	7	2	2	2	3	0	0	1	0	13	0	3	4	0	0	4	1	12	3	10	0
Vigun01g160900.v1.2	217	235	209	228	168	104	559	500	192	92	261	238	592	321	240	586	172	368	248	277	332	204	635	168
Vigun01g161000.v1.2	1113	1017	808	560	519	392	949	2633	285	727	403	501	1250	1411	1062	640	289	354	959	936	1238	740	705	884
Vigun01g161100.v1.2	160	209	213	132	71	93	158	220	63	246	155	119	167	218	137	135	57	105	181	221	137	164	184	147
Vigun01g161200.v1.2	6447	5760	6812	3383	3443	3343	5098	6611	1366	3081	3228	3022	4242	5205	5578	3838	3221	3311	5731	4763	4597	3221	4436	2885
Vigun01g161400.v1.2	1092	1366	1111	784	650	706	1068	1405	537	554	1038	815	1580	1285	1131	1135	659	1059	1267	1151	1110	896	990	711
Vigun01g161500.v1.2	2	2	4	0	1	2	22	12	3	7	17	13	5	5	1	0	0	6	8	5	0	0	0	0
Vigun01g161600.v1.2	0	0	0	0	0	0	0	0	0	0	0	0	0	0	0	0	0	0	0	0	0	0	0	0
Vigun01g161700.v1.2	236	217	396	57	83	39	126	154	40	65	19	30	46	108	122	41	83	25	116	76	88	51	102	83
Vigun01g161900.v1.2	976	1039	1099	756	857	815	614	841	315	792	1353	942	967	1229	1021	1129	568	872	996	727	951	890	733	717
Vigun01g162100.v1.2	544	500	499	104	89	78	682	1022	584	67	86	93	2116	1042	619	169	77	124	1399	794	3115	241	150	210
Vigun01g162300.v1.2	634	858	1268	370	406	834	515	547	193	374	159	234	459	529	648	216	478	244	756	625	601	306	660	666
Vigun01g162400.v1.2	148	363	268	228	225	373	150	239	92	247	200	245	440	514	418	309	114	265	562	387	437	352	378	416
Vigun01g162500.v1.2	2468	1378	1787	859	575	536	2440	4639	654	1799	1245	1015	2072	2307	1682	1521	625	1045	2231	1850	2812	1100	1455	1281
Vigun01g162600.v1.2	82	89	124	59	62	40	197	290	94	45	97	81	298	178	110	159	44	69	147	146	217	35	112	58
Vigun01g162800.v1.2	202	108	164	213	32	62	500	292	211	55	334	251	763	1112	332	551	141	299	862	637	581	329	291	101
Vigun01g162900.v1.2	457	598	620	501	403	437	411	1111	196	669	644	683	739	743	635	931	404	633	716	594	810	580	762	659
Vigun01g163000.v1.2	750	1404	1239	817	631	954	1175	1382	557	600	718	698	1840	1698	1415	1148	904	854	1993	1349	1954	1096	945	1205
Vigun01g163100.v1.2	2647	2460	4458	3509	2522	2058	2050	3794	741	2722	1278	1258	1644	2719	2093	1755	1864	1024	2107	1470	3327	2361	1638	3669
Vigun01g163400.v1.2	1454	2035	1733	4084	3333	3773	710	892	311	4276	2166	1667	1133	2564	1797	1711	1767	1387	2958	1033	2052	3840	2832	3847
Vigun01g163500.v1.2	2006	2088	1697	1908	1482	2299	1202	2056	515	2538	2176	1722	1777	1976	1410	1876	1218	1608	1945	1447	1575	2319	2225	2690
Vigun01g163600.v1.2	351	914	1022	266	287	388	222	512	166	327	136	210	409	772	636	269	208	222	807	495	496	287	262	262
Vigun01g163700.v1.2	317	91	111	66	40	48	63	154	44	33	159	117	105	86	108	128	37	54	78	100	71	66	139	39
Vigun01g163800.v1.2	0	0	0	0	0	0	0	0	0	0	0	0	0	0	0	0	0	0	0	0	0	0	0	0
Vigun01g163900.v1.2	8548	5607	3226	6364	6036	11908	5574	4403	1665	10130	25137	15450	6456	9566	8313	14093	10663	14574	5220	3935	3255	10696	5726	9210
Vigun01g164000.v1.2	56960	63462	44345	42686	29990	25471	19204	42674	13276	41571	28259	23410	43900	44508	32001	20025	9773	17406	49068	40928	16111	36034	15215	16530
Vigun01g164100.v1.2	46	21	21	16	19	8	36	18	30	19	53	56	127	29	39	84	38	67	29	26	11	17	22	9
Vigun01g164200.v1.2	572	565	518	326	271	145	537	581	174	147	1225	715	627	498	397	788	190	907	280	456	197	435	665	148
Vigun01g164300.v1.2	143	331	274	516	224	503	282	465	80	307	390	344	517	1249	628	529	476	167	1185	736	1979	1714	927	3116
Vigun01g164400.v1.2	219	224	162	190	100	71	280	376	78	30	231	155	399	227	153	420	58	180	202	184	232	138	437	70
Vigun01g164500.v1.2	0	0	0	0	0	0	0	0	0	0	0	0	0	0	0	0	0	0	0	0	0	0	0	0
Vigun01g164600.v1.2	0	0	0	0	0	0	0	0	0	0	0	0	0	0	0	1	0	1	0	1	0	0	0	0
Vigun01g164700.v1.2	466	512	506	548	724	375	326	605	134	504	461	417	437	427	342	599	248	511	329	305	412	417	582	406
Vigun01g164800.v1.2	2455	3667	3875	2994	2002	2329	3449	5850	1148	3508	3962	3818	5791	6205	4478	5463	2030	2894	3159	2588	4014	2816	3011	3262
Vigun01g164900.v1.2	1681	972	1366	498	499	347	583	1440	167	238	380	291	568	610	626	313	252	279	1374	1243	1414	1577	1297	1754
Vigun01g165000.v1.2	5759	4336	4678	4617	5035	6726	878	1336	534	5077	5837	4079	2693	3247	3813	3708	3981	5328	2589	1767	1979	3008	2249	3629
Vigun01g165100.v1.2	3093	2777	3642	7330	7918	11513	361	625	227	7906	2952	2799	1121	3254	2427	2364	6679	3484	678	198	353	4145	1674	4992
Vigun01g165200.v1.2	424	353	488	415	327	345	114	152	74	244	169	78	783	507	443	631	241	263	1074	457	1126	619	297	852
Vigun01g165300.v1.2	1400	668	819	1120	966	912	520	377	499	567	288	172	2274	1278	962	1420	434	662	2394	1071	2413	1061	575	1303
Vigun01g165400.v1.2	7374	3579	5206	2972	2894	4113	3323	3761	2075	3238	625	731	6503	5441	4507	2924	1871	1379	7771	3865	11010	2898	1431	6699
Vigun01g165600.v1.2	1282	839	1686	675	771	414	552	518	279	477	541	267	855	569	451	762	209	457	1649	661	1626	818	469	1170
Vigun01g165700.v1.2	138	22	60	39	62	29	57	152	21	21	78	45	18	14	11	11	4	7	124	73	126	69	68	75
Vigun01g165850.v1.2	1	3	2	1	1	2	1	5	0	0	5	2	3	1	1	13	0	7	2	0	2	0	1	1
Vigun01g165900.v1.2	1548	1676	1255	755	626	622	803	1831	455	892	299	279	1468	2123	1583	525	491	279	1468	884	2225	724	730	1362
Vigun01g166200.v1.2	36	8	10	10	4	7	30	22	5	5	37	20	35	40	29	24	3	6	39	28	31	27	11	22
Vigun01g166400.v1.2	14	59	26	3	1	1	42	59	6	0	1	0	15	39	47	3	0	0	16	13	16	0	0	0
Vigun01g166500.v1.2	1893	1950	1737	473	710	700	584	1183	221	432	935	884	512	639	1238	388	490	856	955	1222	190	963	239	246
Vigun01g166600.v1.2	809	1219	1566	1161	995	974	1014	1365	447	810	785	793	1243	1262	956	1034	757	904	1263	1103	1430	1261	1114	1448
Vigun01g166700.v1.2	0	0	0	0	0	0	0	0	0	0	0	0	0	0	0	0	0	0	0	0	0	0	0	1
Vigun01g166800.v1.2	211	70	83	22	42	32	110	110	128	49	86	116	292	126	63	226	95	157	67	50	44	66	43	39
Vigun01g166900.v1.2	835	583	438	417	208	248	822	2242	312	359	549	485	1149	1194	851	794	227	371	1003	937	1023	549	580	432
Vigun01g167000.v1.2	2503	1830	2447	2147	1956	1626	2706	4693	641	3983	2401	1753	2394	2685	1767	1915	854	1274	2779	2120	2867	2573	2305	2745
Vigun01g167200.v1.2	197	278	339	214	134	244	162	171	84	95	106	110	224	211	207	173	283	134	316	176	307	208	131	321
Vigun01g167300.v1.2	2220	2596	2614	2575	1363	1975	1627	3074	667	2657	2269	2463	2661	3274	2139	2944	1193	1462	2883	1909	3279	2520	2351	3136
Vigun01g167400.v1.2	734	901	631	432	318	453	475	738	180	266	743	442	592	615	673	555	213	423	744	574	647	354	420	352
Vigun01g167500.v1.2	198	24	24	28	41	26	131	51	133	62	175	216	236	22	17	254	26	326	8	28	10	20	29	3
Vigun01g167600.v1.2	674	0	0	0	0	0	0	0	0	3	2	2	0	0	0	2	0	1	0	0	0	0	1	2
Vigun01g167700.v1.2	27	3	2	4	5	2	34	6	29	13	22	35	64	0	0	73	0	60	3	11	4	3	17	1
Vigun01g167800.v1.2	5337	5617	3217	2166	2160	2135	4700	6621	2702	1625	5894	2810	8420	4575	4218	4629	1934	4443	4201	4205	3569	2424	4916	1597
Vigun01g167900.v1.2	0	0	0	4	0	0	1	0	0	0	2	0	0	0	0	4	0	0	0	0	0	1	65	0
Vigun01g168000.v1.2	1856	1182	1172	613	582	756	1130	1537	588	745	1172	803	1079	1010	1005	1096	750	1052	1128	953	863	696	912	781
Vigun01g168100.v1.2	1	2	0	0	0	0	0	0	0	0	2	7	0	0	0	1	1	0	0	1	0	0	1	0
Vigun01g168200.v1.2	100	135	132	85	40	104	85	61	61	73	48	116	117	128	77	150	96	93	161	96	236	106	135	104
Vigun01g168300.v1.2	1955	1466	1419	824	865	914	546	1205	409	297	1484	1290	1108	2040	1378	1577	943	1007	1111	1279	471	1088	940	456
Vigun01g168400.v1.2	2	1	1	0	1	0	1	3	0	0	5	0	4	1	5	7	2	4	2	2	1	1	0	0
Vigun01g168500.v1.2	304	476	468	387	333	325	250	361	69	237	306	272	302	425	302	360	227	255	332	268	348	275	415	284
Vigun01g168600.v1.2	222	198	177	8	22	21	45	79	8	32	2	4	22	83	71	8	2	2	56	54	32	1	7	10
Vigun01g168700.v1.2	1218	1068	766	1164	736	1023	1487	1675	481	436	3309	3018	1826	2289	1188	4350	717	2356	1012	1759	501	2281	2124	521
Vigun01g168800.v1.2	120	112	90	52	59	26	160	246	63	33	103	71	249	113	91	128	29	120	133	108	137	42	144	39
Vigun01g168900.v1.2	2927	2022	885	563	622	734	1278	1351	719	454	2628	1316	1642	1543	1417	1804	636	1507	1539	1657	730	847	1325	378
Vigun01g169000.v1.2	6839	13937	17422	7790	13935	7067	22254	22468	8764	16708	9586	10736	19578	16604	14935	11822	9901	13166	12576	12995	8019	12197	26341	10881
Vigun01g169100.v1.2	6198	3439	3781	1728	2083	2250	2951	4321	1174	1887	3093	2121	3436	2981	2837	2992	1901	2833	3044	2786	2863	2053	2696	2384
Vigun01g169200.v1.2	3973	4044	3521	2692	2201	2680	2441	3054	937	1776	4596	3041	5670	4826	3309	4456	2193	3512	4600	3374	4446	3765	3396	3143
Vigun01g169300.v1.2	15113	10942	6274	8198	6132	11490	5861	10300	3257	9552	11531	11680	17044	14927	11895	15421	5279	8478	16191	13306	15220	12427	36637	12712
Vigun01g169500.v1.2	1353	1584	1493	1199	972	1032	1322	2644	562	1271	1488	1403	2249	2286	1993	2000	943	1293	1834	1564	2047	1232	1581	1480
Vigun01g169600.v1.2	133	106	125	26	21	47	335	360	143	41	48	57	237	58	97	143	97	66	217	197	141	26	19	47
Vigun01g169700.v1.2	0	0	0	0	0	0	0	0	0	0	0	0	0	0	0	0	0	0	0	0	0	0	0	0
Vigun01g169800.v1.2	197	108	78	62	58	60	86	79	52	49	91	47	138	101	111	145	95	136	71	63	62	67	86	74
Vigun01g169900.v1.2	429	372	308	165	138	172	277	412	185	138	186	124	256	149	233	196	232	292	224	228	162	152	224	150
Vigun01g169950.v1.2	0	0	0	0	0	0	0	0	0	0	0	0	0	0	0	0	0	0	0	0	0	0	0	0
Vigun01g170000.v1.2	488	648	416	484	340	393	335	709	147	458	419	315	630	512	388	496	171	271	646	519	609	392	542	446
Vigun01g170100.v1.2	320	285	217	92	97	60	60	86	41	40	47	21	109	56	43	75	10	27	177	90	149	65	77	94
Vigun01g170200.v1.2	1727	1563	1202	512	654	486	674	1061	327	319	582	538	1230	963	740	602	407	616	968	668	1334	551	296	487
Vigun01g170300.v1.2	252	680	422	269	230	189	426	587	288	215	367	393	704	874	488	584	505	339	739	531	728	459	900	277
Vigun01g170400.v1.2	1210	1390	1130	1933	1548	1861	1411	1583	481	2009	2980	2241	1166	2344	1630	1945	1237	2035	1421	899	1817	1467	1504	2087
Vigun01g170500.v1.2	17	25	45	15	13	20	23	20	7	3	14	16	39	77	10	44	18	22	9	7	11	11	5	17
Vigun01g170600.v1.2	0	40	12	4	0	4	20	5	3	3	3	3	5	11	2	4	6	3	46	3	41	9	4	21
Vigun01g170800.v1.2	366	176	184	171	229	131	273	255	107	51	316	183	263	302	177	384	107	421	246	315	195	242	563	93
Vigun01g170900.v1.2	9320	5030	3859	2038	2289	2093	3742	5980	1287	1159	6270	2904	4031	2696	2643	3759	1309	3397	3150	2731	4018	1970	2573	1704
Vigun01g171000.v1.2	44	21	19	83	20	12	16	32	16	11	65	25	15	21	14	62	24	39	5	5	18	73	507	4
Vigun01g171100.v1.2	3687	4189	3218	2002	1809	1651	6278	5929	3189	2580	3187	2878	7945	13828	12572	7024	4450	4503	12000	8019	10709	2405	2447	2147
Vigun01g171200.v1.2	0	0	0	0	0	0	0	0	0	0	0	0	0	0	0	0	0	0	0	0	0	0	0	0
Vigun01g171300.v1.2	13	16	5	18	13	26	1	13	1	11	4	5	3	5	2	1	6	2	1	6	14	8	6	6
Vigun01g171400.v1.2	12	0	0	1	0	0	0	5	0	0	2	4	2	1	0	0	0	3	1	0	2	0	4	1
Vigun01g171500.v1.2	6	3	8	13	2	1	1	7	2	1	11	12	3	6	3	9	1	3	5	1	6	8	64	1
Vigun01g171600.v1.2	1009	837	752	568	349	383	895	1060	292	386	728	781	1084	1109	850	958	508	594	884	882	779	656	754	515
Vigun01g171700.v1.2	415	494	372	268	179	146	503	606	276	165	747	549	879	539	397	550	182	481	398	670	275	335	766	114
Vigun01g171800.v1.2	1416	1004	720	404	293	239	846	1507	864	181	1058	696	1836	1055	876	1097	268	811	703	890	537	314	1226	241
Vigun01g171900.v1.2	2846	3144	3236	4167	4126	4176	1227	1695	623	2594	2753	1975	2461	3059	2205	3313	4060	2936	3184	2353	3874	6976	4484	4640
Vigun01g172000.v1.2	27	9	6	22	8	8	1	6	4	24	16	45	11	6	5	17	6	44	3	3	3	24	67	6
Vigun01g172100.v1.2	0	1	0	0	0	0	0	1	0	0	0	0	0	0	0	0	0	0	0	0	0	0	0	0
Vigun01g172300.v1.2	437	504	565	303	264	240	593	664	374	279	754	622	844	1159	629	729	261	523	620	451	880	553	444	396
Vigun01g172400.v1.2	1756	1270	2323	1516	1727	1305	798	1146	438	2472	1063	982	917	920	759	1036	919	1030	1105	1047	965	1282	1007	1218
Vigun01g172700.v1.2	127	195	215	293	283	267	77	121	72	423	326	537	200	500	240	1031	1063	556	380	171	461	358	352	497
Vigun01g172800.v1.2	255	395	318	269	139	205	188	372	150	174	294	326	391	401	228	440	180	233	393	235	405	257	310	261
Vigun01g173000.v1.2	0	0	0	5	0	0	0	0	0	0	0	0	0	0	0	0	0	0	0	0	0	9	8	0
Vigun01g173100.v1.2	544	562	646	367	440	312	436	540	178	311	498	432	577	659	688	561	324	485	1481	1387	1005	1094	1034	854
Vigun01g173300.v1.2	854	302	476	684	350	322	426	775	82	420	328	308	312	547	257	426	290	197	393	369	520	576	520	686
Vigun01g173400.v1.2	488	880	816	636	438	720	711	872	344	851	578	594	892	1006	830	806	576	696	1045	702	910	700	480	1021
Vigun01g173500.v1.2	4412	2631	2265	1909	1590	2075	2266	2957	916	2058	6009	5054	3585	6217	3979	5616	2091	3430	3512	2738	3200	3065	2318	2054
Vigun01g173600.v1.2	720	597	473	359	412	374	571	833	286	238	700	576	784	690	656	692	379	718	584	624	401	518	429	385
Vigun01g173700.v1.2	478	445	317	375	356	853	193	235	148	436	1146	936	676	578	571	1162	626	883	563	335	425	416	338	538
Vigun01g173800.v1.2	1298	1282	1019	596	504	674	1019	1261	531	661	1058	888	1859	1357	1049	1169	525	756	1134	899	1243	627	611	621
Vigun01g173900.v1.2	177	64	47	42	16	35	45	47	35	9	106	111	84	36	27	124	9	86	51	123	73	42	142	27
Vigun01g174000.v1.2	3726	2150	1535	1267	1295	1431	3134	2693	640	1067	1945	1034	2423	2046	1809	1231	927	1316	2130	1716	1861	1586	1273	1336
Vigun01g174100.v1.2	20	17	12	17	5	15	12	20	8	9	51	36	30	29	19	74	8	25	27	20	13	27	17	12
Vigun01g174150.v1.2	128	94	115	80	50	61	78	161	32	42	136	83	116	85	97	116	64	73	85	97	107	76	87	86
Vigun01g174200.v1.2	200	82	50	49	64	88	35	69	25	35	91	79	68	70	51	120	17	52	79	73	73	48	80	104
Vigun01g174300.v1.2	158	156	121	156	71	115	173	221	83	97	153	174	247	213	145	239	107	152	271	241	373	175	146	220
Vigun01g174400.v1.2	11	155	119	126	45	152	22	92	8	52	8	8	56	166	136	43	103	47	310	104	348	118	71	275
Vigun01g174500.v1.2	93	51	53	60	21	27	104	52	64	18	467	211	138	74	43	215	23	253	41	99	26	80	428	44
Vigun01g174600.v1.2	292	315	304	57	61	58	235	317	130	49	133	163	239	291	216	259	78	156	303	229	368	86	76	81
Vigun01g174700.v1.2	1987	2056	2285	1758	1730	1327	2305	3076	971	2298	1866	1659	2578	2172	1830	2228	1109	1955	2156	1902	2107	1736	1659	1679
Vigun01g174800.v1.2	2010	2049	2160	1292	1614	1278	1653	2323	732	1584	2059	1545	2125	1711	1872	1922	1408	2152	1570	1475	1486	1279	2048	1050
Vigun01g174900.v1.2	255	210	148	104	59	67	329	386	75	89	177	160	235	240	174	187	59	133	203	191	148	122	134	101
Vigun01g175000.v1.2	11637	7473	7447	3721	4250	5637	3922	7528	1311	4861	5874	3529	4530	7261	6872	3889	2673	3767	6492	4828	4908	4042	3845	3010
Vigun01g175100.v1.2	2701	3116	4156	3213	3210	3346	1822	2744	748	1736	3071	2975	2704	2987	2304	2448	2530	2638	2716	2463	2509	4607	4033	4543
Vigun01g175300.v1.2	1114	1816	1265	899	556	661	2814	2781	1674	619	1952	1591	4131	2094	1657	2523	1206	2191	2146	2062	2046	1283	2512	1129
Vigun01g175400.v1.2	16	29	48	6	4	2	4	106	0	0	0	2	8	50	23	4	6	0	19	4	18	14	11	49
Vigun01g175500.v1.2	115	151	84	129	39	45	255	167	73	59	579	392	372	244	119	482	89	485	110	248	103	183	910	69
Vigun01g175600.v1.2	2	4	2	1	4	0	6	8	1	13	8	5	6	6	3	4	0	3	1	2	3	0	8	0
Vigun01g175700.v1.2	5720	7888	6458	3535	3814	3059	6403	8543	3435	2346	4839	4029	10203	7251	6012	6564	3040	5423	5190	5537	4129	3300	5978	2812
Vigun01g175800.v1.2	173	462	450	247	264	283	371	479	203	297	336	337	558	474	373	474	302	500	448	408	436	394	494	427
Vigun01g175900.v1.2	50	71	65	53	39	37	50	78	17	97	36	52	23	58	34	38	34	34	23	9	17	43	78	30
Vigun01g176000.v1.2	171	320	161	28	25	21	192	282	45	7	12	16	165	209	171	38	10	19	104	53	97	14	6	28
Vigun01g176100.v1.2	1009	1217	1866	1119	1064	958	1357	2181	505	1172	724	658	1116	1370	1019	967	1014	759	1243	1150	1318	1069	1112	1353
Vigun01g176200.v1.2	0	0	0	1	0	0	1	1	0	0	2	2	0	0	0	1	0	0	2	2	0	2	12	0
Vigun01g176300.v1.2	3342	2311	2489	2126	1600	1582	2318	3382	1005	2503	2640	2132	3000	2653	2113	2824	1422	2103	2610	2105	2852	1990	2566	2204
Vigun01g176400.v1.2	400	682	622	421	367	451	497	666	262	272	424	368	710	562	474	501	296	429	614	476	560	427	536	415
Vigun01g176500.v1.2	57	69	60	36	46	56	63	96	29	24	87	90	131	99	73	165	53	133	54	89	53	51	117	62
Vigun01g176600.v1.2	1432	767	637	894	446	508	1050	2012	221	652	1406	1241	1269	1536	778	1625	423	767	1163	1052	1513	1068	1096	1272
Vigun01g176700.v1.2	290	216	154	114	84	157	341	436	110	113	214	124	346	325	243	259	238	229	284	237	410	168	242	184
Vigun01g176800.v1.2	19	111	60	33	20	41	49	42	28	231	102	27	39	186	68	51	30	29	283	51	260	21	38	86
Vigun01g176900.v1.2	246	303	473	285	323	304	268	385	163	268	233	259	432	429	349	327	320	262	370	321	326	317	465	373
Vigun01g177000.v1.2	77	26	29	29	34	33	33	51	12	23	33	28	15	19	12	26	10	6	17	31	13	16	80	16
Vigun01g177200.v1.2	568	605	548	402	365	329	471	630	235	275	1151	710	1083	475	334	983	219	877	752	650	627	689	784	406
Vigun01g177300.v1.2	3	0	0	1	0	0	0	2	0	0	10	3	2	7	5	9	2	0	2	4	1	4	2	0
Vigun01g177400.v1.2	58	64	37	35	32	38	18	56	4	107	100	70	49	184	79	127	21	59	54	96	71	127	46	54
Vigun01g177500.v1.2	1256	720	956	628	616	588	621	890	282	523	728	567	849	807	644	817	591	691	793	673	912	785	730	816
Vigun01g177700.v1.2	821	1312	982	1095	646	815	1120	1439	623	875	1353	1220	1955	1855	1168	1902	883	1209	1743	1350	1946	1388	1379	1304
Vigun01g177800.v1.2	1029	593	588	415	365	385	401	903	271	371	616	486	895	602	424	699	266	443	634	464	546	533	675	448
Vigun01g178000.v1.2	1355	340	345	664	627	520	202	733	107	823	1023	684	810	320	337	549	304	639	246	336	166	1165	930	389
Vigun01g178200.v1.2	691	720	967	502	492	505	691	1081	287	505	669	679	710	831	766	930	797	694	738	664	627	549	513	663
Vigun01g178300.v1.2	115	91	76	67	64	75	128	131	52	60	110	92	153	93	66	210	71	175	113	66	87	109	44	68
Vigun01g178500.v1.2	6775	10527	3962	4429	3025	8819	3155	5052	1330	5438	11813	10227	6447	15188	10786	10436	4236	7546	8970	7064	5970	11342	4702	6123
Vigun01g178600.v1.2	7533	10292	3940	2696	2252	6311	3102	3808	1082	3874	10489	7747	4903	11377	9436	6726	2790	6294	6719	6587	3737	7784	1962	3608
Vigun01g178700.v1.2	1521	1422	913	460	412	469	686	1246	234	771	957	849	866	1961	1811	850	337	703	1380	1238	657	673	586	372
Vigun01g178800.v1.2	5	4	6	3	2	4	5	2	2	4	6	4	9	3	3	11	21	14	7	1	5	4	2	4
Vigun01g179000.v1.2	187	1269	343	37	21	61	262	251	109	164	49	69	108	205	129	36	10	30	453	118	175	27	10	64
Vigun01g179050.v1.2	20	1819	287	36	49	32	118	100	27	70	14	33	25	58	37	17	8	9	167	42	64	7	6	11
Vigun01g179100.v1.2	48	467	101	17	8	10	22	47	7	23	10	14	10	31	6	12	5	2	102	37	32	2	3	4
Vigun01g179200.v1.2	441	10077	1176	226	213	292	1973	1624	427	407	56	118	334	682	397	21	13	12	1967	346	763	78	25	214
Vigun01g179300.v1.2	589	513	304	590	463	654	187	394	105	442	342	274	360	405	227	305	144	329	444	356	402	995	369	956
Vigun01g179600.v1.2	16	12	11	13	3	15	12	12	4	2	38	14	27	16	11	31	7	38	21	16	11	15	69	8
Vigun01g179700.v1.2	2231	2088	3771	3749	2537	2423	2136	3525	820	4086	2482	3083	1811	3133	1778	4509	3673	2613	2198	1623	3552	3234	2991	4752
Vigun01g179800.v1.2	4729	6158	3205	4364	4390	4198	2242	4392	1823	7141	10798	10878	7311	6897	4547	14214	5100	10141	4413	4184	5555	5961	4377	3522
Vigun01g179900.v1.2	2875	4284	5050	13845	15134	16334	2999	4913	1675	23990	13845	14457	5676	9673	7427	14509	15883	16142	4831	3375	6660	16983	10707	22361
Vigun01g180000.v1.2	0	0	3	5	2	3	1	2	1	1	1	1	1	2	1	0	3	0	2	2	2	3	1	7
Vigun01g180200.v1.2	13618	21939	21364	12056	12440	15689	15308	22567	5785	14920	12698	13144	21213	21767	19056	14951	9842	12267	26394	18681	25329	13381	8831	19082
Vigun01g180300.v1.2	1775	1915	1817	892	579	645	770	1271	276	742	886	563	812	641	429	631	204	374	983	946	728	875	818	840
Vigun01g180400.v1.2	562	2485	1109	380	967	484	1941	884	363	1126	145	97	190	242	192	24	13	24	3515	316	214	187	53	154
Vigun01g180600.v1.2	3911	3232	3262	2896	2065	2232	2587	4633	913	3067	4296	3485	3987	4144	3638	4410	1451	2591	3728	3113	3456	3015	2958	3082
Vigun01g180700.v1.2	0	0	0	0	0	0	0	0	0	0	0	0	0	0	0	0	0	0	0	0	0	0	0	0
Vigun01g180800.v1.2	40	133	132	71	23	156	14	71	2	26	9	8	8	81	78	13	53	9	83	22	57	52	12	75
Vigun01g180900.v1.2	250	253	251	105	97	74	404	470	130	67	221	151	430	246	257	292	153	229	263	292	255	146	196	81
Vigun01g181000.v1.2	3599	3411	1926	1007	701	1485	2520	3018	1048	954	3215	1871	3336	4437	3487	2799	938	1774	4908	3091	4386	1817	1247	1653
Vigun01g181100.v1.2	613	1169	1474	376	219	364	717	1056	435	173	424	475	1613	2469	1685	1470	1016	706	2236	1515	2867	927	852	1417
Vigun01g181400.v1.2	0	0	0	0	0	0	0	0	0	0	0	0	0	0	0	0	0	0	0	2	0	0	0	0
Vigun01g181500.v1.2	234	205	187	134	218	152	156	309	51	83	419	229	115	224	202	177	92	177	129	194	33	200	86	48
Vigun01g181600.v1.2	355	376	383	110	96	82	191	364	36	54	111	83	140	233	185	124	66	78	284	308	218	175	186	154
Vigun01g181700.v1.2	973	1017	1054	1057	633	962	1155	1587	326	1008	1266	1082	1416	1410	1197	1542	700	1048	1346	1044	1321	1284	1271	1286
Vigun01g181800.v1.2	924	824	860	236	203	173	599	1223	227	200	269	150	665	687	656	262	103	197	765	596	668	185	271	133
Vigun01g181900.v1.2	4304	3987	3677	2096	3045	3604	1461	2706	454	1447	3875	2748	2066	2919	2724	3713	3021	2881	2101	2458	1731	3381	3466	1807
Vigun01g182000.v1.2	518	687	840	465	435	437	660	1197	364	413	448	430	917	592	566	553	444	459	761	589	796	629	594	663
Vigun01g182200.v1.2	458	689	501	423	570	368	709	707	150	142	600	692	712	722	695	864	274	589	675	1112	350	653	742	391
Vigun01g182300.v1.2	4646	5467	3061	3133	2079	3103	2350	3336	1308	1919	4909	3291	4572	4498	2370	4337	1297	2239	3666	3007	2673	4155	2020	3946
Vigun01g182400.v1.2	2085	2237	2407	1854	1471	1896	1015	1987	392	1386	1502	1814	1286	1957	1555	2444	1948	2070	1201	1327	940	1890	1939	1576
Vigun01g182500.v1.2	4	64	14	204	78	298	2	5	1	50	6	39	5	36	25	137	294	61	61	13	80	139	192	200
Vigun01g182600.v1.2	0	0	1	0	0	0	1	0	0	0	0	0	0	2	0	0	0	7	0	0	0	0	0	0
Vigun01g182700.v1.2	82	86	113	36	57	25	68	53	29	29	162	114	66	47	49	148	44	173	36	73	36	52	188	26
Vigun01g182900.v1.2	89	60	36	80	24	23	183	155	42	61	236	198	246	271	173	364	53	224	112	104	141	119	523	68
Vigun01g183100.v1.2	649	736	853	618	613	748	1557	2380	584	1413	1822	1463	877	826	534	1078	830	825	743	621	1100	814	943	837
Vigun01g183200.v1.2	1613	1486	1282	742	679	873	1201	1661	369	683	1291	945	1822	1951	1849	1446	731	1203	1783	1455	1537	1149	838	1061
Vigun01g183300.v1.2	645	373	428	179	145	122	744	706	305	118	286	316	655	468	384	383	176	409	544	503	784	201	216	234
Vigun01g183400.v1.2	212	328	387	217	236	230	203	344	91	194	266	226	308	255	220	303	195	222	288	300	379	279	339	284
Vigun01g183500.v1.2	391	156	236	262	116	291	384	284	241	189	660	895	915	1139	388	1917	685	812	1054	543	1729	499	634	987
Vigun01g183700.v1.2	1601	2406	2250	2139	1699	2177	1342	2108	657	1504	1828	1506	2149	2334	1849	2346	1650	2177	2523	1959	1915	2197	2594	2518
Vigun01g183800.v1.2	2642	6803	7512	10554	7072	10761	1510	2818	195	4931	432	530	497	3813	2499	1193	8619	1881	11124	5924	2077	6708	15067	12477
Vigun01g183900.v1.2	68	170	123	142	121	96	96	76	22	47	110	72	108	65	78	172	93	190	101	156	44	93	503	126
Vigun01g184000.v1.2	204	212	282	56	35	29	128	781	24	6	7	9	68	145	154	39	28	6	128	140	134	36	38	81
Vigun01g184100.v1.2	1168	917	1222	952	682	774	1240	1796	435	995	898	957	1208	1321	950	1176	966	860	1138	1100	1211	985	1159	1222
Vigun01g184150.v1.2	5330	4820	6255	4892	5556	4225	2767	5557	1411	4095	4285	3079	4321	5099	3901	4429	2459	3618	3629	2926	3546	3039	3937	2973
Vigun01g184200.v1.2	0	0	0	1	0	0	0	0	0	0	0	0	0	0	0	0	0	0	0	0	0	0	0	0
Vigun01g184300.v1.2	2455	2334	2098	2053	1282	1737	1951	3072	852	2231	2683	2519	3376	4069	3052	3286	1562	2026	3439	2468	3616	2477	2739	2617
Vigun01g184400.v1.2	7	31	7	0	10	2	3	12	2	2	0	0	7	11	7	0	3	0	6	8	1	5	2	0
Vigun01g184500.v1.2	3555	4157	5992	4161	4559	3893	2555	4891	1025	6756	3962	4241	3086	4027	3002	4271	2109	3769	3061	2951	2610	3799	4749	3572
Vigun01g184600.v1.2	2199	2771	4544	3816	3348	2906	3154	4830	1277	7244	2493	2613	2695	3508	2436	3030	2881	2589	2808	2333	2424	3275	3605	3801
Vigun01g184700.v1.2	154	143	150	133	79	82	137	162	62	33	242	188	140	135	82	172	26	108	102	132	52	76	137	31
Vigun01g184800.v1.2	639	672	687	471	425	430	393	707	154	410	508	382	530	544	467	587	295	399	491	419	508	422	648	549
Vigun01g185000.v1.2	3463	3023	3876	1751	2008	1465	2531	4489	1276	1512	2487	1587	3522	2383	2282	2384	1643	2641	2025	2095	1766	1286	3359	1176
Vigun01g185100.v1.2	4444	4219	6131	3391	3767	2456	4175	6891	2115	2540	3637	2511	6542	4262	3280	3740	2963	3819	3044	3097	2566	2174	5354	1835
Vigun01g185200.v1.2	1929	1517	1174	990	736	772	1124	1817	366	837	1986	1576	2045	1759	1290	2224	745	1398	1631	1357	2106	1468	1767	1285
Vigun01g185300.v1.2	699	800	601	458	311	438	586	801	373	330	937	802	1282	1028	700	1099	376	835	961	741	835	708	753	637
Vigun01g185400.v1.2	0	0	0	0	0	0	0	0	0	0	0	0	0	0	0	0	0	0	0	0	0	0	0	0
Vigun01g185500.v1.2	0	0	0	0	0	0	0	0	0	0	0	0	0	0	0	0	0	0	0	0	0	0	0	0
Vigun01g185600.v1.2	2878	1677	2455	1575	1983	1448	2005	2245	642	5180	3424	2980	1253	1954	1849	2321	1557	2685	1368	1387	1043	1003	1103	1354
Vigun01g185700.v1.2	0	2	2	0	0	0	1	2	0	0	0	0	0	0	0	1	0	3	0	2	0	0	1	0
Vigun01g185800.v1.2	2134	2199	2007	1086	1481	1218	1146	1774	535	1322	1670	1647	1371	1348	1346	1566	892	1276	1177	1153	783	1280	1684	879
Vigun01g186000.v1.2	3051	5220	5798	3169	3553	3239	2456	4203	1175	2340	1853	2015	2462	3785	3259	1989	2991	2083	3549	3178	2736	3791	2531	3777
Vigun01g186100.v1.2	1140	2841	1483	1953	1971	3145	813	1358	433	1678	3070	3399	2587	2859	2825	3258	2915	3230	2016	1957	1107	3474	1981	2575
Vigun01g186200.v1.2	14	26	14	52	24	30	5	17	5	11	95	101	27	27	28	120	62	104	13	19	7	74	333	37
Vigun01g186300.v1.2	69	87	133	33	18	38	50	76	27	16	74	46	99	143	61	68	34	33	136	110	98	58	29	32
Vigun01g186400.v1.2	9	3	4	2	0	3	9	10	6	0	11	4	2	2	1	7	1	2	0	1	0	8	11	0
Vigun01g186500.v1.2	626	675	599	283	218	290	738	762	339	250	939	412	716	443	625	663	484	699	458	611	493	377	783	397
Vigun01g186600.v1.2	8	42	35	10	6	41	10	10	6	10	5	2	7	16	18	17	16	0	34	7	19	18	14	39
Vigun01g186700.v1.2	5021	3554	3737	1846	1653	2863	5425	8759	2327	1740	6757	6686	8006	4250	4625	7103	2289	6021	6854	7622	1608	3539	4038	2768
Vigun01g186800.v1.2	7	28	20	5	7	6	18	116	9	1	2	5	31	16	10	0	6	5	24	23	23	14	3	2
Vigun01g186900.v1.2	512	585	431	354	264	306	512	724	186	262	538	319	735	447	459	464	214	406	552	480	513	382	507	301
Vigun01g187000.v1.2	85	0	3	38	12	0	98	30	112	11	1302	491	127	21	3	809	0	399	3	13	3	37	416	1
Vigun01g187100.v1.2	1341	1270	810	370	273	302	1099	1804	485	230	996	880	2054	1424	1289	1290	237	682	1824	1600	1621	685	749	695
Vigun01g187200.v1.2	0	0	0	0	0	0	0	0	0	0	0	0	0	0	0	0	0	0	0	0	0	0	0	0
Vigun01g187300.v1.2	4603	10759	14838	8635	9186	8542	3351	9655	1777	11955	1824	3833	3238	4083	5289	6088	11250	8148	8830	6061	8651	5765	5748	8163
Vigun01g187500.v1.2	2646	2329	2615	2044	2178	2281	1687	2744	633	1625	1843	1436	2333	2549	2124	1959	1462	1586	2568	2327	2628	2676	2580	2865
Vigun01g187600.v1.2	5	7	13	3	4	4	0	2	0	35	0	0	0	1	0	0	0	0	0	0	0	0	14	0
Vigun01g187900.v1.2	3388	2794	3313	835	1118	600	2226	2302	514	448	1729	1133	2832	1580	1684	2425	554	5097	2933	3685	1761	2285	1446	1406
Vigun01g188000.v1.2	4508	3813	3312	1381	1565	2046	2372	3250	921	1647	3056	2122	3028	3853	4001	2619	1935	2774	3269	3033	2856	2407	1681	2315
Vigun01g188200.v1.2	2718	3105	3622	2829	2533	3799	3335	3794	1350	4159	6288	5294	4671	5838	5796	7501	6029	8164	4694	3552	5129	4038	4714	5088
Vigun01g188300.v1.2	7032	5844	5248	3041	3317	3024	5503	8106	3339	2591	5083	2901	8926	5156	5210	5043	3463	5199	4811	4814	4347	3051	6028	2760
Vigun01g188400.v1.2	675	1176	1149	787	570	626	838	1235	323	740	739	962	1494	1130	1052	1299	622	910	1357	1059	1501	879	1101	1168
Vigun01g188500.v1.2	676	939	495	1523	858	1588	349	970	222	3156	3333	2062	2129	2542	1539	1808	132	502	2037	1309	2681	2512	1625	2241
Vigun01g188600.v1.2	1528	2692	1525	2422	1646	2481	1174	2534	518	4842	3458	2753	3455	3181	2554	2837	639	1372	3430	2413	3483	3306	2667	3415
Vigun01g188700.v1.2	8	9	7	6	4	8	16	10	12	4	10	3	13	9	10	15	3	7	19	14	28	4	19	28
Vigun01g188800.v1.2	1692	1685	1265	993	949	929	1058	1601	461	818	1553	1224	1756	1337	1319	1494	584	1194	1529	1287	1380	1285	1498	1188
Vigun01g188900.v1.2	3	0	0	2	4	2	4	1	1	0	3	3	1	10	5	10	3	4	2	1	2	6	5	2
Vigun01g189000.v1.2	840	742	603	573	481	540	589	795	253	618	799	726	917	801	631	887	410	609	846	723	1070	997	708	1023
Vigun01g189100.v1.2	51	40	40	33	11	13	37	48	11	21	86	62	57	52	28	77	9	53	29	36	30	52	238	16
Vigun01g189200.v1.2	166	88	148	50	100	29	168	148	169	55	84	153	309	128	120	250	148	227	70	77	45	88	65	45
Vigun01g189300.v1.2	477	617	547	495	352	459	518	564	217	329	436	467	787	753	576	696	392	551	716	585	809	619	502	646
Vigun01g189400.v1.2	669	126	112	68	117	111	38	94	28	33	64	43	224	248	193	224	51	131	60	44	76	20	46	61
Vigun01g189500.v1.2	3228	1652	1662	693	769	915	1017	1269	774	487	1161	980	1995	1787	1632	1906	760	1373	1551	1294	2165	907	912	941
Vigun01g189800.v1.2	1381	671	1476	433	412	295	492	943	82	83	255	103	298	499	364	256	248	222	529	481	611	395	497	395
Vigun01g189900.v1.2	1119	1407	2520	625	477	605	1071	2526	142	900	273	270	578	852	558	141	331	180	716	919	803	867	639	1137
Vigun01g190000.v1.2	3663	3902	5447	3671	3334	3084	2734	5302	1135	3814	2445	2388	3769	6066	3894	3184	3005	2447	3597	2959	3233	4137	4840	3935
Vigun01g190100.v1.2	5384	5235	3843	1911	1848	3130	3451	4404	997	1765	3707	2599	3313	4917	5197	2871	2131	3123	4192	3540	3294	3239	1972	2436
Vigun01g190400.v1.2	683	657	831	676	424	540	1063	1536	477	1114	916	1162	873	1231	855	1115	721	841	1732	1324	1997	1187	1456	1570
Vigun01g190500.v1.2	169	6	4	17	2	14	0	3	8	7	15	16	6	44	20	84	35	28	31	4	643	16	6	33
Vigun01g190600.v1.2	43	90	44	27	34	64	16	14	5	20	25	14	20	29	18	29	23	22	18	5	28	17	13	14
Vigun01g190700.v1.2	162	191	116	136	74	112	129	224	69	136	363	184	212	208	142	350	61	205	163	107	162	101	110	109
Vigun01g190800.v1.2	1076	877	940	642	719	658	870	1916	374	965	1086	761	756	816	801	664	518	627	1008	962	884	981	1071	779
Vigun01g190900.v1.2	352	453	346	297	214	194	446	647	171	129	367	242	826	465	409	708	279	448	414	283	484	189	467	220
Vigun01g191000.v1.2	1854	2461	1476	1417	1168	1395	2036	2499	992	733	3548	2046	4462	2556	1889	3239	855	2192	2617	2098	2660	2012	2941	1433
Vigun01g191200.v1.2	13	6	6	4	0	3	8	21	3	3	15	7	11	10	5	13	1	2	1	10	7	5	17	2
Vigun01g191300.v1.2	1470	1196	1031	652	623	443	793	1005	291	590	553	399	760	929	764	370	163	205	1465	832	1697	487	531	538
Vigun01g191400.v1.2	543	1045	809	601	479	981	552	1002	275	814	145	257	940	1278	1104	401	1305	330	1180	688	1386	694	377	958
Vigun01g191500.v1.2	1764	1347	1293	1247	1102	1739	293	403	338	1295	1460	1625	843	1354	961	2104	1109	1264	993	654	670	1342	1165	1978
Vigun01g191700.v1.2	608	930	487	387	288	455	924	927	332	281	727	432	1236	895	728	671	344	546	985	936	760	610	516	470
Vigun01g191800.v1.2	330	537	94	284	186	412	140	209	107	278	151	324	729	821	645	582	154	254	1095	482	1222	619	212	555
Vigun01g191900.v1.2	497	660	308	426	259	594	549	745	413	335	735	755	1127	1369	923	1116	455	545	741	543	1651	488	416	463
Vigun01g192000.v1.2	212	175	181	127	98	124	186	195	69	124	178	143	223	244	176	242	157	226	129	128	220	168	182	174
Vigun01g192200.v1.2	2122	1725	1909	1143	1223	993	1870	2927	607	1068	1825	1168	1944	1659	1754	1814	863	1446	1684	1460	1872	1277	1880	1315
Vigun01g192300.v1.2	0	0	0	0	0	0	0	0	0	0	0	0	0	0	0	0	0	0	0	0	0	0	0	0
Vigun01g192400.v1.2	23	10	6	18	4	16	90	36	70	11	5	9	84	55	16	22	0	5	324	88	427	63	63	53
Vigun01g192500.v1.2	81	159	175	43	28	21	175	190	59	27	41	32	104	127	61	53	38	29	158	129	166	33	48	51
Vigun01g192600.v1.2	1149	1532	1511	1115	872	898	1061	2108	487	1094	1386	1265	1540	1732	1160	1343	679	896	1595	1259	1589	1307	1237	1222
Vigun01g192700.v1.2	1825	2283	3650	1506	2063	1047	2165	4273	1015	1139	1402	1181	2504	1758	1503	1794	1250	1850	1491	1550	967	1311	3192	911
Vigun01g192800.v1.2	585	568	695	336	298	278	688	851	337	356	433	411	832	657	588	568	433	428	892	619	928	451	502	496
Vigun01g192900.v1.2	156	196	208	83	102	86	143	251	51	59	151	133	260	196	122	192	39	195	257	195	148	128	119	64
Vigun01g193000.v1.2	18	15	9	10	12	1	22	36	24	10	16	15	35	24	15	23	6	18	17	10	20	8	48	9
Vigun01g193100.v1.2	518	544	578	302	348	319	501	553	166	613	1029	746	331	481	624	637	813	1348	304	328	195	338	452	249
Vigun01g193200.v1.2	0	0	0	0	0	0	0	0	0	0	0	0	0	0	0	0	0	0	0	0	0	0	0	0
Vigun01g193300.v1.2	0	0	1	0	0	0	0	0	0	0	0	0	0	0	0	0	0	0	0	0	0	0	0	0
Vigun01g193400.v1.2	157	603	358	15	16	16	75	133	5	3	4	8	30	37	24	4	3	2	99	42	29	10	2	9
Vigun01g193500.v1.2	0	0	0	0	0	0	0	0	0	0	0	0	0	0	0	0	0	0	0	0	0	0	0	0
Vigun01g193600.v1.2	0	0	2	0	0	0	0	1	0	0	0	0	0	2	0	0	0	0	0	0	0	0	0	0
Vigun01g193700.v1.2	1926	1463	1774	476	554	310	519	985	217	246	871	588	584	837	424	648	125	665	437	754	113	710	944	129
Vigun01g193800.v1.2	116	1	18	149	154	1	220	99	232	140	833	914	311	11	8	3172	10	1204	9	11	4	121	1107	1
Vigun01g194000.v1.2	6844	6802	6093	1716	1579	2579	5505	8109	1821	2273	2837	2657	6000	7514	8398	4078	2854	3435	8935	6471	6435	2545	2035	2942
Vigun01g194100.v1.2	11	30	22	53	38	42	16	19	10	23	24	30	33	16	18	46	41	30	42	31	39	41	36	68
Vigun01g194200.v1.2	6062	6375	3748	2884	2461	3206	3898	6103	2769	2001	6391	3538	10183	6382	5294	5635	2323	5277	5405	5317	4775	3151	5704	2802
Vigun01g194300.v1.2	3462	4513	3936	3547	2798	3529	3587	5452	1546	3295	3747	3256	4911	4883	3141	3827	1942	2610	5948	4289	6353	4616	4437	5761
Vigun01g194400.v1.2	75	42	32	25	17	38	37	52	9	9	86	24	28	30	38	61	21	45	31	37	26	36	39	30
Vigun01g194500.v1.2	208	243	213	1040	1418	2484	9	23	6	958	1708	846	49	91	86	797	981	1438	34	33	23	1208	934	1281
Vigun01g194700.v1.2	1569	1232	1039	893	603	917	1354	2076	553	1156	1326	859	1517	1394	1193	1193	934	1064	1592	1245	1364	975	1242	1351
Vigun01g194800.v1.2	197	232	185	118	72	97	227	434	67	82	190	119	216	245	190	170	98	117	213	173	206	154	227	111
Vigun01g194900.v1.2	1061	2239	876	885	575	631	1780	2464	449	1008	970	982	1306	1337	917	1052	639	717	922	755	1215	1071	848	1767
Vigun01g195000.v1.2	489	458	458	418	286	394	387	588	102	464	367	325	332	297	283	398	209	305	371	267	385	345	422	411
Vigun01g195100.v1.2	192	200	114	185	41	84	180	108	92	52	789	566	325	274	100	635	50	350	100	233	100	227	906	107
Vigun01g195200.v1.2	3505	1811	1197	659	876	628	446	593	299	360	1001	684	716	714	396	522	98	234	832	639	413	677	378	272
Vigun01g195400.v1.2	55	2	6	5	3	6	11	11	2	4	86	39	29	37	29	31	4	20	17	29	0	12	1	4
Vigun01g195500.v1.2	88	3	6	6	8	6	2	2	3	6	4	6	4	2	2	2	0	7	4	0	1	1	1	3
Vigun01g195600.v1.2	0	0	3	16	0	0	3	1	1	1	5	3	0	5	0	2	0	0	0	1	0	5	30	1
Vigun01g195700.v1.2	28	15	14	28	7	6	9	18	9	6	22	27	14	18	14	32	1	18	5	25	6	10	72	6
Vigun01g195900.v1.2	34	3	4	4	0	11	18	11	23	3	510	184	62	11	7	329	6	104	5	7	1	3	11	3
Vigun01g196000.v1.2	1560	2081	801	872	685	637	1505	3311	530	876	1639	986	1933	1456	1212	1057	302	765	1334	1807	912	1307	892	855
Vigun01g196100.v1.2	0	4	0	1	0	1	4	0	0	1	5	0	1	2	0	1	0	1	0	2	1	0	0	0
Vigun01g196200.v1.2	20924	8012	12238	5607	10245	5621	1983	4934	1008	3401	3161	3158	4478	4910	3610	3289	1763	2311	2941	2883	2130	5466	4039	2084
Vigun01g196400.v1.2	38	6	5	12	5	7	61	28	53	26	75	70	105	6	0	183	1	102	9	20	5	2	28	6
Vigun01g196500.v1.2	338	1575	436	540	846	692	1145	402	288	1406	643	771	240	430	292	338	158	276	1922	153	278	263	170	340
Vigun01g196600.v1.2	360	732	796	618	673	260	406	559	86	1995	237	148	206	205	152	121	120	117	229	120	374	224	139	360
Vigun01g196700.v1.2	1199	1453	1373	816	939	908	810	1327	283	872	1145	988	1092	1097	1103	1206	596	1148	1268	981	1275	814	1161	865
Vigun01g196800.v1.2	71	128	122	162	76	49	126	152	47	40	331	215	326	190	119	276	38	234	144	170	139	154	823	54
Vigun01g196900.v1.2	10	21	7	22	21	7	2	5	0	2	10	11	3	9	0	12	7	10	1	8	2	21	25	5
Vigun01g197000.v1.2	10965	9947	11631	8711	7076	7130	3628	5907	2148	5078	7597	4376	4421	3636	3539	7046	4189	7008	5164	4193	4756	5585	6166	7231
Vigun01g197100.v1.2	17277	19154	8368	6764	6035	11856	6802	8940	3542	6862	10145	9729	11987	14896	12648	9159	7914	8564	14722	10536	11450	10918	5710	14645
Vigun01g197200.v1.2	3734	3749	2815	1580	1115	1566	3542	4916	1160	1280	2108	1638	4378	4609	3895	2183	1194	1643	4632	3520	4390	2387	1942	2532
Vigun01g197300.v1.2	6	8	5	2	2	7	3	9	2	1	41	15	7	3	3	22	0	8	3	5	1	9	6	0
Vigun01g197400.v1.2	94	113	102	100	62	32	107	154	43	33	239	164	139	101	21	177	26	131	64	95	52	123	144	23
Vigun01g197500.v1.2	0	0	0	0	0	0	0	0	0	0	0	0	0	0	0	0	0	0	0	0	0	0	0	0
Vigun01g197600.v1.2	0	0	0	0	0	0	0	0	0	0	0	0	0	0	0	0	0	0	0	0	2	0	0	1
Vigun01g197800.v1.2	819	592	714	291	274	264	1026	1380	365	350	284	167	1291	692	777	474	444	327	1464	1669	1386	394	437	516
Vigun01g197900.v1.2	1252	1644	1532	960	1060	1031	1073	1687	475	965	1343	1156	1692	1546	1477	1523	710	1208	1720	1415	1519	1162	1537	1178
Vigun01g198100.v1.2	664	636	599	332	184	224	519	753	159	137	1012	670	884	785	511	1094	142	545	819	843	626	403	751	318
Vigun01g198200.v1.2	1051	1365	1293	1211	935	1147	789	1229	492	1154	1412	1376	1743	1757	1343	1830	788	1184	1544	1141	1685	1435	1571	1597
Vigun01g198300.v1.2	1559	2089	1828	1467	1285	889	2041	2873	956	664	2688	2064	4067	2493	1845	4124	914	2156	2541	2126	2861	1484	2740	1261
Vigun01g198400.v1.2	0	0	0	0	0	0	0	0	0	0	0	0	0	0	0	15	0	2	0	0	0	0	2	0
Vigun01g198500.v1.2	3102	4078	3509	1130	1043	1433	926	1453	472	863	1507	1321	1527	2604	2771	1259	439	857	3095	1923	2107	1470	860	1180
Vigun01g198600.v1.2	217	365	280	177	199	176	681	541	412	542	310	334	922	579	368	462	221	225	734	442	542	269	130	227
Vigun01g198701.v1.2	1612	1399	2310	1693	1781	1270	838	1392	340	1056	978	924	1132	1111	899	1367	682	1025	950	839	1040	865	1124	913
Vigun01g198800.v1.2	1677	1492	1677	1024	872	985	1172	2083	561	908	1272	939	1704	1586	1323	1383	681	1105	1557	1191	1568	1133	1277	1221
Vigun01g199000.v1.2	11	1	4	82	21	2	17	29	14	14	1057	662	90	59	8	1355	42	863	1	12	6	164	396	24
Vigun01g199200.v1.2	605	907	1107	959	682	630	999	1484	288	753	1009	1115	1210	1118	963	1463	732	1164	1075	956	1217	1008	1347	1036
Vigun01g199300.v1.2	18	5	5	11	1	0	7	22	3	0	0	8	3	1	4	4	0	2	1	1	2	5	13	3
Vigun01g199400.v1.2	6	34	19	4	0	1	41	28	7	3	2	1	4	8	13	2	0	0	35	9	19	1	1	3
Vigun01g199500.v1.2	8	15	18	17	6	5	33	17	26	16	13	19	14	16	1	23	11	16	75	10	700	10	6	28
Vigun01g199600.v1.2	181	103	126	219	36	1148	141	156	52	65	318	634	268	233	68	1070	1671	408	160	91	483	510	812	2019
Vigun01g199800.v1.2	450	1092	1395	2657	2508	3355	889	1582	675	2773	2742	3402	1996	2301	1529	4347	3523	3735	1060	938	979	3593	2879	4113
Vigun01g199900.v1.2	1430	806	518	680	472	778	837	1024	371	490	1726	1032	920	1094	797	1240	797	771	628	754	544	1197	1079	944
Vigun01g200000.v1.2	153	557	739	508	516	484	359	575	170	491	219	286	358	511	461	346	831	357	374	287	366	514	548	687
Vigun01g200100.v1.2	220	494	716	4550	3052	5738	212	207	91	2789	1465	1457	460	1533	814	2805	7020	1077	1503	768	1053	8165	7744	13313
Vigun01g200200.v1.2	279	245	275	529	230	182	182	319	122	210	595	337	235	191	178	407	132	225	103	234	108	448	413	247
Vigun01g200300.v1.2	0	5	6	0	1	2	3	11	4	2	5	6	6	1	2	5	0	4	2	5	0	5	11	5
Vigun01g200400.v1.2	4	2	3	0	0	5	60	9	62	3	16	6	348	15	10	25	0	37	25	45	36	12	1	10
Vigun01g200500.v1.2	43	18	8	10	4	6	150	43	96	181	79	212	558	50	11	322	0	481	91	189	17	81	131	20
Vigun01g200600.v1.2	26	8	9	8	3	0	7	11	0	6	15	12	13	10	4	53	2	14	2	3	3	6	14	5
Vigun01g200700.v1.2	245	313	353	179	123	179	235	491	124	113	202	150	360	363	343	398	106	162	415	281	467	174	282	196
Vigun01g200800.v1.2	7190	6474	7650	3793	3685	5090	5683	7760	1913	4582	5940	4657	5954	7137	7634	6000	4638	5990	10317	9559	9056	7709	8111	9821
Vigun01g200900.v1.2	254	249	222	148	115	110	309	412	175	98	425	328	717	360	255	728	143	485	309	384	357	199	430	215
Vigun01g201000.v1.2	1255	2907	1305	1025	588	916	1705	1188	1750	1645	3279	2756	2828	2644	1666	1910	381	1521	2092	1340	1177	1270	638	898
Vigun01g201100.v1.2	1485	2905	1753	1158	926	1664	1464	1200	1215	1978	2114	2173	1968	2942	1684	1237	1288	1138	2508	1201	1997	1480	905	1835
Vigun01g201200.v1.2	1923	2331	3781	1628	1695	1417	1997	2986	831	1588	1338	1316	2017	2497	1939	1604	1421	1309	2337	2051	2362	2098	1493	2358
Vigun01g201300.v1.2	2263	1939	1997	1102	1387	1167	2092	1829	601	959	1469	1232	1598	1383	1642	1583	1462	1876	1511	1552	1285	1296	1495	1179
Vigun01g201400.v1.2	729	718	857	470	419	398	583	806	267	447	539	510	667	581	602	756	555	732	728	593	721	593	693	574
Vigun01g201500.v1.2	0	0	0	0	0	0	0	0	0	0	0	0	0	0	0	0	0	0	0	0	0	0	0	0
Vigun01g201600.v1.2	0	0	0	0	0	0	0	0	0	0	0	0	0	0	0	0	0	0	0	0	0	0	0	0
Vigun01g201700.v1.2	0	3	0	1	0	1	1	0	0	0	1	0	0	0	1	0	0	0	0	0	0	0	0	0
Vigun01g201800.v1.2	1038	1100	1272	568	724	558	842	1211	297	403	600	479	811	677	752	780	671	898	636	664	598	774	829	717
Vigun01g201900.v1.2	12721	4128	2182	2393	7163	17587	3535	9026	939	1066	1583	19322	2650	1170	1088	4362	11522	3110	12663	10780	2215	48400	31364	58548
Vigun01g202000.v1.2	35	41	26	15	10	20	43	36	18	12	44	32	81	37	40	29	6	37	59	46	50	14	57	29
Vigun01g202100.v1.2	5047	3049	2834	2536	2345	2395	1924	3483	689	2311	1420	997	2230	2516	2193	1262	1113	1125	2779	1917	2161	2088	1783	2306
Vigun01g202200.v1.2	44	16	26	16	11	17	32	22	21	12	164	127	111	73	27	76	10	48	43	30	36	55	10	48
Vigun01g202300.v1.2	939	1698	1761	854	964	539	598	1156	148	1285	302	158	665	711	844	299	58	121	1165	810	847	532	257	389
Vigun01g202400.v1.2	775	1463	2077	932	1488	773	824	1020	310	916	644	483	771	759	800	720	869	773	741	658	723	825	874	689
Vigun01g202500.v1.2	3292	3518	3806	3155	2926	2958	2501	4677	1142	3338	2751	2555	3417	3944	3046	3382	2072	2317	3312	2602	3235	3318	2932	3511
Vigun01g202600.v1.2	8014	6776	10382	5949	6719	4568	6135	10147	2329	6845	5620	4280	7386	7631	6073	5734	3568	4455	6616	5681	5614	4739	5837	4206
Vigun01g202700.v1.2	282	191	229	194	158	63	372	488	178	58	611	399	443	345	223	628	86	364	233	285	165	239	436	112
Vigun01g202900.v1.2	9	18	10	20	1	29	53	46	6	12	18	11	14	24	13	15	12	2	25	45	43	9	5	20
Vigun01g203000.v1.2	45	10	4	6	15	7	74	59	31	10	24	49	58	18	28	79	16	47	21	52	26	9	38	4
Vigun01g203100.v1.2	2	5	2	13	18	2	2	4	2	0	5	0	6	0	0	7	0	3	3	0	1	0	5	3
Vigun01g203200.v1.2	1667	2139	2231	980	1047	1010	1621	2284	584	622	893	767	1664	1834	1843	1018	948	963	2612	1991	1808	1228	1104	1342
Vigun01g203300.v1.2	6444	4836	7520	4073	2625	2793	2427	6367	718	1119	1931	1506	3810	3503	2918	1917	1519	1322	6394	4933	4838	3831	1732	4373
Vigun01g203400.v1.2	4674	4009	3813	2672	2454	2978	2574	4460	1378	3108	3807	3098	4038	4617	3838	3923	2954	2520	6680	4419	6669	2889	2858	4602
Vigun01g203500.v1.2	979	930	728	313	242	370	503	767	218	109	868	751	1113	1217	782	1055	281	704	1165	1041	843	598	418	256
Vigun01g203600.v1.2	1960	2614	2058	830	782	1197	1553	2156	520	874	1563	1229	1507	1810	1949	1512	757	1359	1361	1496	641	943	970	500
Vigun01g203900.v1.2	2245	2506	1510	1415	1065	1471	1180	2043	633	962	2272	1625	2991	3014	2324	2668	852	1375	2836	2377	2412	2116	2025	2086
Vigun01g204000.v1.2	0	0	0	0	0	0	0	0	0	0	0	0	0	0	0	0	0	0	0	0	0	0	0	0
Vigun01g204100.v1.2	7975	7541	27158	13244	10407	8087	1865	1566	140	20301	114	112	195	1819	801	150	738	31	3122	352	3446	2662	2592	6775
Vigun01g204200.v1.2	122	51	97	61	42	51	128	136	75	32	197	195	193	70	50	251	85	254	62	46	35	50	61	33
Vigun01g204300.v1.2	3	4	11	4	3	0	9	5	5	7	6	12	8	1	4	16	8	13	0	3	3	3	1	0
Vigun01g204400.v1.2	2198	2722	3083	2057	1784	2205	2309	3640	764	3120	3406	3094	3273	3569	3483	3223	1442	2597	3239	2603	2767	2392	2527	2562
Vigun01g204500.v1.2	9815	5618	6902	2237	2493	1919	6472	8339	2672	1320	1466	1325	7917	6518	4657	1745	1104	1176	10837	5933	14670	1776	1790	1919
Vigun01g204600.v1.2	1724	1897	1340	856	731	845	1495	2476	630	587	1915	1588	2554	2051	1621	2044	573	1554	2305	2144	2024	1288	1251	825
Vigun01g204700.v1.2	263	1066	1174	645	530	572	459	686	267	341	360	322	768	805	807	394	574	453	834	689	761	656	595	556
Vigun01g204800.v1.2	11326	10447	9201	4063	3768	4689	6876	8744	3026	4289	5454	4810	10166	17061	13228	9414	3021	4959	14869	9125	13295	4969	4881	4627
Vigun01g204900.v1.2	1738	1921	2259	1540	1165	1180	1892	2147	765	1299	1359	1298	1908	2153	1565	1692	1196	1329	1975	1614	1988	1698	1644	1837
Vigun01g205000.v1.2	644	520	630	288	293	222	599	645	174	192	315	317	713	785	609	509	129	298	863	795	905	551	498	314
Vigun01g205100.v1.2	100	240	172	62	78	57	118	187	68	49	23	62	205	170	188	89	39	84	276	162	263	56	58	68
Vigun01g205200.v1.2	0	0	0	0	0	0	0	0	0	0	0	0	0	0	0	0	0	0	0	0	0	0	0	0
Vigun01g205300.v1.2	1461	1479	1020	633	649	1002	991	1600	452	541	1002	724	1862	1369	1462	1008	544	908	1803	1322	1452	910	917	979
Vigun01g205500.v1.2	7199	8546	9793	3730	3608	4312	4552	7761	1764	2910	3187	3500	542	768	821	331	417	256	8110	5984	8500	4047	4117	5458
Vigun01g205600.v1.2	931	1534	937	652	377	645	829	1661	358	405	691	662	1973	2101	1154	963	368	524	1986	1348	2134	1093	530	1067
Vigun01g205700.v1.2	2204	3801	3809	1178	1171	632	2438	4544	589	648	1383	1379	3060	3053	2283	1665	723	932	3105	3614	1550	1878	1515	701
Vigun01g205800.v1.2	288	114	127	73	54	32	437	339	362	113	614	568	1421	206	172	976	81	741	237	338	131	107	121	34
Vigun01g205900.v1.2	63	276	235	166	40	341	78	117	25	33	152	88	97	141	92	135	94	78	227	114	117	147	79	135
Vigun01g205950.v1.2	0	0	0	0	0	0	0	0	0	0	0	0	0	0	0	0	0	0	0	0	0	0	0	0
Vigun01g206000.v1.2	239	611	477	549	365	337	490	703	364	312	1710	1329	933	1236	658	1132	170	458	571	530	645	767	1190	510
Vigun01g206200.v1.2	88	27	6	16	21	20	97	61	84	43	231	145	121	114	76	228	34	72	60	29	44	19	92	24
Vigun01g206300.v1.2	3	7	2	0	0	1	4	11	8	0	9	1	11	3	1	1	0	0	8	1	17	1	6	0
Vigun01g206400.v1.2	6565	5829	8949	4403	4985	3624	5292	7375	1404	4492	4804	3547	3849	4055	4379	4575	3425	5074	3858	4045	3362	3657	4456	3663
Vigun01g206500.v1.2	3314	3106	4585	2556	1381	1058	5425	5940	2267	1118	1955	2032	7164	7172	3445	3407	1546	1648	7452	4300	11370	3409	2888	3816
Vigun01g206600.v1.2	675	640	589	440	367	467	463	528	228	395	517	555	707	910	540	709	302	427	770	569	681	682	645	688
Vigun01g206700.v1.2	884	1019	942	1149	595	940	728	1965	263	914	1267	1212	1251	1696	1144	1818	640	1058	1573	1435	1543	1441	1823	1793
Vigun01g206800.v1.2	623	330	258	318	178	187	696	740	227	147	860	605	827	771	406	1015	256	687	644	577	684	389	444	282
Vigun01g206900.v1.2	45	29	47	59	10	18	98	70	20	23	154	106	102	77	43	186	26	107	48	56	41	59	288	26
Vigun01g207000.v1.2	5595	3955	3235	2083	1749	2196	2452	2572	871	1290	2355	1815	3863	4131	3586	3151	1482	1867	3988	2886	3464	2447	1543	2791
Vigun01g207100.v1.2	914	291	617	313	261	172	368	287	261	1074	689	517	205	247	163	236	88	188	234	120	146	172	475	125
Vigun01g207200.v1.2	446	597	1844	337	390	225	619	477	154	374	76	57	264	254	150	69	134	26	413	308	609	212	394	422
Vigun01g207300.v1.2	2935	2781	2848	2762	1839	2156	2366	3918	910	2505	2855	2363	3529	3354	2291	3181	1281	1853	3477	2626	3661	2784	3092	3263
Vigun01g207400.v1.2	0	0	0	0	0	0	0	0	0	0	0	0	0	0	0	0	0	0	0	0	0	0	0	0
Vigun01g207500.v1.2	680	1028	1309	621	476	536	714	1131	241	498	481	440	1015	1353	956	677	790	541	1287	877	1494	748	787	941
Vigun01g207600.v1.2	1855	1460	1582	1054	934	1016	1080	1470	425	898	1088	1143	1718	1962	1476	1370	830	991	1652	1406	1531	1675	1353	1160
Vigun01g207700.v1.2	277	1068	386	80	81	36	472	945	63	60	26	29	84	225	189	14	4	15	185	122	66	29	31	20
Vigun01g207800.v1.2	1412	623	534	702	543	502	449	640	173	497	2157	1602	787	1127	560	1882	366	1127	483	713	285	951	1077	339
Vigun01g207900.v1.2	411	0	0	0	0	0	0	0	0	0	1	0	0	0	0	0	0	0	0	0	0	0	1	0
Vigun01g208000.v1.2	4	11	7	17	5	3	0	2	0	2	8	0	7	11	3	8	1	5	11	6	1	20	3	6
Vigun01g208100.v1.2	31341	32577	39099	32470	34019	62997	8084	13711	3737	43330	40674	39191	14838	51104	35975	42103	37664	41764	30676	19260	23418	47386	22419	55378
Vigun01g208200.v1.2	332	386	408	312	292	329	326	453	127	251	407	365	426	484	394	453	303	514	424	390	335	422	430	381
Vigun01g208300.v1.2	1581	1794	1724	600	698	647	969	1262	375	604	1538	1072	1053	1721	1873	1127	783	1393	1366	1255	845	866	797	474
Vigun01g208400.v1.2	0	0	0	0	0	0	0	0	0	0	0	1	2	0	0	0	0	1	0	0	0	0	0	0
Vigun01g208500.v1.2	4	0	0	1	0	0	0	0	1	0	1	1	3	5	1	0	0	0	1	0	1	0	1	1
Vigun01g208600.v1.2	308	189	229	74	67	190	338	376	187	54	306	152	446	396	425	466	336	377	572	685	375	181	78	189
Vigun01g208800.v1.2	7	2	5	0	2	0	20	10	7	3	21	36	14	3	6	45	13	85	6	5	0	4	1	0
Vigun01g208900.v1.2	0	0	0	2	0	0	0	0	0	1	2	1	3	0	0	1	0	2	0	0	0	0	3	0
Vigun01g209000.v1.2	212	190	76	65	46	37	119	126	133	62	143	256	258	423	196	346	61	143	183	136	247	57	138	51
Vigun01g209100.v1.2	10518	12633	11789	7363	6164	10157	5613	9308	1820	10517	6436	6597	5851	11183	10607	5066	4329	4795	10814	7474	7908	8240	4984	8996
Vigun01g209300.v1.2	72	147	213	152	19	16	156	130	45	5	58	77	194	229	54	255	26	34	180	191	379	277	303	94
Vigun01g209400.v1.2	419	1341	1342	973	282	725	732	888	322	168	592	549	869	1400	593	1053	526	278	1270	945	2679	1192	1041	890
Vigun01g209600.v1.2	2	6	2	3	0	1	0	0	1	0	0	0	0	0	0	2	0	1	2	2	3	0	1	2
Vigun01g209700.v1.2	317	263	488	254	219	203	271	424	87	280	211	219	301	268	251	282	258	191	299	239	340	196	257	335
Vigun01g209800.v1.2	290	211	258	246	237	195	157	211	57	220	162	157	187	235	180	221	110	117	248	188	289	224	180	352
Vigun01g209900.v1.2	319	473	639	344	225	321	770	701	250	231	200	207	592	501	332	290	377	215	921	571	1341	370	397	684
Vigun01g210000.v1.2	2182	2946	3264	2003	1703	1934	2980	3537	1263	1990	1872	1952	3906	3661	2823	2597	2005	2163	3456	2558	3628	2595	2230	2709
Vigun01g210100.v1.2	1279	1332	1449	779	808	770	1339	1564	603	627	1018	826	1465	1157	1131	1105	865	1162	1217	1215	1175	965	1097	905
Vigun01g210200.v1.2	113	107	83	96	56	41	120	146	42	25	186	143	263	241	81	241	48	99	194	166	156	160	258	96
Vigun01g210400.v1.2	788	689	959	996	793	1159	175	289	105	489	237	356	523	363	188	669	444	201	429	308	402	699	695	1127
Vigun01g210500.v1.2	1575	1241	988	844	828	649	952	1345	392	643	1342	1086	1501	1274	1122	1502	643	1186	1327	1333	1000	1310	1174	948
Vigun01g210600.v1.2	0	4	1	0	0	0	1	4	1	0	2	1	1	1	0	1	0	0	0	0	1	0	0	0
Vigun01g210700.v1.2	254	544	205	10	8	15	475	334	112	78	14	18	550	359	328	24	4	15	193	137	67	16	0	40
Vigun01g210900.v1.2	766	2811	1059	639	739	401	1630	977	1550	2681	2090	867	1629	1490	1068	524	242	242	723	375	652	407	103	385
Vigun01g211000.v1.2	409	248	301	31	24	18	91	1002	23	11	2	4	47	96	149	11	11	8	52	64	103	14	14	20
Vigun01g211100.v1.2	2603	1412	1324	48	49	91	5395	5992	2887	74	44	32	3215	1337	1694	46	59	36	2410	3142	1632	65	88	55
Vigun01g211200.v1.2	2001	1826	2472	1356	1075	770	2295	3155	760	794	1632	1387	2865	1791	1195	2081	819	1361	1325	1424	1530	1389	3623	915
Vigun01g211300.v1.2	45	105	71	194	110	91	52	55	21	5	64	77	85	70	31	273	54	72	36	40	49	221	191	83
Vigun01g211400.v1.2	345	255	222	118	85	123	230	261	144	86	376	286	423	267	242	357	121	354	271	202	246	219	174	149
Vigun01g211500.v1.2	9	6	4	10	4	3	7	11	5	0	24	14	24	19	14	55	4	7	16	20	34	8	4	3
Vigun01g211700.v1.2	0	0	0	0	0	0	0	0	0	0	0	0	0	1	0	1	0	0	0	0	0	0	0	0
Vigun01g211800.v1.2	524	850	1110	455	414	305	545	1081	233	375	423	357	644	434	373	541	384	467	567	472	652	454	607	599
Vigun01g211900.v1.2	343	658	655	687	468	382	291	796	90	459	688	547	767	722	378	761	170	418	710	526	996	754	825	823
Vigun01g212000.v1.2	711	445	523	468	675	708	579	557	363	536	430	631	1075	750	627	1022	1069	712	530	529	399	484	760	462
Vigun01g212100.v1.2	170	154	157	150	94	99	188	291	69	119	209	176	205	170	121	233	149	177	142	160	161	158	222	159
Vigun01g212200.v1.2	790	936	1291	599	777	525	802	1285	316	640	676	508	670	637	685	682	584	735	607	559	595	533	749	571
Vigun01g212300.v1.2	343	485	258	262	207	403	156	239	48	249	315	221	207	327	281	206	74	127	379	208	270	218	165	237
Vigun01g212400.v1.2	287	479	834	311	103	69	445	758	171	51	540	309	538	740	426	749	160	364	598	638	671	374	604	236
Vigun01g212600.v1.2	392	508	1097	321	211	174	545	408	247	70	97	38	506	525	168	391	120	65	482	316	993	342	108	926
Vigun01g212700.v1.2	360	274	294	234	145	149	451	726	82	202	332	252	511	491	262	341	131	191	473	357	542	282	290	321
Vigun01g212800.v1.2	388	344	290	236	244	219	408	564	137	141	390	292	463	446	447	449	143	375	532	425	396	258	427	236
Vigun01g212900.v1.2	870	1174	1654	1680	930	915	1902	3098	808	1151	1248	1507	1986	3027	1596	2701	1531	1078	2410	1460	4261	2271	2993	3105
Vigun01g213000.v1.2	873	1174	1254	518	511	653	723	1165	304	518	710	713	784	1612	1346	805	706	652	1409	1080	986	813	617	752
Vigun01g213100.v1.2	0	0	0	0	0	0	0	0	0	0	0	0	0	1	0	2	0	0	1	0	0	0	0	0
Vigun01g213300.v1.2	17	4	0	0	0	0	6	5	0	0	3	2	7	1	2	6	1	0	0	4	1	4	9	0
Vigun01g213400.v1.2	244	452	554	363	307	202	382	460	156	88	190	153	500	695	406	315	202	162	596	516	693	455	392	353
Vigun01g213500.v1.2	482	1849	1093	224	792	487	4649	1085	516	364	55	190	97	151	135	59	83	98	7598	453	688	104	95	193
Vigun01g213600.v1.2	27	14	6	3	5	3	15	25	2	2	6	6	11	6	13	7	1	18	20	15	10	4	5	1
Vigun01g213700.v1.2	1816	1470	1587	971	945	845	1394	2216	543	894	1259	1039	1678	1457	1383	1530	875	1217	1522	1411	1538	1224	1296	1324
Vigun01g213800.v1.2	988	763	869	690	612	394	786	1190	291	377	609	607	791	949	626	944	504	525	656	662	577	621	958	497
Vigun01g213900.v1.2	2928	2971	2944	2912	2557	3430	2611	3021	1067	2376	4119	3425	4067	4188	3071	4589	2379	3268	4430	3104	4277	4275	3509	4546
Vigun01g214000.v1.2	144	231	298	152	115	113	211	263	111	117	152	144	249	237	180	181	198	175	333	241	353	215	342	275
Vigun01g214100.v1.2	1123	1596	390	424	428	473	311	462	151	221	402	432	580	495	324	393	53	167	1314	532	331	778	421	306
Vigun01g214200.v1.2	4327	6674	2424	1143	2179	1326	1820	2465	1380	768	1133	927	1595	1123	1181	853	444	599	2482	1677	734	1565	1072	914
Vigun01g214300.v1.2	530	320	469	422	408	238	293	545	100	277	279	262	288	301	226	338	251	239	268	254	297	312	352	276
Vigun01g214400.v1.2	75	67	15	147	148	227	90	85	55	181	373	319	265	87	92	459	119	423	201	143	196	339	133	270
Vigun01g214500.v1.2	719	721	908	527	545	372	942	1117	265	461	850	580	970	653	691	952	547	1001	775	716	786	660	794	576
Vigun01g214600.v1.2	10880	8765	14127	5516	3736	5379	6151	9821	4441	3129	7890	6620	14998	14730	8926	11742	7095	5590	12887	9266	15018	7617	6343	10948
Vigun01g214700.v1.2	100	111	67	139	62	75	154	112	79	113	603	383	218	240	134	471	82	316	93	188	155	144	633	121
Vigun01g214900.v1.2	2916	1451	1873	2728	2010	2566	937	2371	189	1617	2637	1916	866	1092	978	1005	770	1378	741	1167	523	1433	1458	1381
Vigun01g215000.v1.2	1372	595	523	256	216	327	461	616	181	112	708	350	432	1097	1011	292	145	348	440	509	314	264	264	158
Vigun01g215100.v1.2	325	357	268	170	118	158	166	210	49	156	226	180	260	532	292	295	144	248	302	311	208	301	163	200
Vigun01g215200.v1.2	40	12	21	62	14	7	44	32	24	5	214	76	48	44	12	91	19	63	11	32	16	65	678	12
Vigun01g215300.v1.2	730	671	552	250	249	236	633	807	306	255	449	331	744	455	423	396	155	402	494	527	456	338	244	267
Vigun01g215400.v1.2	3810	3365	3740	1936	2210	1727	3534	4490	1268	2271	2969	2298	3299	2609	2125	3043	1439	2515	2270	2219	2340	1690	2795	2072
Vigun01g215500.v1.2	325	371	423	317	327	149	254	297	131	254	571	457	281	172	155	425	196	458	141	219	152	217	468	128
Vigun01g215550.v1.2	2	0	3	0	0	0	2	4	5	0	17	6	5	4	0	7	0	4	0	1	0	4	3	0
Vigun01g215600.v1.2	2481	2442	2111	1401	1357	2236	1101	1883	557	1429	4861	3897	2007	2570	2391	4185	1495	4152	1638	1845	1326	2441	1642	1442
Vigun01g215900.v1.2	60	56	146	44	39	76	45	42	68	21	245	113	169	284	254	175	308	217	932	320	1359	122	64	516
Vigun01g216000.v1.2	1622	2785	2365	1686	1630	1730	1125	1780	536	2164	2114	2079	2341	3552	2889	2567	1138	1838	2659	2078	2043	2126	1712	1691
Vigun01g216100.v1.2	1248	2648	2158	1370	707	830	1567	2427	530	1007	759	855	1950	2074	1176	1323	598	593	2434	1381	3025	1496	880	1859
Vigun01g216200.v1.2	208	482	458	263	263	240	211	287	68	374	277	234	133	198	176	141	61	98	367	233	403	319	253	305
Vigun01g216300.v1.2	2060	2171	1542	3227	3865	6007	709	719	1435	13001	10673	8800	1931	3904	2734	5953	6169	4847	1561	772	1273	5103	3677	5789
Vigun01g216400.v1.2	0	0	0	0	0	0	0	0	0	0	1	0	0	0	0	0	0	0	0	0	0	0	0	0
Vigun01g216600.v1.2	674	252	183	180	149	201	189	324	69	177	511	295	284	290	195	380	119	214	275	179	264	216	239	182
Vigun01g216700.v1.2	0	3	1	3	2	3	0	2	3	0	4	2	0	1	0	10	0	6	0	0	0	3	9	1
Vigun01g216800.v1.2	444	491	586	584	440	671	569	658	332	539	698	841	886	1153	977	1823	1640	1694	949	790	1225	953	798	1157
Vigun01g216900.v1.2	5138	3921	4244	3244	2754	3160	4065	6300	1290	3212	4098	3643	5327	6492	5196	5124	3217	3737	5429	4508	5389	4153	4182	4793
Vigun01g217000.v1.2	368	187	128	94	88	132	103	163	108	68	89	149	310	195	162	197	132	182	177	102	232	91	48	96
Vigun01g217100.v1.2	318	39	36	44	33	32	96	73	99	54	117	186	245	196	125	306	140	216	103	61	141	130	59	92
Vigun01g217200.v1.2	0	0	0	0	0	0	0	0	0	0	0	0	0	0	0	0	0	0	0	0	0	0	0	0
Vigun01g217300.v1.2	693	377	458	285	364	261	231	315	88	216	358	305	482	401	306	427	120	319	381	326	431	345	251	297
Vigun01g217500.v1.2	6733	5272	5499	4008	3647	2875	4685	6745	1599	3224	4872	3671	5852	5986	4765	4259	2324	2922	5176	4552	5364	5223	4916	3607
Vigun01g217600.v1.2	15196	15518	15682	14360	15113	17029	6924	10260	2273	16437	18330	15292	8656	9674	9666	13700	11810	13211	9574	7960	7837	14749	9432	16849
Vigun01g217700.v1.2	452	253	269	157	103	97	288	207	119	73	847	438	299	179	160	435	139	463	135	315	69	219	656	130
Vigun01g217800.v1.2	126	163	143	65	60	63	121	153	53	39	203	155	140	114	113	191	54	175	137	190	77	108	199	77
Vigun01g217900.v1.2	0	0	3	0	7	3	7	10	0	2	8	6	0	1	1	9	6	6	0	5	2	0	5	2
Vigun01g218000.v1.2	10	12	24	2	0	0	15	45	0	6	4	3	2	11	4	3	3	7	9	6	5	8	3	2
Vigun01g218100.v1.2	24	38	82	17	5	7	41	163	2	4	24	9	10	43	20	25	7	31	32	45	15	42	69	30
Vigun01g218400.v1.2	1907	2731	2280	1520	1551	1567	1515	2472	644	1077	2118	1789	2743	2586	2125	2784	1087	1846	2579	2196	2195	1857	2012	1768
Vigun01g218500.v1.2	10	1	12	4	0	0	4	23	0	4	2	1	7	2	0	3	0	2	3	9	3	4	5	1
Vigun01g218600.v1.2	1397	1590	1611	957	807	955	1165	1609	458	509	735	590	1263	1497	1296	890	783	628	1536	1178	1440	831	891	961
Vigun01g218700.v1.2	4021	2209	2927	3747	2432	3221	1908	2701	737	4452	3227	2708	2527	2806	1885	3227	2475	2219	2336	1599	2335	3350	3348	4123
Vigun01g218800.v1.2	55	193	26	47	39	37	181	181	122	147	136	111	241	206	135	113	56	85	168	77	421	42	42	102
Vigun01g218900.v1.2	5164	4667	3379	2168	2523	2209	3425	3380	1531	2984	2663	1882	2449	2908	2194	1961	1724	1557	3135	1920	3081	2361	1486	3067
Vigun01g219000.v1.2	414	505	485	185	115	107	556	725	180	77	371	297	991	633	577	539	155	265	708	763	776	223	431	195
Vigun01g219100.v1.2	0	0	0	0	0	0	0	0	1	0	0	0	0	0	0	0	0	0	0	0	0	0	0	0
Vigun01g219200.v1.2	0	0	0	0	0	0	0	0	0	0	0	0	0	0	0	0	0	0	0	1	0	0	1	0
Vigun01g219250.v1.2	298	340	329	664	318	909	194	231	161	2963	416	246	575	493	342	502	262	177	417	281	887	421	332	678
Vigun01g219300.v1.2	449708	454200	615353	861273	1076322	1433298	101661	147762	28547	1543225	523404	680421	145764	652893	436406	536057	791432	557777	304545	195382	112117	876247	575046	1490144
Vigun01g219400.v1.2	827	987	1470	630	676	278	396	612	191	631	166	146	383	224	156	130	195	129	449	349	453	617	462	547
Vigun01g219500.v1.2	2158	1302	2670	509	441	324	2051	3794	226	295	213	178	1188	1686	930	223	133	129	1032	1078	801	286	625	170
Vigun01g219600.v1.2	2470	1846	2721	3473	3915	3769	1461	1771	378	5099	7014	5743	898	1597	1257	4483	4916	5373	1035	1410	872	5080	5614	4428
Vigun01g219700.v1.2	0	0	0	5	0	0	0	0	0	0	0	0	0	0	0	0	0	0	0	0	0	5	9	0
Vigun01g219800.v1.2	102	90	76	147	45	115	179	138	73	41	332	436	322	640	292	836	257	265	254	191	446	332	380	343
Vigun01g219900.v1.2	886	966	670	822	461	583	647	1243	318	488	1213	1117	1532	1389	984	1517	364	799	1241	1114	1283	1068	1366	977
Vigun01g220000.v1.2	378	344	197	249	171	192	254	406	87	161	514	495	608	408	350	809	149	484	563	531	446	529	314	338
Vigun01g220100.v1.2	7803	10862	16783	9810	12760	14032	4440	7614	2068	7535	3824	4176	4756	6515	5590	4899	9384	4529	4939	4280	5323	7549	5648	11432
Vigun01g220200.v1.2	2839	2531	1337	1279	677	1199	1621	2548	370	1191	2322	1794	1639	2333	1398	1495	401	905	2002	1753	1703	1904	724	1047
Vigun01g220300.v1.2	132	348	142	54	28	24	314	387	150	41	46	43	468	196	103	26	24	7	566	413	592	75	37	165
Vigun01g220400.v1.2	0	1	0	0	0	1	3	2	3	0	2	3	1	1	0	0	0	3	0	2	2	0	0	0
Vigun01g220500.v1.2	1713	1430	1491	584	613	751	1030	1602	813	590	981	678	1475	961	925	969	779	1022	1027	947	700	499	1326	589
Vigun01g220700.v1.2	2226	2207	2183	1003	1308	1007	2577	2553	1950	1650	4401	5437	3839	7085	3895	9608	5379	8122	4775	2843	7236	1744	1694	1663
Vigun01g220800.v1.2	1000	822	812	461	505	417	1083	1173	332	370	1079	886	1471	1057	939	1454	558	1238	893	873	890	709	852	486
Vigun01g220900.v1.2	719	531	397	396	313	320	340	497	170	199	842	676	775	544	465	948	232	662	620	662	436	557	589	394
Vigun01g221000.v1.2	2680	3042	3089	3212	2756	2774	2211	3722	1145	4144	3137	3216	3200	3352	2324	4328	2435	2752	3067	2269	3840	2778	3266	3661
Vigun01g221100.v1.2	17	3	4	165	141	272	4	6	7	1625	3885	3622	24	40	19	7605	3613	6263	5	2	29	307	329	441
Vigun01g221200.v1.2	243	79	109	77	50	58	79	148	29	51	158	112	129	112	85	230	84	91	102	97	97	64	143	71
Vigun01g221400.v1.2	2142	1932	1840	2050	1831	1641	1119	2625	474	1748	3185	2498	2128	2281	1358	2857	828	1888	1930	1851	1449	2164	1530	1277
Vigun01g221500.v1.2	4758	2291	1802	1923	2832	1349	1599	2426	683	4089	4820	4024	2104	1607	1804	3819	1018	3701	1373	1320	1208	1482	1101	826
Vigun01g221600.v1.2	137	84	105	206	55	94	56	125	10	51	102	99	47	101	28	103	34	21	131	95	223	111	158	172
Vigun01g221700.v1.2	1869	3317	4655	1505	1730	2066	793	812	679	328	398	468	1005	1193	1035	734	864	832	1997	1092	2664	643	670	599
Vigun01g221900.v1.2	0	0	0	0	0	0	0	0	0	0	0	1	0	0	0	0	0	0	0	0	0	0	0	0
Vigun01g222000.v1.2	47	13	35	21	4	1	19	14	10	0	19	14	14	6	7	16	2	14	1	5	13	10	58	4
Vigun01g222100.v1.2	0	2	0	1	1	1	1	0	1	0	0	0	2	2	0	0	1	2	1	0	14	0	4	1
[truncated: 24,341 more rows]
