# Supplementary material for: Contrast Relative Humidity Response of Diverse Cowpea (Vigna unguiculata (L.) Walp.) Genotypes: Deep Study Using RNAseq Approach
Source: Int J Mol Sci. 2024 Oct 15;25(20):11056. doi: 10.3390/ijms252011056 (PMC11507454; doi:10.3390/ijms252011056)
Supplement: Supplementary file 1 [file ijms-25-11056-s001.zip › Table_S2.xlsx]

## Sheet: Table_S2
Table_S2. Genes expression after normalization
Geneid	k6_control_1	k6_control_2	k6_control_3	k6_exp_1	k6_exp_2	k6_exp_3	k642_control_1	k642_control_2	k642_control_3	k642_exp_1	k642_exp_2	k642_exp_3	k2056_control_1	k2056_control_2	k2056_control_3	k2056_exp_1	k2056_exp_2	k2056_exp_3	k1783_control_1	k1783_control_2	k1783_control_3	k1783_exp_1	k1783_exp_2	k1783_exp_3
Vigun01g000100.v1.2	566.336115875843	169.922104751907	207.659204575063	382.521399053011	172.420777614103	210.118311345551	260.752246797621	248.717039792123	166.852532142087	268.126712991269	177.539713717663	206.388898630304	143.084414729603	168.85499854434	84.1023053617042	207.190997437386	137.195950201308	131.419003391059	143.618719259615	107.729222608468	123.379890051416	134.357432626389	161.757499623532	195.372207809688
Vigun01g000200.v1.2	453.068892700674	1019.53262851144	545.728389623267	780.250070851249	886.73542772967	1353.05485840989	612.91210778629	496.111116606628	893.852850761182	995.079886716262	665.33447170431	1050.8985756788	1068.84057803013	985.47270702171	1045.13651382073	738.069062569405	626.259160918911	805.749299479605	933.1292743152	879.939532566643	771.745352536374	898.331447341406	715.571311893931	736.244741009139
Vigun01g000250.v1.2	6.56621583624165	8.09152879770987	3.32254727320102	21.0562238010832	11.59131278078	17.3983315126889	13.4705957755229	9.92222233213256	35.7541140304473	50.1841441427509	79.1018526464833	90.5583942969703	20.0318180621444	44.3972194448481	10.3946669548174	21.8918789745162	1.61407000236833	5.38602472914174	32.9616732726984	23.5374772085727	36.4343299480691	29.4213356116181	31.0720620745768	34.9613424501547
Vigun01g000300.v1.2	2739.75355767183	2897.57646245991	3798.50217008706	858.626014999725	1414.14015925516	1069.32822143373	2488.21147682158	2238.45335812911	1730.49911907365	1148.4999845241	1001.95680018879	1108.81382784546	1753.49950251128	2737.34331691924	3687.27185979067	936.659678981088	1396.1705520486	1182.77103051953	3126.65015043882	2919.55246144797	2161.21820828319	1026.80461284547	835.290139298918	925.447300151153
Vigun01g000700.v1.2	278.24339606074	548.605652484729	519.978648255959	451.539021512117	344.841555228205	297.109968908996	859.231573395851	623.777043946734	1396.79405478947	206.471907330175	596.779532744024	573.887498742428	1172.5767787091	574.980382974262	699.277595142259	1237.67301488069	853.843031252845	1235.55407286512	607.436550311157	587.531642629374	997.803808805076	353.056027339417	1183.48001136991	371.207194838407
Vigun01g000900.v1.2	46.7842878332218	21.8471277538167	24.9191045490076	19.8864335899119	14.489140975975	14.7216651261214	12.5084103629855	19.1829631754563	16.6852532142087	11.4706615183431	9.66800421234796	6.31802750909095	7.15422073648014	6.55040942628906	6.61478806215651	6.2548225641475	17.7547700260516	5.38602472914174	31.3920697835223	17.200464113957	63.760077409121	17.6528013669709	60.3163557918256	30.8482433383718
Vigun01g001100.v1.2	0	0	0	0	0	0	0	0	0	0	0	0	0	0	0	0	0	0	1.56960348917612	0	0	0.980711187053937	0	0
Vigun01g001125.v1.2	41.8596259560405	77.6786764580148	106.321512742433	320.522517860933	204.296887761248	129.818319748525	60.6176809898529	35.0585189068684	0	7.16916344896442	0	2.10600916969698	5.0079545155361	32.0242238618576	13.229576124313	7.81852820518437	25.8251200378932	7.54043462079844	51.7969151428118	226.321896236276	18.2171649740346	90.2254292089622	187.346256626125	56.5551127870149
Vigun01g001175.v1.2	25.4440863654364	4.04576439885494	4.15318409150127	33.9239161239673	23.18262556156	1.33833319328376	48.1092706268673	21.1674076418828	73.8918356629244	111.838949803845	364.747431647673	215.865939893941	56.5183438181931	4.36693961752604	4.72484861582608	374.507501028331	0	224.058628732296	3.13920697835223	10.8634510193413	1.65610590673042	16.6720901799169	233.040465559326	0
Vigun01g001200.v1.2	217.505899575505	80.1061350973277	24.9191045490076	354.4464339849	433.225315181653	243.576641177645	169.344632606573	120.389630963208	362.308355508533	547.724087500882	989.652067554891	1808.00887218486	660.334573977117	58.2258615670139	77.4875172995477	1430.79066154874	96.8442001420996	1095.51742990743	116.150658199033	135.793137741766	115.927413471129	686.497830937756	191.915677519445	291.00176215864
Vigun01g001400.v1.2	161.693064967451	298.577412635494	267.465055492682	209.39244779966	111.566385515008	401.499957985129	139.516884817915	103.852593742988	209.757468978624	61.654805661094	143.26224423752	147.420641878789	384.181653548984	571.341266626324	239.0773399608	335.41486000241	180.775840265253	112.029314366148	454.400210116485	241.711785180343	624.351926837367	355.998160900579	191.001793340781	547.042181867126
Vigun01g001500.v1.2	912.70400123759	818.053561448468	742.589315560427	977.944616539196	870.797372656098	1011.77989412253	1051.66865590332	951.210380907109	667.41012856835	825.887629320701	979.984063342543	966.658208890916	723.291716458143	967.277125282018	975.208754306502	939.787090263162	1258.9746018473	931.782278141521	981.002180735072	938.783225588075	940.668155022876	1192.54480345759	741.160068896523	1240.09938220254
Vigun01g001600.v1.2	1501.20109556075	1795.51024021182	2511.84573853997	1955.88923307839	2439.97134035419	2115.90477858163	1215.24017603467	1273.35186595701	1203.72183902506	2149.31520199953	1044.14445493358	1433.1392399788	1207.63246031785	1488.39858630679	1436.35397921113	1336.18647026601	2191.90706321619	1446.68624224747	1451.88322748791	1377.84770428645	1153.47776403773	1635.82626000597	1580.1057449101	1821.07463174188
Vigun01g001700.v1.2	0	0	0.830636818300254	0	0	0	2.88655623761204	0	2.38360760202982	0	13.1836421077472	3.15901375454548	0	0	0	9.38223384622125	0	0	0	0	1.65610590673042	0	0	0
Vigun01g001800.v1.2	611.478849750004	357.645572858776	407.842677785425	409.426573909951	427.429658791263	404.176624371697	407.966614915835	359.845929912008	562.531394079037	533.385760602953	527.345684309889	1270.97653391213	613.116717116348	366.0951046026	389.327525944069	534.787329234611	432.570760634712	596.771539988905	371.211225190151	502.434609644534	370.139670154248	457.011413167135	429.525563972091	583.031799095226
Vigun01g002000.v1.2	595.88408713893	654.604679734729	715.178300556519	625.837762976639	794.00492548343	693.25659412099	615.798664023902	589.380006528674	619.737976527753	831.622960079873	828.811633840375	935.068071345461	739.746424152047	569.157796817561	608.560501718399	1098.5032128284	989.424911451785	1052.4292320743	557.994040402109	559.467727496075	768.433140722913	660.999340074354	911.142526128032	686.887551667745
Vigun01g002100.v1.2	846.221065895643	775.977611700377	745.081226015328	718.25118965917	844.716918899343	856.53324370161	954.487929237048	922.766676888328	879.551205149004	855.998115806352	887.698568588313	763.428324015157	857.075644230321	695.071222456228	912.840752577598	834.236959493173	863.527451267055	957.635196841402	740.068045146538	760.441571353889	797.414994090695	709.054188239997	867.276085552159	728.018542785574
Vigun01g002200.v1.2	311.895252221479	262.974685925571	215.134935939766	180.147692520378	189.807746785273	192.719979832862	402.193502440611	395.565930307685	259.81322862125	216.508736158725	295.313583213538	313.795366284851	418.521913084088	286.762368217543	303.335281136034	282.248868207156	253.408990371827	227.290243569781	384.552854848148	357.588596053317	409.058158962413	315.789002231368	271.423601063215	301.284509938098
Vigun01g002300.v1.2	94.3893526459738	87.3885110152666	89.7087763764274	181.31748273155	62.3033061966925	100.374989496282	142.403441055527	175.954076023151	97.7279116832226	197.868911191418	114.258231600476	147.420641878789	112.321265562738	144.109007378359	86.9372145311998	156.370564103687	93.616060137363	79.7131659912978	116.935459943621	109.539797778358	130.832366631703	135.338143813443	185.518488268797	172.750162694882
Vigun01g002400.v1.2	78.7945900348999	173.967869150762	150.345264112346	328.711049339132	147.789237954945	264.989972270185	92.3697996035853	133.619260739385	112.029557295402	325.480020582985	203.028088459307	292.735274587881	216.0574662417	268.566786477852	172.929459339234	233.773993335013	130.739670191835	120.646953932775	266.047791415352	195.542118348143	351.094452226848	324.615402914853	267.768064348559	346.528600167709
Vigun01g002500.v1.2	183.033266435236	215.234666019083	245.037861398575	265.542377935882	255.00888117716	314.508300421685	197.248009570156	208.366668974784	226.442722192833	315.443191754434	209.180454776256	219.024953648486	186.725161222132	172.494114892279	206.948369373182	269.739223078861	259.865270381301	268.224031511259	220.529290229244	186.489242498692	203.701026527841	212.814327590704	184.604604090133	289.973487380695
Vigun01g003000.v1.2	2141.40713959431	2642.69330533204	2915.53523223389	2250.67636629356	2319.7114702536	2694.06471808022	2003.27002890276	2470.63336070101	2817.42418559925	2744.35576826358	1899.32337298945	1965.95955991214	2452.46686846539	2545.1979737481	2353.91958040455	2537.11240258233	3008.62648441456	1980.97989537833	2599.26337807565	2137.38398805539	2647.28529190857	2160.50674507982	1910.01793340781	3028.26922105016
Vigun01g003100.v1.2	1923.9012400188	919.197671419841	1359.75247155752	882.021819223151	1049.01380666059	812.368248323245	1424.99659596781	1616.6607586488	948.675825607868	1040.96253278963	1145.21904442631	1064.58763528183	754.054865625007	853.736695226341	1070.65069634619	948.387471288864	1538.20871225702	912.392589116611	791.080158544762	1059.18647438577	787.478358650313	869.890822916842	1148.75241258068	762.979885235728
Vigun01g003300.v1.2	1.64155395906041	17.8013633549617	26.5803781856081	24.565594434597	47.8141652207175	32.1199966388104	6.73529788776143	9.92222233213256	7.15082280608946	222.244066917897	23.730555793945	8.42403667878794	8.58506488377617	4.36693961752604	0.944969723165216	10.9459394872581	1.61407000236833	3.23161483748504	3.13920697835223	9.05287584945106	0	14.7106678058091	8.22495760797622	3.08482433383718
Vigun01g003400.v1.2	281.526503978861	243.555016811067	279.093970948885	156.751888296953	228.928427420405	239.561641597794	221.30264488359	216.30444684049	195.455823366445	141.949436289496	179.297532665362	171.639747330304	245.389771261269	265.655493399501	326.014554491999	173.571326155093	180.775840265253	220.827013894811	303.718275155578	466.223106246729	204.529079481206	224.582861835352	191.001793340781	222.107352036277
Vigun01g003450.v1.2	612.299626729534	541.32327656679	745.911862833628	340.408951450845	454.959026645615	448.341619750061	606.176809898529	670.080748163352	417.131330355218	516.179768325438	439.454736924907	355.91554967879	328.378731804439	403.214091351571	566.036864175964	388.580851797663	561.696360824178	467.506946489503	390.831268804853	415.527001489804	284.022163004266	369.728117519334	250.404264953943	220.050802480385
Vigun01g003600.v1.2	733.774619700005	889.259014868315	876.321843306768	729.949091770883	840.37017660655	635.708266809788	1059.36613920362	865.879268850768	1122.67918055605	1026.6242058917	1063.48046335828	909.795961309097	866.376131187746	851.553225417578	818.343780261077	835.018812313691	653.698350959173	1030.88513315773	770.675313185473	826.527565054882	731.170757821479	843.411620866386	800.562540509685	790.743304240263
Vigun01g003700.v1.2	5558.30170537856	2826.37100904006	4937.30524797671	4125.85007480113	4836.47525778046	4384.37954119761	3258.92199226399	4213.6370837123	2579.06342539626	5904.5230165671	2902.15908265209	2929.45875504851	1826.47255402338	2589.59519319294	2801.83522918486	2834.99832719985	5156.95365756681	3309.17359358469	2593.76976586353	2643.43974803971	2203.44890890482	3780.64162609293	4484.42966470436	4687.90471265456
Vigun01g003750.v1.2	889.722245810744	703.153852520988	706.871932373516	683.157483324032	925.856108364803	1005.08822815611	856.345017158239	668.096303696926	788.97411627187	867.468777324695	888.577478062163	901.371924630309	750.477755256767	655.768765898494	797.554446351442	1088.33912616166	1042.68922152994	1239.86289264843	674.929500345729	812.948251280705	768.433140722913	769.858281837341	868.189969730823	761.951610457783
Vigun01g003900.v1.2	0	0	0	0	0	1.33833319328376	0	0	0	0	0.878909473849815	0	0	0	0	0	0	0	0	0	0	0	0	0
Vigun01g004100.v1.2	0	4.85491727862592	3.32254727320102	5.84895105585644	1.4489140975975	8.02999915970259	6.73529788776143	4.63037042166186	4.76721520405964	20.0736576571004	7.91018526464833	3.15901375454548	6.43879866283213	5.09476288711372	8.50472750848694	3.90926410259219	6.45628000947331	4.30881978331339	3.13920697835223	2.71586275483532	9.10858248701729	6.86497830937756	8.22495760797622	5.14137388972863
Vigun01g004150.v1.2	0	0	0	0	0	0	0	0	0	4.30149806937865	0	0	0	0	0	0	0	0	0	0	0	0	0	0
Vigun01g004200.v1.2	3750.13001947351	3056.17042689502	3837.54210054717	3614.65175251928	3441.17098179406	4298.72621682745	2526.69889332307	2966.74447730764	2564.76177978409	4259.91692137466	2787.90085105161	2723.0698564182	2199.92287646764	2934.5834229775	3305.50409163192	2738.04857745557	4995.54665732997	3164.82813084369	3149.40940103187	2456.95050554102	3405.7817971911	3178.48495724181	3350.29939898231	4054.48744944
Vigun01g004300.v1.2	6538.30941893763	7460.3895514885	3418.07050730554	30496.4308052355	22492.9424511036	56598.1107439704	4691.6160715321	7538.90452795432	4273.80843043947	43050.8265110313	38506.7818683081	63100.2467424611	5139.59217708734	18348.4246263053	12572.8221667132	30292.1056781663	24650.0770761691	26085.5949681793	8721.50178760708	6706.37042927334	3951.46869345877	52179.7194183918	15120.2137359963	54760.7732994996
Vigun01g004400.v1.2	2748.78210444666	1730.77800983014	2193.71183713097	2070.52867377318	2602.24971928511	2364.83475253241	1298.95030692542	1565.72668401052	1067.85620570936	5507.35136149447	1579.40032450812	1281.50657976062	1087.44155194498	1324.63835064957	1545.97046709829	1270.51083334246	2182.22264320198	1474.69357083901	1198.39226398596	1347.97321398326	1065.70415098102	1485.77744838671	1924.64008026643	1686.37063583099
Vigun01g004500.v1.2	7.38699281577186	6.4732230381679	6.64509454640203	1.16979021117129	0	6.69166596641882	3.84874165014939	1.98444446642651	0	0	6.1523663169487	4.21201833939397	8.58506488377617	2.9112930783507	6.61478806215651	4.69111692311062	0	9.69484451245514	4.70881046752835	1.81057516989021	4.14026476682604	5.88426712232362	3.6555367146561	0
Vigun01g004700.v1.2	682.065669989602	883.594944709918	991.780361050503	696.025175646916	591.15695181978	1034.53155840835	399.306946202999	408.795560083862	440.967406375517	315.443191754434	300.587040056637	347.491513000002	374.88116659156	435.238315213429	499.888983554399	365.12526718211	724.717431063379	346.859992556728	780.092934120529	485.234145530577	593.713967562854	576.658177987715	459.683741868004	566.579402648095
Vigun01g005200.v1.2	1130.20990081309	1344.81208617938	1119.69843106874	1562.83972212484	1528.60437296536	1549.7898378226	870.777798346299	1096.73630844505	1001.11519285252	1747.84204885753	1471.29445922459	1329.94479066365	1287.75973256643	1262.77337273461	1210.50621537464	1360.42390770208	1302.55449191124	1210.77835911106	1441.68080480826	1356.12080224777	1368.77153191269	1617.19274745194	1467.69799093442	1647.29619426905
Vigun01g005300.v1.2	925.836432910073	1052.70789658205	1102.25505788444	958.058182949284	1072.19643222215	1128.21488193821	981.429120788094	1062.33927102699	841.413483516526	1178.61047100975	1030.96081282583	1030.89148856667	851.352267641137	943.986780655213	1098.99978804115	837.364370775246	970.056071423365	891.925695145872	970.014956310839	948.741389022471	859.518965593086	917.945671082485	1161.54679108197	1014.90720583243
Vigun01g005400.v1.2	35.2934101197989	9.70983455725185	4.98382090980152	90.0738462601891	17.38696917117	46.8416617649318	47.14708521433	37.0429633732949	119.180380101491	11.4706615183431	193.360084246959	279.04621498485	171.701297675523	88.0666156201085	51.0283650509216	233.773993335013	30.6673300449982	112.029314366148	28.2528628051701	63.3701309461574	9.9366354403825	229.486417770621	347.275987892329	30.8482433383718
Vigun01g005500.v1.2	2324.44040602955	2447.68746130724	1455.27570566204	2140.71608644346	1861.85461541279	2300.59475925479	1344.17302131467	1926.89557690014	1608.93513137013	2492.00121486003	2550.59529311216	2151.28836684547	2431.7196283296	2230.77832128622	1986.32635809328	2009.36174873238	1176.65703172651	1385.28556033526	2570.22571352589	2177.21664179298	2978.50647325465	2127.16256471999	1801.26571614679	2689.96681910602
Vigun01g005600.v1.2	2112.67994531075	2010.7449062309	1402.11494929083	1755.8551069681	1447.4651834999	1873.66647059727	2483.40054975889	2215.3015060208	1694.7450050432	3462.70594584981	2228.03551620928	1821.69793178789	2217.0930062352	2362.51433308159	2112.00733127426	1770.89663847426	1296.09821190177	1362.66425647286	2579.64333446094	2161.82675284891	2438.61594766054	2037.91784669808	1181.65224301258	2099.73709656517
Vigun01g005700.v1.2	284.809611896982	188.53262098664	98.01514455943	60.8290909809069	43.467422927925	82.9766579835934	83.7101308907492	171.985187090298	135.8656333157	24.375155726479	115.137141074326	102.141444730304	236.089284303845	243.092972042283	193.718793248869	115.714217436729	41.9658200615765	37.7021731039922	215.820479761716	219.079595556716	176.375279066789	108.858941762987	88.6467653304103	92.5447300151153
Vigun01g005800.v1.2	6.56621583624165	15.3739047156488	19.1046468209058	9.3583216893703	8.693484585585	14.7216651261214	8.65966871283612	23.8133335971182	26.219683622328	7.16916344896442	32.5196505324431	29.4841283757578	20.0318180621444	37.846810018559	45.3585467119303	34.4015241028112	24.2110500355249	29.0845335373654	24.3288540822298	25.348052378463	17.3891120206694	20.5949349281327	30.1581778959128	21.5937703368602
Vigun01g005900.v1.2	290.555050753693	131.891919402671	167.788637296651	122.827972172985	98.52615863663	131.156652941809	94.29417042866	132.957779250576	176.386962550207	91.7652921467446	227.637553727102	163.215710651516	158.108278276211	138.286421221658	120.011154841982	154.025005642132	83.931640123153	143.26825779517	123.213873900325	114.971523288028	100.19440735719	121.608187194688	149.8770053009	160.410865359533
Vigun01g006000.v1.2	1960.01542711813	1679.80137840457	1319.0512674608	1115.97986145741	1627.13053160199	1488.22651093155	1141.15189926929	1166.85334625879	974.895509230196	2004.49810033045	1748.15094348728	1222.5383230091	1437.99836803251	1914.90302228517	1929.62817470337	1060.192424623	1068.51434156783	1342.19736250212	1642.5900514228	1546.23119508624	1175.00714082523	1234.71538450091	779.543204400412	775.319182571077
Vigun01g006100.v1.2	54.1712806489936	28.3203507919845	44.8543881882137	17.5468531675693	34.77393834234	18.7366647059727	32.7143040262698	29.1051855075889	26.219683622328	5.73533075917154	27.2461936893443	27.3781192060608	17.1701297675523	23.2903446268056	22.6792733559652	21.1100261539978	16.1407000236833	23.6985088082237	49.4425099090476	44.3590916623102	34.7782240413387	32.3634691727799	53.0052823625134	31.8765181163175
Vigun01g006200.v1.2	986.573929395308	1095.59299920992	1498.46882021366	962.737343793969	1248.96395212905	1275.43153319943	793.802965343311	874.478528205283	574.449432089187	1072.50685196508	1179.49651390645	1332.05079983334	967.250643572116	1432.35619454854	1428.79422142581	1134.46844257225	850.614891248109	1214.00997394855	1380.46626873039	1309.95113541557	1187.42793512571	1054.26452608298	1210.89653672983	1164.00704863456
Vigun01g006300.v1.2	607.374964852353	629.520940461828	612.179335087287	1251.67552595328	1051.91163485579	1925.86146513534	471.4708521433	621.792599480307	681.711774180528	1409.4575340664	902.64002964376	1216.22029550001	1055.24755863082	1104.83572323409	1329.57240049346	1294.74827077853	1449.43486212676	1194.62028492364	875.053945215684	701.597878332457	1015.19292082574	1164.10417903302	1430.2287396092	2121.33086690203
Vigun01g006400.v1.2	265.931741367787	96.2891926927475	154.498448203847	251.504895401827	211.541458249235	105.728322269417	279.995955048368	221.596298750961	290.800127447638	156.287763187424	202.149178985457	197.964861951517	246.105193334917	235.086916076819	183.324126294052	354.961180515371	387.376800568399	273.6100562404	96.5306145843311	129.45612464715	88.6016660100773	176.528013669709	172.7241097675	96.6578291268982
Vigun01g006500.v1.2	1721.99010305437	1266.32425684159	1549.13766612997	1476.27524649816	1293.88028915457	1263.38653445987	2504.56862883471	2224.56224686412	1611.31873897216	1945.71096004894	1890.53427825095	1622.68006525153	1625.43895132829	1374.85815625112	1502.50185983269	1787.31554770515	2230.64474327303	2012.21883880735	1482.49049552684	1538.98889440668	1858.97888030489	1386.72561849427	1734.55217110432	1605.13692837328
Vigun01g006600.v1.2	393.152173194969	182.868550828243	321.456448682198	379.012028419497	212.990372346833	107.066655462701	485.90363333136	412.102967527906	367.075570712592	240.883891885205	555.470787473083	475.958072351518	430.684088336105	296.224070722183	224.902794113321	697.412715902446	542.327520795758	513.826759160122	102.809028541036	142.130150836382	120.067678237955	235.370684892945	200.140635127421	115.166775129921
Vigun01g006700.v1.2	59.0959425261749	12.1372931965648	17.4433731843053	39.7728671798238	17.38696917117	1.33833319328376	52.9201976895541	79.3777786570605	21.4524684182684	17.2059922775146	43.9454736924907	35.8021558848487	25.0397725776805	35.663340209796	17.9544247401391	62.548225641475	32.2814000473665	23.6985088082237	4.70881046752835	9.05287584945106	14.0769002072085	20.5949349281327	10.0527259653043	15.4241216691859
Vigun01g006800.v1.2	693.556547703025	145.647518358778	170.280547751552	442.180699822747	143.442495662153	84.3149911768772	440.680918942105	454.437782811671	305.101773059817	245.185389954583	582.716981162427	520.184264915155	367.011523781431	211.068748180425	93.5520025933563	863.165513852355	301.831090442877	332.85632826096	77.6953727142177	115.876810872974	101.850513263921	195.161526223733	152.618657836892	87.4033561253867
Vigun01g006900.v1.2	625.432058402018	183.677703708014	247.529771853476	362.634965463099	262.253451665148	82.9766579835934	436.832177291956	387.628152441979	295.567342651698	246.619222644376	602.931899060973	423.307843109094	438.553731146233	275.117195904141	172.929459339234	551.988091286017	442.255180648922	484.742225622757	134.201098324558	152.088314270778	94.3980366836337	253.023486259916	215.67666616471	107.968851684301
Vigun01g007000.v1.2	128.041208806712	46.1217141469463	93.8619604679287	91.2436364713604	55.058735708705	29.4433302522428	178.966486731947	115.759260541547	169.236139744117	61.654805661094	97.5589515973294	77.9223392787884	70.8267852911534	101.167434472687	39.6887283729391	102.422719487915	166.249210243938	42.0109928873056	31.3920697835223	27.1586275483532	43.886806528356	86.3025844607465	43.8664405758731	45.2440902296119
Vigun01g007100.v1.2	13788.2324791279	13712.7138534789	22101.5844613332	15911.4864523518	25596.5164481574	21224.6261122872	13062.629160607	10667.7119700201	12711.779341625	28325.3647868584	16621.0570599738	17439.8619342607	10594.6854886534	13263.1234416962	15238.5817557623	12511.208833936	28664.2691720591	23012.329257731	10546.1658437743	10201.6857947464	9441.4597742701	18697.2587811833	12366.6807056816	14634.4066397236
Vigun01g007200.v1.2	5200.44294230339	4735.16265241982	8197.55475980521	8325.39693290605	9458.51122911648	8733.96241936985	4649.27991338046	5381.8133929487	3511.05399778992	14643.7332608547	3283.60579430291	3349.60758440305	3466.21994682463	5264.34570892764	5148.19505180409	3370.56750925498	6130.23786899491	3632.33507733319	4452.96509879264	3871.91500081022	4723.21404599515	5059.48901401126	5028.19075100946	7081.72839571221
Vigun01g007300.v1.2	27.0856403244968	12.9464460763358	14.1208259111043	8.18853147819901	8.693484585585	12.0449987395539	19.2437082507469	80.0392601458693	16.6852532142087	7.16916344896442	50.0978400094394	57.9152521666671	17.1701297675523	8.00605596546441	11.3396366779826	53.1659917952537	12.9125600189466	40.9337879414772	16.4808366363492	27.1586275483532	23.1854826942258	12.7492454317012	39.297019682553	7.19792344562008
Vigun01g007500.v1.2	30.3687482426176	81.7244408568697	34.8867463686107	118.1488113283	105.770729124618	156.5849836142	97.1807266662721	106.498519698223	143.016456121789	53.0518095223367	215.332821093205	212.706926139395	155.246589981619	123.002132560317	110.56145761033	305.704452822709	159.792930234464	183.124840790819	102.809028541036	86.002320569785	92.7419307769033	196.142237410787	159.929731266204	134.70399591089
Vigun01g007600.v1.2	10404.9897695044	5248.97473107439	7541.35167334801	7057.34434399638	9591.81132609545	10000.0256202163	5379.57864149631	5248.85561369813	3158.28007268951	15871.0940433174	9724.25441867435	10564.7949997849	3257.31670131941	5369.15225974827	7526.68384501094	6093.7608831207	11894.0818474522	9790.71575263386	3824.3389013776	3756.94347752219	2818.69225325517	4887.86455627682	4223.05878960645	4776.33634355789
Vigun01g007650.v1.2	2.46233093859062	37.2210324694654	31.5641990954096	53.8103497138792	65.2011343918875	93.6833235298635	0	0	0	0	0	2.10600916969698	1.43084414729603	1.45564653917535	1.88993944633043	0.781852820518437	0	0	41.5944924631671	36.2115033978042	26.4976945076867	75.5147614031532	40.210903861217	55.5268380090692
Vigun01g007700.v1.2	916.807886135241	445.034083874043	484.261265069048	250.335105190655	460.754683036005	175.321648320173	505.147341582107	435.916301125024	262.19683622328	220.810234228104	473.73220640505	263.251146212123	307.631491668646	242.365148772695	312.784978367686	322.123362053596	137.195950201308	508.44073443098	189.137220445722	273.396850653422	178.859437926885	148.087389245144	205.623940199405	52.442013675232
Vigun01g007800.v1.2	22.1609784473156	45.3125612671753	29.0722886405089	15.2072727452267	14.489140975975	26.7666638656753	83.7101308907492	39.6888893285303	90.5770888771331	12.904494208136	32.5196505324431	23.1661008666668	130.206817403939	49.4919823319618	45.3585467119303	42.2200523079956	19.3688400284199	51.7058373997607	43.9488976969312	54.3172550967063	38.0904358547996	25.4984908634024	53.9191665411774	11.311022557403
Vigun01g007900.v1.2	1113.79436122249	1217.77508405534	819.00790284405	1017.71748371902	931.651764755193	951.554900424757	1227.74858639765	808.991860813208	1613.70234657419	1043.83019816922	398.145991653966	541.244356612125	1272.02044694617	1215.46486021142	1165.14766866271	615.31816974801	786.052091153375	515.981169051779	1263.53080878677	899.855859435435	1907.00595160007	506.046972519832	627.838430742184	819.534998022743
Vigun01g008000.v1.2	496.570072615775	1901.50926746182	598.889145994483	205.883077166147	268.049108055538	548.716609246344	1458.67308540662	1723.15927834702	967.744686424107	455.958795354137	1645.31853504685	1520.53862052122	1007.3142796964	1419.25537569596	1819.06671709304	2119.60299642548	408.359710599187	1449.91785708496	886.041169639917	497.908171719808	645.881303624862	287.348377806804	38.383135503889	238.559748483408
Vigun01g008100.v1.2	3287.21180301848	2498.66409273281	1475.21098930125	2385.20224057825	2712.36719070252	2668.63638740783	1667.46731992722	2357.5200261147	3246.47355396461	7361.29702939667	4093.08141971859	3732.90125328791	1510.97141954461	1509.50546112484	896.776267283789	1342.44129283016	740.858131087062	989.951345216252	1658.28608631457	1165.10512182435	899.265507354616	1555.40794266754	1618.48888041399	1642.15482037932
Vigun01g008300.v1.2	0	1.61830575954197	0	0	0	1.33833319328376	0	0	0	0	0	0	0	0	0	0	0	0	0	0	0	0	0	0
Vigun01g008500.v1.2	54.1712806489936	22.6562806335876	30.7335622771094	38.6030769686525	79.6902753678625	46.8416617649318	95.2563558411974	51.5955561270893	90.5770888771331	60.2209729713011	263.672842154944	195.85885278182	123.052596667458	69.143210610829	66.1478806215651	107.895689231544	50.0361700734181	122.801363824432	36.8856819956387	50.6961047569259	27.3257474610519	78.456894964315	29.2442937172488	59.6399371208521
Vigun01g008600.v1.2	83.7192519120811	150.502435637404	124.595522745038	143.884195974068	95.628330441435	81.6383247903097	167.420261781498	233.50296554952	133.48202571367	75.9931325590229	276.856484262692	131.625573106062	188.871427443076	167.399352005165	114.341336502991	220.482495386199	58.1065200852598	109.874904474492	157.7451506622	125.83497430737	186.311914507172	122.588898381742	188.260140804789	87.4033561253867
Vigun01g008800.v1.2	32.0103022016781	14.5647518358778	17.4433731843053	16.377062956398	37.671766537535	32.1199966388104	66.3907934650769	64.1637044144572	81.0426584690139	20.0736576571004	78.2229431726335	67.3922934303035	70.1113632175054	36.3911634793837	29.2940614181217	99.2953082058415	20.9829100307883	50.6286324539324	23.5440523376417	42.54851649242	20.7013238341302	18.6335125540248	33.8137146105689	18.5089460030231
Vigun01g008900.v1.2	192.061813210068	534.850053528623	186.062647299257	217.580979277859	265.151279860343	207.441644958984	588.857472472856	366.460744800096	414.747722753189	1096.88200769156	540.529326417636	594.947590439398	407.790581979368	254.010321086098	293.885583904382	519.932125644761	154.950720227359	363.018066744153	346.097569363333	355.778020883427	308.863751605223	404.053009066222	235.782118095318	441.129879738716
Vigun01g009000.v1.2	51.708949710403	79.2969822175567	43.1931145516132	133.356084073527	130.402268783775	180.674981093308	49.0714560394047	33.0740744404419	85.8098736730735	259.523716852512	307.618315847435	385.399678054548	68.6805190702094	61.1371546453646	64.2579411752346	284.594426668711	293.760740431036	269.301236457087	72.2017605021013	57.9384054364868	62.9320244557558	121.608187194688	208.365592735397	232.390099815734
Vigun01g009100.v1.2	815.031540673495	733.901661952285	500.874001435053	405.917203276437	543.342786599063	677.196595801585	669.681047125993	794.439268059414	517.242849640471	534.819593292746	659.182105387361	484.382109030306	450.000484324601	617.921955879935	677.54329150946	425.32793436203	430.956690632343	491.205455297727	716.523992808897	545.888413721899	592.885914609489	378.55451820282	344.534335356337	605.653844210032
Vigun01g009300.v1.2	73.8699281577186	80.1061350973277	68.1122191006208	60.8290909809069	55.058735708705	52.1949945380668	83.7101308907492	60.8562969704131	83.4262660710437	22.9413230366861	134.473149499022	150.579655633334	107.313311047202	82.2440294634071	85.9922448080346	124.314598462432	69.4050101018381	137.882233066029	47.0881046752835	113.160948118138	28.9818533677823	90.2254292089622	101.441143831707	29.819968560426
Vigun01g009400.v1.2	292.196604712754	456.362224190837	282.416518222086	98.2623777383881	42.0185088303275	53.5333277313506	387.760721252551	1667.59483328708	245.511583009071	75.9931325590229	16.6992800031465	36.8551604696972	245.389771261269	1224.92656271606	986.548390984485	98.5134553853231	142.038160208413	29.0845335373654	1332.59336231052	1233.00169069523	1338.96162559154	305.001179173774	79.5079235437701	535.731159309723
Vigun01g009500.v1.2	797.795224103361	1229.10322437213	783.290519657139	1723.10098105531	1908.21986653591	2059.69478446371	1661.694207452	1885.22224310519	1213.25626943318	3386.71281329079	2337.89920044051	2422.96354973638	1776.39300886802	1651.43099869443	1818.12174736987	2478.47344104345	2070.85181303856	2267.51641096867	1874.89136782087	1818.72275815472	2395.55719408555	2155.60318914455	1507.90889479564	2652.94892709997
Vigun01g009600.v1.2	934.864979684906	890.877320627857	1107.23887879424	1418.95552615077	1334.4498838873	1181.74820966956	1263.34944666154	1300.47260699817	922.45614198554	1660.37825478016	764.651242249339	914.007979648491	1086.01070779769	955.631952968616	1035.68681658908	1000.7716102636	1484.94440217886	912.392589116611	1024.16627668742	942.404375927855	1294.24676610982	1270.02098723485	1028.11970099703	1467.34810812855
Vigun01g009700.v1.2	200.26958300537	168.303798992365	114.627880925435	122.827972172985	120.259870100593	107.066655462701	360.819529701505	245.409632348079	638.806837343992	70.2578017998513	238.1844674133	251.66809577879	584.499834170428	250.37120473816	186.159035463547	344.015241028112	114.598970168151	295.154155156967	180.504401255253	189.205105253527	180.515543833615	110.820364137095	341.792682820345	101.799203016627
Vigun01g009800.v1.2	591.780202241279	419.141191721371	371.294657780213	400.06825222058	453.510112548018	365.364961766468	744.731509303907	564.905191442747	1296.68253550422	374.230332035943	659.182105387361	632.855755493944	926.471585374179	458.528659840235	429.961224040173	730.25053436422	668.224980980488	798.208864858806	495.994702579652	477.086557266071	430.587535749908	371.689539893442	723.796269501907	343.443775833872
Vigun01g009900.v1.2	2601.04224813123	1583.51218571182	1900.49704027098	1586.23552634827	1789.40891053291	1733.14148530248	2724.90908830577	2389.27113757752	2147.63044942887	1385.08237833993	1808.79569718292	1340.47483651213	1905.16898212466	1539.34621517793	1751.02889702514	1292.40271231698	1494.62882219307	1501.62369448472	2203.72329880327	2031.46534061682	1921.08285180728	1725.07097802788	1713.53283499504	1799.48086140502
Vigun01g010000.v1.2	720.642188027522	991.212277719459	1437.83233247774	554.48056009519	795.453839581028	659.798264288896	683.151642901516	625.100006924352	769.905255455632	648.092375786384	479.005663248149	587.576558345459	658.903729829821	637.573184158802	769.205354656485	568.407000516904	894.194781312053	652.786197171979	1300.41649078241	1209.46421348666	1299.21508383001	832.623797808793	1019.89474338905	989.200336383788
Vigun01g010100.v1.2	233.921439166109	395.675758208013	392.06057823772	294.787133215164	308.618702788268	396.146625211994	502.260785344495	414.748893483141	607.819938517604	200.736576571004	139.746606342121	240.085045345456	510.811360584682	505.837172363433	649.194199814503	178.262443078204	414.81599060866	224.058628732296	583.107696228927	643.65947289597	539.890525594116	411.898698562654	150.790889479564	372.235469616353
Vigun01g010200.v1.2	691.094216764434	1179.7448987061	1049.09430151322	1045.79244878713	959.181132609545	1842.88480715174	1489.46301860781	1360.00594099097	1923.57133483806	3294.94752114405	700.490850658302	630.749746324247	1533.14950382769	1634.69106349392	1557.31010377628	614.536316927492	1024.93445150389	522.444398726749	1586.86912755705	1877.56645117615	1091.37379253534	960.116252125804	515.430676766509	555.268380090692
Vigun01g010300.v1.2	170.721611742283	215.234666019083	245.868498216875	79.5457343596475	81.13918946546	54.8716609246344	769.748330029878	989.576307258021	443.351013977546	190.699747742454	19.3360084246959	36.8551604696972	318.362822773366	250.37120473816	325.069584768834	7.81852820518437	79.089430116048	31.2389434290221	378.274440891444	680.77626387872	419.82284735616	137.299566187551	164.499152159524	128.534347243216
Vigun01g010400.v1.2	167.438503824162	146.456671238549	107.152149560733	258.523636668855	368.024180789765	156.5849836142	125.084103629855	383.659263509126	21.4524684182684	134.780272840531	32.5196505324431	56.8622475818186	221.065420757236	503.65370255467	370.428131480764	121.969040000876	146.880370215518	151.885897361797	55.7209238657521	171.099353554625	8.28052953365208	169.663035360331	88.6467653304103	21.5937703368602
Vigun01g010500.v1.2	47.605064812752	45.3125612671753	29.9029254588091	211.732028222003	108.668557319813	101.713322689566	36.5630456764192	161.401483269356	11.9180380101491	73.1254671794371	26.3672842154944	33.6961467151517	17.8855518412004	53.8589219494879	47.2484861582608	25.8011430771084	17.7547700260516	9.69484451245514	8.63281919046863	61.5595557762672	6.62442362692166	265.772731691617	111.493869797011	56.5551127870149
Vigun01g010600.v1.2	615.582734647655	1309.20935946946	633.775892363094	1751.17594612342	694.029852749203	959.584899584459	3576.44317840132	2979.312625595	357.541140304473	1458.20784551936	76.4651242249339	159.003692312122	399.92093916924	1427.98925493102	1327.68246104713	134.478685129171	196.916540288936	68.9411165330143	2271.21624883784	1902.00921596967	278.22579233071	803.202462197174	125.202132476971	596.399371208521
Vigun01g010700.v1.2	2720.87568714264	3038.36906354006	3438.83642776305	3515.21958456972	3173.12187373853	3814.24960085873	3743.86344018282	3733.40152283708	2798.35532478301	4396.13102690498	3023.44859004336	3558.10249220306	3107.07806585333	3730.82207990642	3614.50919110695	3720.05572002672	3956.08557580477	3132.51198246884	3971.88162936016	3280.76220784106	3798.27889708621	3710.03042062504	3002.10952691132	4355.77195937809
Vigun01g010800.v1.2	123.116546929531	72.0146062996179	113.797244107135	81.8853147819901	128.953354686178	45.503328571648	152.025295180901	69.455556324928	207.373861376594	83.1622960079873	189.84444635156	227.448990327274	218.203732462644	96.0726715855729	86.9372145311998	268.957370258342	116.21304017052	439.499617897966	176.580392532313	83.2864578149497	228.542615128797	100.032541079502	78.5940393651061	117.223324685813
Vigun01g010900.v1.2	204.373467903021	98.7166513320604	93.0313236496284	101.771748371902	97.0772445390325	77.6233252104584	127.970659867467	170.000742623871	116.796772499461	111.838949803845	372.657616912321	289.576260833335	162.400810718099	120.818662751554	152.1401254296	295.540366155969	114.598970168151	302.694589777766	175.795590787725	155.709464610558	208.669344248032	157.894501115684	240.351538988638	164.523964471316
Vigun01g011100.v1.2	378.378187563425	284.821813679387	299.859891406392	304.145454904535	444.816627962433	436.296621010507	218.416088645978	250.701484258549	321.787026274026	554.893250949846	454.396197980354	431.731879787882	341.971751203751	368.278574411363	387.437586497738	429.237198464622	334.112490490244	299.462974940281	304.503076900166	206.405569367484	364.343299480692	301.078334425559	307.065084031112	375.32029395019
Vigun01g011200.v1.2	1216.39148366377	1195.92795630152	1257.58414290658	1190.84643497237	1593.80550735725	1001.07322857626	1121.90819101855	1426.15408987185	1925.95494244009	992.212221336676	1138.18776863551	1045.63355275455	2016.77482561375	1421.43884550473	1329.57240049346	1244.70969026535	1199.25401175967	1531.78543296791	1205.45547968726	1331.67803745425	1030.09787398632	804.183173384228	1767.45200153622	550.127006200963
Vigun01g011300.v1.2	211.760460718793	104.380721490457	111.305333652234	153.242517663439	156.48272254053	96.3599899164311	178.004301319409	109.805927142267	212.141076580654	88.8976267671588	225.879734779402	179.010779424244	300.477270932166	96.8004948551606	84.1023053617042	225.17361230931	225.969800331566	255.297572161319	57.2905273549282	91.4340460794557	45.5429124350864	173.585880108547	117.891059047659	68.8944101223636
Vigun01g011400.v1.2	0	0.809152879770987	6.64509454640203	0	0	0	11.5462249504482	2.64592595523535	9.53443040811928	0	2.63672842154944	1.05300458484849	0	6.55040942628906	0	0	0	0	7.06321570129252	6.33701309461574	9.10858248701729	0	0	1.02827477794573
Vigun01g011500.v1.2	101.776345461746	381.111006372135	170.280547751552	102.941538583073	62.3033061966925	105.728322269417	112.57569326687	298.989632941595	116.796772499461	81.7284633181944	53.6134779048387	87.3993805424249	154.531167907971	273.661549364965	216.398066604834	78.1852820518437	41.9658200615765	79.7131659912978	705.536768384664	533.214387532667	1013.53681491901	684.536408563648	1097.57489857549	1198.96839108472
Vigun01g011700.v1.2	2349.06371541545	2427.45863931296	3483.69081595126	2968.92755595273	3671.54832331207	3198.6163319482	1956.12294368843	2385.30224864467	2006.99760090911	4105.06299087703	2397.66504466229	2123.91024763941	1669.79511989447	2152.90123144034	2418.17752157979	1985.90616411683	3221.68372472718	1963.74461624508	1872.53696258711	1671.16088180867	2148.79741398271	1816.27711842389	2013.28684559684	2487.39668785071
Vigun01g011800.v1.2	113.267223175169	47.7400199064882	39.0399304601119	51.4707692915366	31.876110147145	30.7816634455266	27.9033769635831	23.8133335971182	28.6032912243578	8.6029961387573	24.6094652677948	23.1661008666668	17.8855518412004	16.7399352005165	13.229576124313	21.1100261539978	17.7547700260516	16.1580741874252	36.8856819956387	41.6432289074749	24.013535647591	36.2863139209957	61.2302399704896	23.6503198927517
Vigun01g011900.v1.2	0	0	0	0	0	0	0	0	0	0	0	0	0	0	0	0	0	0	0.784801744588058	0	1.65610590673042	0	0	1.02827477794573
Vigun01g012000.v1.2	467.842878332218	432.087637797707	303.182438679593	308.82461574922	360.779610301778	327.891632354522	312.710259074638	451.130375367627	491.023166018143	351.289008999257	591.506075900925	380.134655130306	470.747724460393	377.740276916003	509.338680786051	448.783518977583	397.061220582609	666.789861467748	374.350432168503	439.969766283321	411.542317822508	264.792020504563	480.703077977277	240.6162980393
Vigun01g012100.v1.2	1616.10987269498	1087.50147041221	1445.30806384244	1457.55860311942	1576.41853818608	1595.29316639425	582.122174585095	831.482231432709	641.190444946022	1984.42444267335	1160.16050548176	1242.54541012122	939.349182699843	1069.90020629388	1081.04536330101	1182.9433174444	976.512351432838	993.182960053737	1302.77089601618	1090.87153985885	1723.178195953	1322.97939133576	1620.31664877131	2122.35914167998
Vigun01g012200.v1.2	0	0.809152879770987	1.66127363660051	4.67916084468515	0	0	0	0.661481488808838	2.38360760202982	0	0.878909473849815	0	0	0	0	0.781852820518437	0	0	0	0	0	0	0.913884178664024	0
Vigun01g012250.v1.2	987.394706374839	1319.72834690648	1311.5755360961	1761.70405802396	1724.20777614103	1960.65812816072	1867.60188573499	2240.43780259553	1635.15481499246	5009.81141813634	2271.10208042792	2597.76231082123	1978.14203363676	2462.95394428469	2319.9006703706	2376.05072155553	3494.46155512743	2146.8694570359	1877.24577305463	1717.33054864087	2697.79652206385	2817.58324040596	2288.36598337472	3566.05692991578
Vigun01g012300.v1.2	480.975310004701	2132.92699107632	711.025116465017	562.669091573389	294.129561812293	226.178309664956	792.840779930774	514.632598293276	1196.57101621897	123.309611322188	398.145991653966	391.717705563639	1058.10924692541	803.516889624792	504.613832170225	253.320313847974	37.1236100544715	212.209374328185	585.462101462691	716.082479691579	435.555853470099	599.214535289956	334.481609391033	228.277000703951
Vigun01g012400.v1.2	38.5765180379197	36.4118795896944	40.7012040967124	28.0749650681109	8.693484585585	16.0599983194052	52.9201976895541	28.44370401878	88.1934812751033	28.6766537958577	40.4298357970915	49.4912154878791	57.2337658918412	42.2137496360851	34.0189100339478	32.0559656412559	16.1407000236833	47.3970176164473	22.7592505930537	56.1278302665966	14.9049531605737	21.5756461151866	31.9859462532408	4.1130991117829
Vigun01g012600.v1.2	2569.03194592955	1662.80916792938	3873.25948373408	22448.274152377	25893.5438381649	15402.8767215029	1492.34957484543	2233.82298770744	2798.35532478301	23506.2531164645	5536.25077577998	5703.07283153943	6019.56132767439	3007.36574993627	2240.52321362473	7448.71182107915	15619.3554129183	9609.7453217347	827.965840540401	763.157434108724	2182.74758507069	7159.19166549374	4918.52464956978	7052.93670192973
Vigun01g012700.v1.2	95.210129625504	73.6329120591598	132.901890928041	321.692308072104	73.8946189774725	60.2249936977694	206.86986369553	250.701484258549	247.895190611101	146.250934358874	810.354534889529	678.134952642429	133.783927772179	166.671528735577	65.2029108983999	465.20242820847	116.21304017052	256.374777107147	120.859468666561	139.414288081546	245.931727149467	326.576825288961	454.20043679602	139.845369800619
Vigun01g012800.v1.2	5.74543885671145	8.90068167748086	2.49191045490076	5.84895105585644	2.897828195195	0	2.88655623761204	4.63037042166186	16.6852532142087	4.30149806937865	19.3360084246959	14.7420641878789	6.43879866283213	1.45564653917535	1.88993944633043	21.1100261539978	1.61407000236833	15.0808692415969	0.784801744588058	8.14758826450595	3.31221181346083	0.980711187053937	25.5887570025927	2.05654955589145
Vigun01g012900.v1.2	547.458245346648	562.361251440836	465.987255066442	348.597482929044	395.553548644118	539.348276893357	284.806882111055	386.96667095317	519.626457242501	455.958795354137	333.10669058908	361.180572603033	326.947887657143	318.786592079401	298.610432520208	329.160037438262	359.937610528137	314.543844181878	441.058580458488	391.989524281231	404.089841242221	382.477362951035	424.956143078771	530.589785419994
Vigun01g013000.v1.2	2520.60610413726	2277.76535655533	1638.0158056881	1921.96531695443	2054.56019039326	2892.13803068622	1774.26990071887	1521.40742426033	1454.00063723819	2301.30146711758	1610.16215609286	1793.26680799698	1890.14511857805	2671.11139938676	3384.8815483778	1769.33293283322	2122.50205311435	2084.39157017785	2067.95259698953	1707.37238520647	1943.44028154814	2066.35847112265	1359.85965785207	2195.36665091412
Vigun01g013100.v1.2	591.780202241279	487.110033622134	665.340091458503	506.519161437167	572.321068551013	659.798264288896	613.874293198827	551.675561666571	560.147786477008	834.490625459458	553.712968525383	616.007682136368	621.701782000125	673.236524368598	807.949113306259	538.696593337203	1221.85099179282	744.348617567389	613.714964267861	632.796021876629	703.845010360427	536.449019318504	905.659221056048	721.848894117899
Vigun01g013200.v1.2	1949.34532638424	2043.11102142174	1765.10323888804	2495.16252042836	2209.59399883619	2267.1364294227	2528.62326414815	2780.86817895235	1985.54513249084	2831.81956234095	2545.32183626906	2109.16818345153	2368.04706377493	2433.84101350118	2022.23520757356	2354.94069540153	2577.66979378222	2310.60460880181	2451.72065009309	2477.77211999475	2422.8829415466	2745.01061256397	2256.38003712147	2645.75100365435
Vigun01g013350.v1.2	121.474992970471	110.044791648854	129.57934365484	136.865454707041	89.832674051045	91.006657143296	95.2563558411974	113.113334586311	112.029557295402	141.949436289496	175.781894769963	188.48782068788	107.313311047202	93.1613785072223	103.946669548174	215.791378463089	174.319560255779	173.429996278364	117.720261688209	112.255660533193	163.126431812946	92.1868515830701	179.121299018149	106.940576906355
Vigun01g013500.v1.2	15.5947626110739	1.61830575954197	7.47573136470228	9.3583216893703	17.38696917117	9.36833235298636	2.88655623761204	2.64592595523535	0	1.43383268979288	0.878909473849815	2.10600916969698	0.715422073648014	1.45564653917535	0.944969723165216	1.56370564103687	4.84221000710498	5.38602472914174	2.35440523376417	0.905287584945106	3.31221181346083	0	0.913884178664024	2.05654955589145
Vigun01g013700.v1.2	664.008576439937	520.285301692745	506.688459163155	388.370350108867	533.20038791588	531.318277733655	416.626283628671	340.001485247743	517.242849640471	590.739068194668	446.486012715706	506.495205312125	456.439282987433	449.066957335595	618.010198950051	518.368420003724	698.892311025486	737.885387892419	445.767390926017	451.738504887608	271.601368703788	394.245897195683	391.142428468202	300.256235160152
Vigun01g013800.v1.2	566.336115875843	611.719577106866	598.889145994483	493.651469114283	431.776401084055	485.814949162007	524.391049832854	547.045191244909	610.203546119634	653.827706545555	375.294345333871	384.3466734697	485.771588007002	473.812948501576	557.532136667477	382.326029233516	527.800890774443	413.646699198086	686.70152651455	633.701309461574	624.351926837367	373.65096226755	564.780422414367	542.929082755343
Vigun01g013900.v1.2	698.481209580206	933.762423255719	1116.37588379554	1316.0139875677	1703.92297877466	1260.70986807331	904.454287785106	941.949640063785	665.02652096632	1839.60734100427	834.964000157324	879.258828348491	656.757463608877	673.236524368598	693.607776803268	835.800665134209	1089.49725159862	1051.35202712847	656.094258475616	751.388695504438	820.600476784921	1010.13252266556	1395.50114081996	1210.27941364212
Vigun01g014000.v1.2	2216.91862171109	3168.64267718319	3557.61749277999	1118.31944187975	1498.17717691582	2178.80643866597	2255.36260698754	1474.4422385549	2042.75171493956	1104.05117114052	1824.61606771222	2266.06586659396	2782.99186649078	6251.27406248853	5574.37639695161	3332.25672104958	2530.86176371354	1801.086669425	5289.56375852351	3639.25609147933	3500.17983387473	3197.11846979583	1903.62074415716	3988.67786365147
Vigun01g014100.v1.2	198.62802904631	8.09152879770987	10.7982786379033	7.01874126702772	15.9380550735725	5.35333277313506	26.9411915510457	13.8911112649856	38.1377216324771	5.73533075917154	66.7971200125859	46.3322017333337	20.7472401357924	8.73387923505209	15.1195155706434	38.3107882054034	16.1407000236833	60.3234769663875	8.63281919046863	18.1057516989021	6.62442362692166	12.7492454317012	13.7082626799604	6.16964866767435
Vigun01g014200.v1.2	169.080057783223	76.8695235782438	73.9266768287226	153.242517663439	124.606612393385	36.1349962186617	21.1680790758216	27.7822225299712	26.219683622328	24.375155726479	47.46111158789	68.445298015152	70.8267852911534	56.0423917582509	24.5692128022956	112.586806154655	50.0361700734181	52.7830423455891	18.0504401255253	29.8744903031885	19.873270880765	45.1127146044811	42.0386722185451	28.7916937824803
Vigun01g014300.v1.2	5994.1342815091	4505.36323456486	2672.98928129022	4389.05287231467	3289.03500154633	3561.3046273281	4319.25031688015	4044.95930406604	4531.23805145869	2867.66537958577	6202.46415695814	4454.20939390912	5885.06197782857	3797.05399743889	3405.67088228744	5490.95235850099	2918.23856428194	4418.69468778788	4354.86488071913	4085.56287085726	5579.42079977477	4097.41133951135	5829.66717569781	3717.2133222738
Vigun01g014400.v1.2	172.363165701343	157.784811555342	171.111184569852	155.582098085781	189.807746785273	171.306648740322	254.979134322397	189.845187288136	257.429621019221	203.60424195059	194.238993720809	147.420641878789	211.049511726164	157.209826230938	163.479762107582	165.752797949909	217.899450319724	219.749808948983	202.478850103719	185.583954913747	207.013238341302	230.467128957675	263.198643455239	186.117734808176
Vigun01g014500.v1.2	597.525641097991	356.027267099234	637.098439636295	430.482797711034	641.868945235693	535.333277313506	352.159860988669	461.05259769976	429.049368365368	596.47439895384	356.837246383025	421.201833939397	280.445452870022	329.703941123216	387.437586497738	336.978565643446	839.31640123153	531.062038293376	321.768715281104	354.872733298481	326.252863625892	433.47434467784	577.574800915663	668.378605664721
Vigun01g014600.v1.2	347.188662341277	508.957161375951	366.310836870412	560.329511151047	602.74826460056	654.444931515761	240.546353134337	379.028893087464	328.937849080115	711.18101413727	474.6111158789	599.159608778792	502.941717774554	546.595275460343	582.101349469773	480.057631798321	364.779820535242	401.797444793974	505.412323514709	442.685629038157	481.926818858551	516.834795577425	575.747032558335	724.933718451736
Vigun01g014700.v1.2	0	15.3739047156488	32.3948359137099	2.33958042234257	1.4489140975975	2.67666638656753	24.0546353134337	15.8755557314121	7.15082280608946	2.86766537958577	7.91018526464833	7.37103209393945	15.7392856202563	10.9173490438151	5.66981833899129	10.1640866667397	0	3.23161483748504	9.41762093505669	11.7687386042864	8.28052953365208	12.7492454317012	1.82776835732805	9.25447300151153
Vigun01g014800.v1.2	87.8231368097321	88.1976638950376	98.8457813777302	56.1499301362218	81.13918946546	62.901660084337	105.840395379108	93.9303714108549	143.016456121789	47.3164787631652	98.4378610711792	87.3993805424249	90.8586033532978	86.6109690809332	122.846064011478	111.023100513618	53.2643100781548	122.801363824432	106.733037263976	131.26669981704	79.49308352306	94.1482739571779	103.268912189035	64.7813110105807
Vigun01g015100.v1.2	0	1.61830575954197	0	0	1.4489140975975	2.67666638656753	0	1.98444446642651	2.38360760202982	2.86766537958577	0	4.21201833939397	1.43084414729603	2.18346980876302	0.944969723165216	4.69111692311062	0	0	0	2.71586275483532	0.828052953365208	0.980711187053937	3.6555367146561	2.05654955589145
Vigun01g015401.v1.2	261.827856470136	288.058425198471	259.98932412798	287.768391948137	392.655720448923	338.598297900793	333.878338150459	306.927410807301	440.967406375517	303.972530236091	574.806795897779	571.781489572731	341.256329130103	299.135363800534	344.913948955304	614.536316927492	685.979751006539	791.745635183836	284.883033285465	380.220785676944	356.062769947039	334.422514785393	439.578289937395	352.698248835384
Vigun01g015500.v1.2	46.7842878332218	94.6708869332055	91.3700500130279	21.0562238010832	28.97828195195	17.3983315126889	38.4874165014939	33.7355559292507	21.4524684182684	14.3383268979288	11.4258231600476	20.0070871121214	46.5024347871209	44.3972194448481	29.2940614181217	28.9285543591822	43.5798900639448	43.0881978331339	46.3033029306954	46.1696668322004	10.7646883937477	9.80711187053937	18.2776835732805	29.819968560426
Vigun01g015600.v1.2	512.164835226849	448.270695393127	363.818926415511	467.916084468515	397.002462741715	226.178309664956	1314.34527352602	1080.19927122483	1229.94152264739	801.512473594222	340.137966379878	462.269012748488	2221.38553867708	1034.96468935367	769.205354656485	580.134792824681	195.302470286568	257.451982052975	1523.30018624542	1280.98193269732	2961.11736123398	550.178975937259	404.850691148163	1047.81199872669
Vigun01g015700.v1.2	33.6518561607385	51.7857843053432	49.007572279715	64.3384616144208	44.9163370255225	50.8566613447831	23.0924499008963	19.1829631754563	23.8360760202982	5.73533075917154	20.2149178985457	20.0070871121214	20.7472401357924	34.9355169402083	29.2940614181217	45.3474635900694	24.2110500355249	37.7021731039922	64.3537430562207	70.6124316257182	33.1221181346083	50.0162705397508	40.210903861217	69.9226849003093
Vigun01g015900.v1.2	22.1609784473156	29.1295036717555	7.47573136470228	242.146573712456	57.9565639039	113.75832142912	30.7899332011951	37.7044448621037	4.76721520405964	20.0736576571004	170.508437926864	274.834196645456	64.3879866283213	39.3024565577344	8.50472750848694	215.791378463089	50.0361700734181	50.6286324539324	24.3288540822298	71.5177192106634	4.14026476682604	629.616582088628	148.963121122236	245.757671929028
Vigun01g016000.v1.2	544.175137428527	905.442072463735	983.473992867501	835.230210776299	967.87461719513	809.691581936678	482.054891681211	588.718525039865	548.229748466859	523.348931774403	595.021713796325	629.696741739398	729.015093047327	558.968271043334	592.49601642459	648.155988209784	584.293340857335	681.870730709344	769.105709696296	828.338140224772	751.872081655609	877.736512413274	395.711849361522	820.563272800689
Vigun01g016100.v1.2	45.1427338741614	50.1674785458012	54.8220300078168	71.3572028814485	37.671766537535	14.7216651261214	86.5966871283612	66.8096303696926	50.0557596426262	43.0149806937865	96.6800421234796	80.0283484484854	120.906330446514	52.4032754103125	40.6336980961043	95.3860441032493	27.4391900402616	85.0991907204395	42.3792942077551	70.6124316257182	47.1990183418169	57.8619600361823	215.67666616471	17.4806712250773
Vigun01g016200.v1.2	32.0103022016781	30.7478094312975	20.7659204575063	29.2447552792822	13.0402268783775	13.3833319328376	54.8445685146288	31.7511114628242	33.3705064284175	25.8089884162719	67.6760294864357	49.4912154878791	44.3561685661769	22.5625213572179	21.7343036328	49.2567276926615	38.7376800568399	57.0918621289025	38.4552854848148	49.7908171719808	29.8099063211475	33.3441803598339	80.4218077224341	19.5372207809688
Vigun01g016400.v1.2	316.81991409866	443.415778114501	337.238548229903	132.186293862355	50.7119934159125	69.5933260507558	282.88251128598	1275.33631042344	45.2885444385666	7.16916344896442	2.63672842154944	10.5300458484849	211.764933799812	315.147475731463	262.70158303993	23.4555846155531	16.1407000236833	18.3124840790819	99.6698215626833	176.531079064296	43.0587535749908	108.858941762987	53.0052823625134	103.855752572518
Vigun01g016500.v1.2	287.271942835572	332.561833585876	384.584846873018	355.616224196071	246.315396591575	267.666638656753	365.630456764192	632.376303301249	216.908291784714	149.11859973846	143.26224423752	133.731582275759	252.543991997749	371.189867489714	343.968979232138	133.696832308653	213.057240312619	103.411674799521	411.236114164142	419.148151829584	375.107987874439	335.403225972446	172.7241097675	397.942339064996
Vigun01g016600.v1.2	910.241670298999	962.891926927475	1228.51185426608	980.284196961539	1246.06612393385	1204.49987395539	1221.01328850989	1329.57779250576	972.511901628166	1006.5505482346	739.162867507694	827.661603690915	1174.00762285639	1040.78727551037	1167.98257783221	907.731124621906	1102.40981161757	1135.37401290308	1105.78565812457	1048.32302336643	1133.60449315697	1002.28683316912	948.611777453257	1125.96088185057
Vigun01g016700.v1.2	284.809611896982	207.143137221373	332.254727320102	163.77062956398	218.786028737223	136.509985714944	509.958268644794	349.262226091066	450.501836783636	245.185389954583	254.883747416446	257.986123287881	371.304056223319	229.264329920117	256.086794977773	311.177422566338	316.357720464192	305.926204615251	219.744488484656	272.491563068477	274.913580517249	153.971656367468	312.548389103096	148.071568024184
Vigun01g016900.v1.2	139.532086520135	141.601753959923	159.482269113649	204.713286954975	291.231733617098	220.824976891821	157.798407656125	138.249631161047	126.33120290758	276.729709130027	151.172429502168	133.731582275759	182.432628780244	113.540430055677	134.185700689461	167.316503590946	138.810020203676	152.963102307625	121.644270411149	137.603712911656	236.823144662449	131.415299065228	224.81550795135	134.70399591089
Vigun01g017200.v1.2	122.295769950001	198.242455543892	196.03028911886	262.033007302368	269.498022153135	254.283306723915	219.378274058515	144.202964560327	174.003354948177	303.972530236091	161.719343188366	151.632660218183	191.733115737668	142.653360839184	148.360246536939	136.824243590727	195.302470286568	196.051300140759	136.555503558322	179.246941819131	119.23962528459	254.00419744697	204.710056020741	185.089460030231
Vigun01g017300.v1.2	3193.64322735203	5133.26586926714	2962.88153087701	4828.89399171507	5097.27979534801	11784.0237668636	3291.63629629026	3405.3067043879	3515.82121299398	8905.5348363036	5393.86744101631	6466.50115555459	3077.74576083376	4891.70019489876	6725.34951976684	4603.54940721256	10967.6056660928	7123.55630676287	4898.73248971866	4363.48615943541	3140.80485211423	6666.87464959266	3234.23610829198	7036.4843054826
Vigun01g017400.v1.2	27.906417304027	17.8013633549617	8.30636818300254	25.7353846457683	5.79565639039	12.0449987395539	51.9580122770167	19.8444446642651	35.7541140304473	7.16916344896442	55.3712968525383	64.233279675758	38.6327919769928	24.0181678963932	24.5692128022956	53.1659917952537	16.1407000236833	44.1654027789623	18.8352418701134	41.6432289074749	22.3574297408606	30.402046798672	125.202132476971	11.311022557403
Vigun01g018800.v1.2	0.820776979530207	0	0	1.16979021117129	2.897828195195	0	2.88655623761204	11.9066667985591	0	0	0	0	0	0.727823269587674	0	0	0	0	0	0.905287584945106	0.828052953365208	0	0	0
Vigun01g019500.v1.2	3618.80570274868	4569.28631206676	5413.26014486275	4098.94489994419	5700.02805994857	3936.03792144755	5319.92314591899	5580.25783959135	5918.49767584004	3679.21468200854	4102.74942393093	3256.94318093639	4866.30094495379	3559.78361155331	4033.13077846914	3963.99380002848	5271.55262773496	5499.13124845372	3283.61049935643	3928.94811866176	3197.11245294307	3176.5235348677	5212.79535509959	2975.82720737493
Vigun01g019550.v1.2	0	0	0	0	0	0	0	0	0	0	0	1.05300458484849	0	0	0	0	0	0	0	0.905287584945106	0	0	1.82776835732805	0
Vigun01g019600.v1.2	49.2466187718124	22.6562806335876	14.9514627294046	16.377062956398	17.38696917117	29.4433302522428	23.0924499008963	9.26074084332373	30.9868988263877	8.6029961387573	92.2854947542305	57.9152521666671	37.2019478296967	17.4677584701042	15.1195155706434	38.3107882054034	27.4391900402616	44.1654027789623	21.1896471038776	28.9692027182434	12.4207943004781	25.4984908634024	69.4551975784658	23.6503198927517
Vigun01g019800.v1.2	2271.91067933961	2567.44208751334	2844.93110267837	1766.38321886864	2225.53205390976	1541.7598386629	3900.6996624264	4072.0800451072	5653.91723201473	1743.54055078815	1783.30732244127	1365.74694654849	3291.65696085451	2087.39713717745	2426.68224908827	1797.47963437189	2304.89196338197	2909.53055868237	1753.24709740972	2049.57109231572	1309.15171927039	1057.20665964414	3196.76685696676	879.174935143595
Vigun01g019900.v1.2	460.455885516446	448.270695393127	586.429593719979	922.964476614146	935.998507047985	1165.68821135016	515.731381120018	459.729634722142	688.862596986618	940.594244504132	1350.88386130717	1318.36174023031	714.706651574366	920.696436028407	708.727292373912	1494.12074001073	1673.79059245596	1470.3847510557	627.841395670446	480.707707605851	609.446973676793	1178.81484683883	1307.76825966822	1097.16918806809
Vigun01g020000.v1.2	26.2648633449666	8.90068167748086	7.47573136470228	3383.03329070736	3587.51130565141	3720.56627732887	4.81092706268674	26.4592595523535	38.1377216324771	20928.2219402169	15834.4330808783	18917.2273668032	45.7870127134729	23.2903446268056	23.6242430791304	13005.3398165037	31487.2776062013	17941.925577717	7.06321570129252	9.95816343439616	12.4207943004781	6564.88068613905	6318.59521128306	7868.35860084069
Vigun01g020100.v1.2	1344.43269247048	1505.02435637404	1699.48293024232	1222.430770674	1664.80229813953	1280.78486597256	1959.97168533858	1851.48668717594	2049.90253774565	1898.39448128578	2136.6289309289	1704.81442286971	1686.24982758837	1387.23115183411	1817.17677764671	1709.91211847382	2915.0104242772	2752.25863659143	1260.39160180842	1471.99761312074	1161.75829357139	1443.6068673434	1737.29382364031	1201.02494064061
Vigun01g020200.v1.2	105.880230359397	88.1976638950376	60.6364877359185	67.8478322479347	65.2011343918875	103.05165588285	91.407614191048	91.9459269444284	112.029557295402	75.9931325590229	127.441873708223	120.042522672728	112.321265562738	74.9657967675304	107.726548440835	128.223862565024	103.300480151573	182.047635844991	69.8473552683371	86.9076081547302	80.3211364764252	103.955385827717	96.8717229383865	82.261982235658
Vigun01g020300.v1.2	340.622446505036	457.171377070608	181.078826389455	958.058182949284	436.123143376848	1059.95988908074	519.580122770167	576.811858241306	1270.46285188189	2378.72843236639	4133.51125551568	4007.73544993336	993.721260297092	1271.50725196967	659.58886676932	1667.69206616583	317.97179046656	886.539670416731	1345.93499196852	623.743146027178	949.776737509894	1311.21085709111	485.272498870597	1365.54890511192
Vigun01g020400.v1.2	51.708949710403	196.62414978435	100.507055014331	131.016503651184	126.055526490983	121.788320588823	327.143040262698	282.452595721374	336.088671886205	747.026831382092	165.234981083765	406.459769751518	105.882466899906	304.957949957235	94.4969723165215	59.4208143594012	48.4221000710498	35.5477632123355	185.213211722782	129.45612464715	66.2442362692166	56.8812488491283	30.1581778959128	44.2158154516662
Vigun01g020500.v1.2	54.1712806489936	144.838365479007	59.8058509176183	45.6218182356802	85.4859317582525	41.4883289917967	153.949666005976	54.9029635711335	214.524684182684	202.170409260797	79.9807621203331	151.632660218183	50.794967229009	85.1553225417578	47.2484861582608	9.38223384622125	17.7547700260516	19.3896890249103	99.6698215626833	42.54851649242	29.8099063211475	11.7685342446472	11.8804943226323	13.3675721132944
Vigun01g020600.v1.2	771.530360758394	2126.45376803815	899.579674219175	863.30517584441	1130.15299612605	754.819921012043	896.756804484807	799.069638481076	1666.14171381884	1367.87638606241	1023.92953703503	1424.71520330001	536.566555236011	918.512966219644	315.619887537182	179.826148719241	64.5628000947331	210.054964436528	1062.62156217223	368.452047072658	233.510932848989	208.891482842489	201.054519306085	146.015018468293
Vigun01g020900.v1.2	0	9.70983455725185	8.30636818300254	5.84895105585644	1.4489140975975	4.01499957985129	23.0924499008963	3.96888893285303	42.9049368365368	5.73533075917154	3.51563789539926	4.21201833939397	4.29253244188809	2.9112930783507	3.77987889266086	3.12741128207375	4.84221000710498	1.07720494582835	12.5568279134089	7.24230067956085	1.65610590673042	0.980711187053937	1.82776835732805	1.02827477794573
Vigun01g021100.v1.2	1590.66578632954	924.052588698467	1353.93801382941	1518.38769410033	1211.29218559151	1244.6498697539	1476.95460824483	1461.21260877872	1075.00702851545	2067.58673868134	1274.41873708223	1355.21690070001	1238.39560948471	1604.12248617123	1486.43737453888	1376.84281693297	1401.01276205571	1094.4402249616	1232.13873900325	1117.12487982226	1415.14249730114	1003.26754435618	1106.71374036213	1410.79299534154
Vigun01g021200.v1.2	664.008576439937	515.430384414119	543.236479168366	808.32503591936	704.172251432385	612.956602523964	538.823831020914	712.415563447118	614.970761323694	983.609225197918	735.647229612295	755.004287336369	555.167529150859	623.016718767049	463.035164350956	736.505356928368	584.293340857335	642.014147713696	604.297343332804	570.331178515417	644.225197718132	709.054188239997	808.787498117661	778.404006904914
Vigun01g021300.v1.2	344.726331402687	215.234666019083	223.441304122768	262.033007302368	201.399059566053	220.824976891821	200.134565807768	185.876298355283	135.8656333157	149.11859973846	211.817183197805	195.85885278182	251.828569924101	271.478079556202	216.398066604834	294.758513335451	237.268290348144	261.760801836289	296.655059454286	299.65019061683	286.506321864362	319.711846979583	325.342767604392	342.415501055927
Vigun01g021400.v1.2	1243.47712398826	1306.78190083014	766.677783291134	904.247833235405	902.673482803243	1136.24488109792	731.260913528384	721.014822801633	824.728230302318	1020.88887513253	866.604741215917	725.520158960611	942.210870994435	989.111823369649	1149.0831833689	815.47249180073	929.704321364156	930.705073195693	1090.8744249774	990.384617929946	1125.32396362332	1051.32239252182	757.609984112476	994.341710273516
Vigun01g021450.v1.2	2.46233093859062	0.809152879770987	0	2.33958042234257	4.3467422927925	1.33833319328376	2.88655623761204	2.64592595523535	2.38360760202982	7.16916344896442	3.51563789539926	3.15901375454548	0.715422073648014	2.9112930783507	0	1.56370564103687	0	0	0	3.62115033978042	1.65610590673042	0.980711187053937	4.56942089332012	0
Vigun01g021500.v1.2	7939.37572299569	5350.11884104577	4794.43571522907	3566.69035386126	4745.19366963181	7661.95753154955	3819.87608777327	3756.55337494539	4364.3855193166	6280.18718129283	5960.76405164944	4031.95455538488	2380.20923902694	3351.62615645124	4628.46170406323	2064.87329898919	6433.68302944015	4951.91113597292	3674.44176816129	3590.37056189229	2594.2899028932	3940.49754958272	2324.92135052128	3856.03041729647
Vigun01g021600.v1.2	144.456748397316	264.592991685113	443.560060972336	297.126713637507	321.658929666645	100.374989496282	196.285824157619	240.117780437608	92.960696479163	219.376401538311	156.445886345267	135.837591445456	119.475486299218	115.72389986444	117.176245672487	130.569421026579	143.652230210781	165.889561657566	168.732375086432	208.216144537374	62.9320244557558	267.734154065725	270.509716884551	132.647446354999
Vigun01g021700.v1.2	164.976172885572	193.387538265266	61.4671245542188	169.619580619837	73.8946189774725	149.893317647782	80.8235746531371	74.7474082353987	95.3443040811928	71.6916344896442	175.781894769963	185.328806933335	216.0574662417	207.429631832487	171.984489616069	236.901404617087	117.827110172888	235.907883136408	167.162771597256	184.678667328802	145.737319792277	205.949349281327	213.848897807382	130.590896799107
Vigun01g021800.v1.2	658.263137583226	425.614414759539	579.784499173577	515.877483126538	431.776401084055	331.906631934374	558.067539271661	447.161486434774	352.773925100413	311.141693685056	374.415435860021	283.258233324244	270.429543838949	265.655493399501	285.380856395895	293.194807694414	519.730540762601	369.481296419124	318.629508302751	375.694347752219	412.370370775874	395.226608382737	488.928035585253	465.808474409414
Vigun01g021900.v1.2	1710.49922534095	1772.04480669846	1942.85951800429	1755.8551069681	2111.06784019956	2930.94969329145	1527.95043510931	1794.59927913838	1704.27943545132	2292.69847097882	1185.6488802234	1219.37930925455	1566.77434128915	1288.24718717018	1447.69361588911	1119.6132389824	2238.71509328487	1752.61244686272	2151.92638366045	2057.71868058023	1555.91149937323	1459.29824633626	1212.72430508716	1473.51775679622
Vigun01g022000.v1.2	105.059453379866	98.7166513320604	100.507055014331	106.450909216587	133.30009697897	82.9766579835934	111.613507854332	103.852593742988	152.550886529908	91.7652921467446	223.243006357853	169.533738160607	151.669479613379	103.35090428145	87.882184254365	182.953560001314	122.669320179993	248.834342486348	90.2522006276266	106.823935023522	84.4614012432512	115.723920072365	122.460479940979	81.2337074577123
Vigun01g022100.v1.2	59.9167195057051	97.9074984522894	37.3786568235114	92.4134266825317	82.5881035630575	66.9166596641882	127.00847445493	51.5955561270893	128.71481050961	40.1473153142008	325.196505324431	169.533738160607	114.467531783682	80.0605596546441	68.0378200678955	157.152416924206	122.669320179993	222.981423786468	40.809690718579	102.297497098797	43.0587535749908	105.916808201825	259.543106740583	34.9613424501547
Vigun01g022200.v1.2	36.1141870993291	80.1061350973277	101.337691832631	108.79048963893	56.5076498063025	69.5933260507558	56.7689393397035	75.4088897242075	88.1934812751033	63.0886383508869	45.7032926401904	44.2261925636367	90.8586033532978	81.5162061938195	50.0833953277564	71.9304594876962	92.0019901349947	75.4043462079844	77.6953727142177	100.486921928907	115.099360517764	122.588898381742	126.116016655635	93.573004793061
Vigun01g022300.v1.2	2159.46423314397	2189.56769266029	1686.19274114952	1924.30489737677	2112.51675429716	2465.2097420287	2061.001153655	1627.24446246974	2738.76513473226	1823.83518141655	2794.05321736856	2126.01625680911	3181.48196151272	2641.27064533367	2799.00032001537	2232.97165540066	2663.21550390774	2752.25863659143	2859.81755727888	2644.34503562465	2512.31266051004	2979.40058626986	1835.07943075736	2413.36090383862
Vigun01g022366.v1.2	18.8778705291948	12.1372931965648	10.7982786379033	16.377062956398	8.693484585585	16.0599983194052	33.6764894388071	13.8911112649856	28.6032912243578	14.3383268979288	41.3087452709413	36.8551604696972	23.6089284303845	25.4738144355686	37.7987889266086	32.8378184617744	32.2814000473665	49.551427508104	16.4808366363492	24.4427647935179	32.2940651812431	14.7106678058091	91.3884178664024	13.3675721132944
Vigun01g022432.v1.2	516.2687201245	172.34956339122	184.401373662656	315.843357016248	247.764310689173	227.51664285824	0	0	0	0	0	0	0	0	0	0	0	1.07720494582835	14.9112331471731	0	0.828052953365208	2.94213356116181	0	0
Vigun01g022500.v1.2	0	0	0	0	0	0	0.962185412537347	0	4.76721520405964	0	7.03127579079852	2.10600916969698	2.14626622094404	0	0	5.47296974362906	0	0	0	0	0	32.3634691727799	8.22495760797622	0
Vigun01g022700.v1.2	1965.76086597485	1978.37879104006	1146.27880925435	2526.74685612998	1335.8987979849	3379.29131304151	1024.72746435227	1257.4763102256	638.806837343992	1769.34953920442	547.560602208434	654.968851775762	743.323534520287	2081.57455102075	1656.53192470862	371.380089746258	2387.20953350276	452.426077247906	4821.03711700444	2280.41942647672	5764.07660837521	3722.77966605675	1300.45718623891	5365.53779132079
Vigun01g022800.v1.2	2321.97807509095	3192.10811069654	2363.99238488252	4076.71888593194	2225.53205390976	7791.77585129808	324.256484025086	271.207410411623	131.09841811164	156.287763187424	653.029739070412	770.799356109096	190.302271590372	1066.98891321553	858.977478357181	627.045962055787	2175.76636319251	457.812101977048	3474.31732329133	1989.82211170934	3509.28841636175	3183.38851317708	2125.69459957252	7586.61131168356
Vigun01g022850.v1.2	1.64155395906041	0	0	2.33958042234257	0	0	0	1.32296297761768	2.38360760202982	4.30149806937865	0	0	0	0	0	0	1.61407000236833	0	0	0.905287584945106	0.828052953365208	0	0.913884178664024	2.05654955589145
Vigun01g022900.v1.2	11916.0401888195	11408.2464518911	8509.8742034861	16840.2998800219	11339.201727798	24858.2007320526	8902.13943679553	12089.8971709591	3022.41443937381	16312.7145117736	1338.57912867327	3131.63563533942	4575.12416097905	17232.6715540274	15568.3761891469	2541.80351950544	25194.0186669672	2546.51249193822	22895.806096612	13557.5868721379	16017.0282769432	24238.2769880381	8242.32140737083	31282.1752946649
Vigun01g023000.v1.2	24.6233093859062	4.85491727862592	12.4595522745038	93.583216893703	57.9565639039	143.201651681363	10.5840395379108	7.93777786570605	4.76721520405964	7.16916344896442	27.2461936893443	29.4841283757578	22.8935063567365	24.0181678963932	7.55975778532172	20.3281733334794	121.055250177625	20.4668939707386	41.5944924631671	38.9273661526396	42.2307006216256	68.6497830937756	42.0386722185451	94.6012795710067
Vigun01g023100.v1.2	81.2569209734905	90.6251225343506	145.361443202544	81.8853147819901	111.566385515008	53.5333277313506	179.928672144484	209.028150463593	138.24924091773	83.1622960079873	123.926235812824	138.996605200001	148.807791318787	136.830774682483	98.2768512091824	110.2412476931	88.773850130258	93.7168302870663	124.783477389501	221.795458311551	64.5881303624862	210.852905216596	132.513205906283	65.8095857885264
Vigun01g023200.v1.2	5.74543885671145	12.9464460763358	9.13700500130279	17.5468531675693	10.1423986831825	6.69166596641882	4.81092706268674	9.26074084332373	4.76721520405964	11.4706615183431	21.9727368462454	34.7491513000002	20.7472401357924	15.2842886613412	36.8538192034434	20.3281733334794	4.84221000710498	48.4742225622757	57.2905273549282	33.4956406429689	43.0587535749908	49.0355593526969	22.8471044666006	15.4241216691859
Vigun01g023300.v1.2	2440.1699601433	3022.18600594464	2812.53626676466	3408.76867535313	4136.64974864086	4879.56282271261	3258.92199226399	3650.05485524717	2562.37817218206	4546.68345933324	4892.01013144807	5312.40813056064	3379.65387591322	3658.03975294765	3691.9967084065	5551.93687850142	4378.97191642527	6977.05643413021	5225.21001546729	4214.11370791947	4787.80217635763	4181.75250159799	4911.21357614046	4790.73219044913
Vigun01g023400.v1.2	1200.79672105269	2040.68356278243	1507.60582521496	1725.44056147765	1632.92618799238	1707.71315463008	916.000512735554	857.941490985062	1075.00702851545	533.385760602953	2701.76772261433	2849.43040660002	1885.85258613617	1529.1566894037	1094.27493942532	3002.3148307908	602.048110883386	1914.19318873698	1773.65194276901	2268.65068787243	1335.64941377808	2436.08658864198	1656.87201591788	1221.59043619952
Vigun01g023500.v1.2	866.740490383898	678.070113248087	824.822360572152	593.083637063843	657.807000309265	513.919946220966	983.353491613169	744.166674909942	1008.26601565861	595.040566264047	756.74105698469	745.527246072733	846.344313125601	796.238656928915	897.721237006955	967.151938981307	1100.7957416152	1091.20861012412	696.119147449607	829.243427809717	620.211662070541	703.169921117673	967.803345205201	601.540745098249
Vigun01g023600.v1.2	406.284604867452	237.081793772899	156.159721840448	259.693426880026	299.925218202683	413.544956724683	232.848869834038	205.05926153074	264.58044382531	256.656051472926	537.013688522237	407.512774336366	379.889121107096	232.175622998468	266.481461932591	430.800904105659	379.306450556557	709.878059300882	226.022902441361	278.828576163093	208.669344248032	308.92402392199	334.481609391033	222.107352036277
Vigun01g023700.v1.2	233.921439166109	154.548200036259	122.934249108438	153.242517663439	152.135980247738	207.441644958984	118.348805742094	136.265186694621	164.468924540058	123.309611322188	170.508437926864	154.791673972728	140.222726435011	128.096895447431	143.635397921113	141.515360513837	188.846190277094	185.279250682476	150.681934960907	129.45612464715	129.176260724972	137.299566187551	151.704773658228	247.81422148492
Vigun01g023800.v1.2	295.479712630874	289.676730958013	237.562130033873	236.2976226566	231.8262556156	273.019971429888	130.857216105079	196.460002176225	176.386962550207	273.862043750441	260.157204259545	260.092132457578	229.650485641013	278.756312252079	328.849463661495	210.31840871946	101.686410149205	202.51452981573	254.275765246531	295.123752692104	230.198721035528	229.486417770621	225.729392130014	266.323167487943
Vigun01g024000.v1.2	787.945900348999	631.948399101141	568.986220535674	604.781539175556	562.17866986783	750.804921432192	630.231445211962	619.146673525072	538.695318058739	600.775897023218	886.819659114463	911.901970478794	950.795935878211	1008.76305164852	961.034208459024	978.097878468565	650.470210954436	630.164893309584	922.926851635556	808.421813355979	985.383014504598	765.935437089125	682.671481462026	786.63020512848
Vigun01g024100.v1.2	0	0	0	0	7.2445704879875	0	0	0	2.38360760202982	0	0	0	0.715422073648014	0.727823269587674	0	0	0	0	0.784801744588058	0	0	0.980711187053937	0	0
Vigun01g024200.v1.2	7.38699281577186	6.4732230381679	9.96764181960305	10.5281119005416	8.693484585585	8.02999915970259	24.0546353134337	25.1362965747358	14.3016456121789	4.30149806937865	17.5781894769963	15.7950687727274	11.4467531783682	14.5564653917535	10.3946669548174	22.6737317950347	8.07035001184164	25.8529186998804	7.84801744588058	14.4846013591217	4.96831772019125	8.82640068348543	17.3637993946165	3.08482433383718
Vigun01g024300.v1.2	114.088000154699	182.868550828243	117.119791380336	200.03412611029	168.07403532131	147.216651261214	181.853042969559	187.199261332901	200.223038570505	146.250934358874	259.278294785695	291.682270003032	308.346913742294	221.258273954653	216.398066604834	311.959275386856	164.635140241569	324.238688694333	218.959686740068	226.321896236276	222.746244455241	251.062063885808	268.681948527223	203.598406033254
Vigun01g024400.v1.2	972.620720743295	1095.59299920992	2240.22749895578	991.982099073252	1944.44271897585	1165.68821135016	1267.19818831169	1264.09112511369	829.495445506377	2618.17849156181	731.252682243046	773.958369863642	306.916069594998	642.667947045916	1022.45724046476	500.3858051318	2258.08393331329	1355.12382185206	467.741839774482	535.024962702557	246.759780102832	629.616582088628	665.307682067409	609.766943321815
Vigun01g024500.v1.2	2933.45692484096	2827.9893147996	3393.98203957484	6175.32252477323	5175.52115661827	5762.86273027989	2052.34148494216	3291.53188831278	1229.94152264739	15096.8243908293	3958.60827021957	5511.42599709701	1616.13846437086	4388.77431561367	3777.04398349137	2922.56584309792	2579.28386378459	2801.81006409953	2251.59620522314	2001.59085031363	1734.77093730011	4073.87427102205	2801.9688917839	4226.20933735693
Vigun01g024600.v1.2	546.637468367118	360.88218437786	517.486737801058	102.941538583073	94.1794163438375	139.186652101512	678.34071583883	387.628152441979	676.944558976469	86.029961387573	50.0978400094394	64.233279675758	446.423373956361	389.385449229405	749.360990470016	90.6949271801387	242.110500355249	98.0256500703797	403.388096718262	468.938969001565	476.130448184995	70.6112054678835	95.0439545810585	114.138500351976
Vigun01g024700.v1.2	1682.59280803692	2545.59495975953	1212.72975471837	563.83888178456	321.658929666645	677.196595801585	1240.25699676064	1485.68742386465	1456.38424484022	342.686012860499	148.535701080619	226.395985742426	2106.20258481975	3697.34220950538	2838.68904838831	164.189092308872	219.513520322093	74.327141262156	4011.90651833415	2720.38919276004	3895.9891455833	698.266365182403	287.873516279168	793.8281285741
Vigun01g024800.v1.2	1315.70549818692	1622.35152394083	1932.06123936639	1732.45930274468	2198.00268605541	1536.40650588976	1403.82851689199	1551.83557274553	1265.69563667783	2699.90695488	1097.75793283842	1254.12846055455	1613.99219814992	1623.7737144501	1585.65919547123	1261.91045231676	1612.45593236596	1244.17171243174	1751.67749392054	1533.55716889701	1566.67618776697	1654.45977255999	1165.20232779663	1493.05497757719
Vigun01g024900.v1.2	52.5297266899332	42.0759497480913	51.4994827346157	33.9239161239673	14.489140975975	20.0749978992565	78.8992038280625	29.1051855075889	109.645949693372	140.515603599703	89.6487663326811	95.8234172212128	105.167044826258	52.4032754103125	82.2123659153738	180.608001539759	51.6502400757865	182.047635844991	96.5306145843311	120.403248797699	194.592444040824	60.8040935973441	37.469251325225	61.6964866767435
Vigun01g025200.v1.2	76.3322590963092	105.999027249999	280.755244585486	120.488391750643	40.56959473273	175.321648320173	704.319721977338	134.280742228194	760.370825047513	43.0149806937865	13.1836421077472	30.5371329606063	412.798536494904	636.845360889215	409.171890130538	42.2200523079956	140.424090206044	12.9264593499402	1927.47308470827	569.425890930471	4521.16912537404	141.222410935767	156.274194551548	1269.91935076297
Vigun01g025300.v1.2	9.84932375436248	35.6027267099234	61.4671245542188	59.6593007697357	11.59131278078	40.1499957985129	122.197547392243	73.424445257781	69.1246204588648	18.6398249673075	109.863684231227	118.98951808788	96.581979942482	191.417519901558	55.7532136667477	201.718027693757	32.2814000473665	64.6322967497009	143.618719259615	179.246941819131	169.750855439868	213.795038777758	220.24608705803	131.619171577053
Vigun01g025400.v1.2	0.820776979530207	4.04576439885494	6.64509454640203	21.0562238010832	0	4.01499957985129	13.4705957755229	32.412592951633	33.3705064284175	2.86766537958577	14.9414610554468	22.1130962818183	17.1701297675523	36.3911634793837	7.55975778532172	37.528935384885	6.45628000947331	3.23161483748504	27.468061060582	36.2115033978042	21.5293767874954	38.2477362951035	44.7803247545372	29.819968560426
Vigun01g025500.v1.2	23.802532406376	33.1752680706105	25.7497413673079	74.8665735149624	34.77393834234	42.8266621850805	36.5630456764192	38.3659263509126	35.7541140304473	11.4706615183431	36.9141979016922	63.1802750909095	32.1939933141607	97.5283181247483	29.2940614181217	138.387949231763	53.2643100781548	17.2352791332536	96.5306145843311	56.1278302665966	207.841291294667	99.0518298924476	137.082626799604	129.562622021161
Vigun01g025600.v1.2	13069.2318450595	7996.0487578969	10642.1189160629	7258.54826031784	13608.2012046357	9123.41737861543	4314.43938981746	5177.41561290677	3577.79501064676	10095.6159688317	5146.89387886451	5390.33046983943	3150.71881234586	3885.120613059	5701.94730957891	4036.70611233669	6294.87300923648	8123.20249649157	4754.32896871445	5971.27691029792	2572.7605261057	5164.42511102603	4216.66160035581	3358.34542477074
Vigun01g025700.v1.2	168.259280803692	148.074976998091	218.457483212967	128.676923228842	182.563176297285	182.013314286592	119.310991154631	115.759260541547	214.524684182684	179.22908622411	118.652778969725	133.731582275759	105.882466899906	106.990020629388	113.396366779826	134.478685129171	319.585860468929	169.121176495051	122.429072155737	124.929686722425	127.520154818242	115.723920072365	148.049236943572	287.916937824803
Vigun01g025800.v1.2	2221.84328358827	1832.73127268129	1215.22166517327	2406.25846437934	2781.9150673872	1920.5081323622	1040.12243095287	2046.62372637454	731.767533823155	1192.94879790768	4565.93471664979	6851.90083360914	2380.20923902694	2189.29239491972	1266.25942904139	2920.22028463636	508.432050746023	3856.39370606549	846.801082410514	2470.52981931519	582.121226215741	5455.69633358105	4575.81808257077	1001.53963371914
Vigun01g025900.v1.2	251.978532715773	258.119768646945	169.449910933252	384.860979475354	121.70878419819	144.539984874647	508.033897819719	254.670373191402	498.173988824232	147.684767048667	1465.14209290764	992.983323512128	396.343828801	295.496247452596	261.756613316765	820.163608723841	204.986890300778	1054.58364196595	158.529952406788	477.086557266071	182.171649740346	412.879409749708	2408.0848107797	209.768054700928
Vigun01g026000.v1.2	45.1427338741614	55.0223958244271	21.5965572758066	10.5281119005416	17.38696917117	14.7216651261214	18.2815228382096	28.44370401878	19.0688608162386	14.3383268979288	58.8869347479376	63.1802750909095	46.5024347871209	52.4032754103125	144.580367644278	82.8763989749544	45.1939600663132	107.720494582835	10.9872244242328	19.9163268687923	1.65610590673042	4.90355593526969	16.4499152159524	0
Vigun01g026200.v1.2	1181.09807354397	1406.30770504198	950.24852013549	821.192728242244	905.571310998438	1335.6565268972	676.416345013755	611.208895659366	865.249559536825	845.961286977802	1414.16534342435	1798.53183092122	1702.70453528227	1930.18731094651	1519.51131484967	1856.11859591077	1112.09423163178	1405.75245430599	1667.70370724962	1217.61180175117	1869.74356869864	1138.60568816962	615.044052240888	1118.76295840495
Vigun01g026300.v1.2	1018.58423159699	1167.60760550953	2107.32560802774	1844.75916301712	1902.42421014552	1034.53155840835	1036.27368930272	1264.09112511369	1034.48569928094	1532.76714538859	754.104328563141	946.651121778795	731.876781341919	791.143894041801	952.529480950537	1145.41438205951	1680.24687246543	1081.51376561166	922.926851635556	892.613558755874	1510.36858693814	1266.09814248663	1913.67347012247	2176.8577049111
Vigun01g026432.v1.2	54.1712806489936	71.2054534198469	45.685025006514	77.206153937305	49.263079318315	38.8116626052292	70.2395351152263	97.899260343708	92.960696479163	60.2209729713011	41.3087452709413	43.1731879787882	79.4118501749296	95.3448483159853	81.2673961922085	67.2393425645856	75.8612901113114	30.1617384831938	25.8984575714059	23.5374772085727	29.8099063211475	10.7878230575933	29.2442937172488	22.622045114806
Vigun01g026500.v1.2	3.28310791812083	19.4196691145037	0.830636818300254	33.9239161239673	1.4489140975975	16.0599983194052	4.81092706268674	11.2451853097502	9.53443040811928	31.5443191754434	16.6992800031465	14.7420641878789	46.5024347871209	67.6875640716537	39.6887283729391	30.4922600002191	1.61407000236833	2.1544098916567	9.41762093505669	4.52643792472553	12.4207943004781	17.6528013669709	15.5360310372884	17.4806712250773
Vigun01g026550.v1.2	0	1.61830575954197	0	0	0	1.33833319328376	0	0.661481488808838	0	0	0	0	0.715422073648014	0	0.944969723165216	0	0	0	0.784801744588058	3.62115033978042	2.48415886009562	4.90355593526969	7.31107342931219	1.02827477794573
Vigun01g026600.v1.2	96.0309066050342	110.853944528625	63.9590350091196	74.8665735149624	44.9163370255225	65.5783264709045	150.100924355826	119.7281494744	224.059114590803	12.904494208136	107.226955809677	102.141444730304	281.876297017318	144.836830647947	118.121215395652	188.426529744943	75.8612901113114	176.661611115849	116.935459943621	119.497961212754	110.959095750938	56.8812488491283	159.01584708754	25.7068694486431
Vigun01g026900.v1.2	1323.09249100269	1233.95814165076	2137.22853348655	1411.93678488374	1812.59153609447	1335.6565268972	2154.33313867112	2239.77632110672	2238.207538306	2533.58236286403	1681.3538234747	1971.22458283638	2478.93748519037	2235.14526090375	2514.56443334264	2275.19170770865	3253.96512477455	2881.52323009083	937.838084782729	868.170793962356	929.903466629129	808.106018132444	1011.66978578107	1013.87893105449
Vigun01g027000.v1.2	206.015021862082	192.578385385495	161.97417956855	90.0738462601891	82.5881035630575	57.5483273112019	283.844696698517	470.313338543084	471.954305201904	195.001245811832	434.181280081808	506.495205312125	529.412334499531	384.290686342292	526.348135803025	941.350795904199	201.758750296041	630.164893309584	243.288540822298	269.775700313641	186.311914507172	191.238681475518	213.848897807382	139.845369800619
Vigun01g027100.v1.2	7394.37980858763	6876.18117229385	6616.02225776152	7684.35189718419	8573.22471548441	11958.0070819904	3558.16165556311	4388.26819675783	4505.01836783636	15321.9361231268	7467.21488982803	6261.16526150914	4739.6712379181	6859.00649259424	6950.25231388016	5593.3750779889	5694.43896835546	4555.49971590808	5919.75955942772	5174.62383554622	6727.93024609231	8927.41393575199	6585.44939145296	11661.6642566825
Vigun01g027200.v1.2	400.539166010741	248.409934089693	664.509454640203	555.650350306361	1046.1159784654	362.6882953799	272.298471748069	519.924450203746	281.265697039519	1412.32519944599	392.872534810867	261.145137042426	155.246589981619	121.546486021142	148.360246536939	222.046201027236	471.308440691552	392.102600281519	122.429072155737	162.951765290119	78.6650305696948	469.760658598836	466.080931118652	310.538982939609
Vigun01g027300.v1.2	261.007079490606	466.072058748089	616.332519178788	414.105734754636	660.70482850446	475.108283615737	456.075885542703	523.893339136599	488.639558416113	523.348931774403	322.559776902882	399.088737657579	504.37256192185	405.397561160334	694.552746526433	451.129077439138	763.455111120219	749.73464229653	353.945586809214	382.031360846835	404.089841242221	304.02046798672	563.866538235703	375.32029395019
Vigun01g027401.v1.2	126.399654847652	60.686465982824	88.8781395581272	58.4895105585644	30.4271960495475	92.3449903365798	189.550526269857	89.3000009891931	288.416519845608	256.656051472926	52.7345684309889	32.6431421303033	33.6248374614567	29.8407540530946	12.2846064011478	11.7277923077766	8.07035001184164	20.4668939707386	113.01145122068	66.9912812859378	43.886806528356	50.9969817268047	33.8137146105689	74.0357840120922
Vigun01g027500.v1.2	659.904691542286	835.85492480343	598.058509176183	359.125594829585	434.67422927925	331.906631934374	937.168591811376	736.890378533045	965.361078822077	269.560545681062	653.029739070412	463.322017333337	900.000968649202	571.341266626324	833.46329583172	683.339365133114	581.065200852598	754.043462079844	723.587208510189	994.005768269726	819.772423831556	444.262167735433	602.249673739592	366.065820948678
Vigun01g027600.v1.2	2505.01134152619	886.831556229002	1111.39206288574	1139.37566568083	1576.41853818608	2004.82312353908	641.77767016241	852.649639074592	467.187089997845	434.451305007244	1364.94641288876	1217.27330008486	362.003569265895	483.274651006215	591.551046701425	811.563227698138	558.468220819441	730.34495327162	900.95240278709	1300.89825956612	663.270415645532	919.907093456593	793.251467080373	1009.7658319427
Vigun01g027800.v1.2	1502.02187254028	546.987346725187	415.318409150127	566.178462206903	407.144861424898	169.968315547038	1170.01746164541	1350.08371865884	1136.98082616822	147.684767048667	2462.70434572718	2434.54660016971	1299.92190781844	1180.52934327121	515.008499125042	2598.09692258277	159.792930234464	1346.50618228544	492.8554956013	1280.98193269732	194.592444040824	692.38209806008	2279.22714158808	156.29776624775
Vigun01g028000.v1.2	0	7.28237591793888	0	1.16979021117129	0	0	10.5840395379108	9.92222233213256	7.15082280608946	7.16916344896442	0	6.31802750909095	0.715422073648014	2.18346980876302	2.83490916949565	0.781852820518437	0	0	17.2656383809373	1.81057516989021	4.96831772019125	0.980711187053937	0	0
Vigun01g028200.v1.2	9.02854677483227	4.85491727862592	0	3.50937063351386	2.897828195195	2.67666638656753	1.92437082507469	25.1362965747358	4.76721520405964	2.86766537958577	6.1523663169487	11.5830504333334	4.29253244188809	2.9112930783507	4.72484861582608	12.509645128295	0	19.3896890249103	7.06321570129252	5.43172550967063	0.828052953365208	3.92284474821575	13.7082626799604	0
Vigun01g028300.v1.2	27.0856403244968	20.2288219942747	9.96764181960305	63.1686714032495	27.5293678543525	34.7966630253779	37.5252310889565	29.7666669963977	23.8360760202982	10.0368288285502	34.2774694801428	30.5371329606063	33.6248374614567	40.0302798273221	13.229576124313	80.530840513399	54.8783800805231	52.7830423455891	26.683259315994	38.0220785676944	18.2171649740346	63.7462271585059	107.838333082355	48.3289145634491
Vigun01g028400.v1.2	2689.68616192049	4326.54044813547	3423.05432821535	7417.63972903713	5905.77386180741	7312.65256810249	4046.95184513208	2849.66225378847	5134.29077477223	8372.14907570065	2608.60331838625	2845.21838826063	5533.07431759374	3423.68066014042	4355.36545406848	3230.61585438218	6690.32015981672	4033.05531718134	3902.81907583641	3305.20497263458	3788.34226164583	4842.75184167234	2440.07075703294	6819.51832733605
Vigun01g028500.v1.2	67.303712321477	102.762415730915	84.7249554666259	126.337342806499	94.1794163438375	69.5933260507558	128.932845280004	177.277039000768	123.947595305551	67.3901364202655	51.8556589571391	61.0742659212126	470.747724460393	312.9640059227	365.703282864938	264.266253335232	95.2301301397313	285.459310644512	226.807704185949	258.9122492943	231.854826942258	355.017449713525	73.1107342931219	430.847131959259
Vigun01g028600.v1.2	15.5947626110739	22.6562806335876	60.6364877359185	12.8676923228842	8.693484585585	1.33833319328376	16.3571520131349	85.9925935451489	4.76721520405964	0	6.1523663169487	7.37103209393945	3.57711036824007	2.9112930783507	8.50472750848694	3.12741128207375	0	3.23161483748504	0.784801744588058	4.52643792472553	0	2.94213356116181	0	0
Vigun01g028700.v1.2	183.854043414766	55.0223958244271	59.8058509176183	111.130070061272	141.993581564555	20.0749978992565	40.4117873265686	85.33111205634	47.6721520405964	50.1841441427509	67.6760294864357	80.0283484484854	95.1511357951859	33.479870401033	47.2484861582608	244.719932822271	82.3175701207847	201.437324869901	0	13.5793137741766	1.65610590673042	22.5563573022406	65.7996608638097	7.19792344562008
Vigun01g028900.v1.2	76.3322590963092	68.7779947805339	63.1283981908193	233.958042234257	134.749011076568	34.7966630253779	210.718605345679	147.510372004371	235.977152600952	61.654805661094	115.137141074326	68.445298015152	113.752109710034	103.35090428145	103.001699825008	188.426529744943	103.300480151573	183.124840790819	165.59316810808	217.269020386825	58.7917596889298	317.750424605476	358.242598036297	191.259108697905
Vigun01g029000.v1.2	25910.2876898096	11888.0741095953	23518.6508733534	2203.88475784671	4779.96760797415	2732.87638068545	7395.35708076205	9172.10232382334	2705.39462830385	1617.36327408637	1304.30165919313	1762.72967503638	14153.1948829787	12922.5021515291	9835.24487870356	3609.81447233362	1439.75044211255	2763.03068604971	5409.63842544548	12420.5456654469	3237.68704765796	11913.6795003312	2933.56821351152	7732.62633015186
Vigun01g029100.v1.2	701.764317498327	402.148981246181	283.247155040387	605.951329386727	378.166579472948	402.838291178413	582.122174585095	811.637786768444	500.557596426262	632.320216198662	538.771507469936	616.007682136368	673.92759337643	567.702150278386	506.503771616556	513.677303080613	201.758750296041	331.779123315131	601.158136354452	702.503165917402	716.265804660905	571.754622052445	508.119603337197	612.851767655652
Vigun01g029150.v1.2	31.1895252221479	12.1372931965648	25.7497413673079	19.8864335899119	21.7337114639625	38.8116626052292	7.69748330029878	8.59925935451489	33.3705064284175	51.6179768325438	34.2774694801428	37.9081650545457	8.58506488377617	19.6512282788672	10.3946669548174	32.0559656412559	51.6502400757865	38.7793780498205	8.63281919046863	6.33701309461574	9.10858248701729	11.7685342446472	21.0193361092725	21.5937703368602
Vigun01g029200.v1.2	38093.901173956	32998.0635899406	16564.5594305437	30786.5387776059	27013.5544356078	31250.0800631759	18592.3087264592	27225.9165978829	18160.7063198652	16540.6939094507	44928.0944842548	43642.8280236306	39368.9612907766	38122.6550377328	23535.4159251529	24462.6110483809	16037.3995435317	22506.0429331917	38526.7024435723	34385.5383389699	30149.4080320272	77332.9999439511	16523.9398344242	36688.8440771035
Vigun01g029300.v1.2	985.753152415778	1034.90653322709	767.508420109435	1324.2025190459	1211.29218559151	1049.25322353447	736.07184059107	859.26445396268	665.02652096632	1323.42757267883	1653.2287203115	1796.42582175153	1044.5162275261	856.647988304692	751.250929916346	1555.88711283169	644.013930944963	988.874140270424	860.927513813099	916.151035964447	1078.1249452815	1153.31635597543	1116.76646632744	1069.40576906355
Vigun01g029400.v1.2	744.444720433897	503.293091217554	797.411345568244	879.682238800808	733.150533384335	659.798264288896	761.088661317041	824.205935055812	667.41012856835	1449.60484938061	790.139616990983	938.227085100007	528.696912425883	556.056977964983	538.632742204173	813.126933339175	1071.74248157257	718.495698867508	551.715626445404	527.782662022997	589.573702796028	742.39836859983	880.070464053455	918.249376705533
Vigun01g029500.v1.2	188.778705291948	314.760470230914	467.648528703043	257.353846457683	385.411149960935	337.259964707509	253.054763497322	251.362965747358	460.036267191755	374.230332035943	157.324795819117	195.85885278182	244.674349187621	302.046656878885	331.684372830991	187.644676924425	529.414960776811	269.301236457087	331.971137960748	271.586275483532	259.18057440331	263.811309317509	244.920959881958	305.39760904988
Vigun01g029600.v1.2	362.783424952351	309.096400072517	218.457483212967	380.181818630668	312.96544508106	230.193309244808	557.105353859124	457.083708766907	331.321456682145	357.024339758428	477.247844300449	423.307843109094	492.210386669834	413.403617125799	376.097949819756	472.239103593136	390.604940573135	416.878314035571	379.84404438062	385.652511186615	466.193812744612	391.303763634521	466.080931118652	314.652082051392
Vigun01g029700.v1.2	490.003856779533	496.010715299615	738.436131468926	859.795805210896	830.227777923368	703.96325966726	420.475025278821	625.100006924352	314.636203467936	886.108602292002	224.121915831703	366.445595527275	258.982790660581	458.528659840235	388.382556220904	340.10597692552	671.453120985224	350.091607394213	329.616732726984	316.850654730787	381.732411501361	520.757640325641	396.625733540186	697.170299447202
Vigun01g029800.v1.2	1104.76581444766	1055.13535522137	966.861256501496	845.758322676841	812.840808752198	1021.14822647551	839.987865145104	833.466675899135	1096.45949693372	1079.67601541404	671.486838021258	779.223392787884	570.191392697467	765.670079606233	771.095294102816	583.262204106754	947.459091390208	567.68700645154	821.687426583696	672.628675614214	638.428827044575	979.730475866883	583.971990166311	1553.72318947599
Vigun01g029900.v1.2	0	3.23661151908395	0	0	0	0	2.88655623761204	0	0	0	0	0	0	0.727823269587674	0	0	0	1.07720494582835	0	0	0	0	0	0
Vigun01g030000.v1.2	2660.1381906574	1757.48005486258	2286.7431607806	1898.569512731	2187.86028737223	1994.11645799281	2666.21577814099	2282.7726178793	2917.5357048845	2245.38199221566	1071.39064862292	1209.90226799092	1813.59495669772	1564.8200296135	1888.99447660727	1278.32936154765	3044.13602446667	1719.21909354204	1488.76890948355	1420.39622077887	1441.64019180883	1437.72260022107	1839.64885165068	1799.48086140502
Vigun01g030100.v1.2	348.009439320808	385.965923650761	235.070219578972	278.410070258766	330.35241425223	228.854976051524	391.6094629027	429.962967725744	700.780634996767	1218.75778632395	936.917499123902	850.827704557582	323.370777288903	378.46810018559	363.813343418608	631.737078978897	411.587850603923	548.297317426629	229.946911164301	318.661229900677	202.044920621111	298.136200864397	494.411340657237	305.39760904988
Vigun01g030200.v1.2	366.066532870472	373.828630454196	259.98932412798	292.447552792822	379.615493570545	318.523300001536	327.143040262698	287.744447631844	321.787026274026	378.531830105321	312.012863216684	336.961467151518	0.715422073648014	0	0	0	0	0	0	0	0.828052953365208	0	0	0
Vigun01g030300.v1.2	175.646273619464	117.327167566793	170.280547751552	143.884195974068	144.89140975975	177.998314706741	142.403441055527	158.755557314121	174.003354948177	170.626090085353	143.26224423752	146.36763729394	184.578895001188	140.469891030421	128.515882350469	156.370564103687	219.513520322093	179.893225953334	199.339643125367	183.773379743856	193.764391087459	138.280277374605	175.465762303493	210.796329478874
Vigun01g030400.v1.2	4820.4232007809	2967.97276299998	4320.97272879792	3580.72783639531	4846.61765646364	3956.11291934681	2262.0979048753	2874.79855036321	2590.98146340641	5277.93813112761	2532.13819416132	2922.08772295457	2046.82255270697	2289.00418285323	2666.70455877224	2704.42890617327	4511.32565661948	2977.39447026955	2330.86118142653	2383.62221116046	2389.76082341199	2439.02872220314	2895.18507800763	3072.48503650183
Vigun01g030500.v1.2	7.38699281577186	8.90068167748086	8.30636818300254	0	1.4489140975975	6.69166596641882	0	0	2.38360760202982	0	0.878909473849815	1.05300458484849	0.715422073648014	0	0	0.781852820518437	0	1.07720494582835	0	0	3.31221181346083	0	0	6.16964866767435
Vigun01g030600.v1.2	114.908777134229	129.464460763358	178.586915934555	343.918322084358	328.903500154633	333.244965127657	7.69748330029878	23.1518521083093	14.3016456121789	754.195994831057	1967.87831194974	921.379011742431	14.3084414729603	6.55040942628906	23.6242430791304	770.906881031179	5048.81096740813	1929.27405797857	12.5568279134089	6.33701309461574	4.96831772019125	730.629834355183	286.959632100503	1026.21822838983
Vigun01g030700.v1.2	0	0	0	1.16979021117129	0	0	0.962185412537347	0.661481488808838	0	1.43383268979288	7.03127579079852	9.47704126363643	2.14626622094404	0.727823269587674	0	2.34555846155531	1.61407000236833	1.07720494582835	0	0	0	1.96142237410787	0.913884178664024	0
Vigun01g030800.v1.2	45.9635108536916	4.85491727862592	9.13700500130279	299.46629405985	434.67422927925	335.921631514225	24.0546353134337	53.5800005935158	33.3705064284175	1925.63730239184	3935.75662389947	2102.85015594244	26.4706167249765	9.46170250463976	13.229576124313	1714.60323539693	8764.40011286002	4116.00009801012	3.92400872294029	9.95816343439616	6.62442362692166	1059.16808201825	459.683741868004	1447.81088734758
Vigun01g030900.v1.2	896.288461646986	486.300880742363	477.616170522646	1277.41091059905	718.66139240836	877.94657479415	771.672700854952	959.809640261623	395.67886193695	1367.87638606241	1166.3128717987	1327.83878149395	760.493664287839	955.631952968616	718.176989605564	1272.0745389835	794.122441165217	831.602218179485	759.68808876124	640.03832255619	1091.37379253534	1198.42907057991	1055.53622635695	1354.23788255452
Vigun01g031100.v1.2	160.05151100839	169.922104751907	136.224438201242	160.261258930466	153.584894345335	129.818319748525	268.44973009792	175.292594534342	224.059114590803	101.802120975295	177.539713717663	180.063784009092	255.405680292341	248.187734929397	260.811643593599	280.685162566119	363.165750532874	215.44098916567	222.09889371842	231.753621745947	170.578908393233	175.547302482655	262.284759276575	132.647446354999
Vigun01g031200.v1.2	576.185439630205	4.85491727862592	9.96764181960305	65.5082518255921	2.897828195195	1.33833319328376	21.1680790758216	15.8755557314121	73.8918356629244	15.7721595877217	93.1644042280804	402.247751412124	40.0636361242888	15.2842886613412	9.44969723165216	93.8223384622125	19.3688400284199	63.5550918038725	4.70881046752835	11.7687386042864	18.2171649740346	26.4792020504563	296.098473887144	2.05654955589145
Vigun01g031300.v1.2	0	0	0.830636818300254	0	2.897828195195	0	3.84874165014939	0	7.15082280608946	0	4.39454736924907	7.37103209393945	6.43879866283213	2.18346980876302	0.944969723165216	0	1.61407000236833	5.38602472914174	2.35440523376417	1.81057516989021	4.14026476682604	5.88426712232362	0.913884178664024	1.02827477794573
Vigun01g031400.v1.2	265.931741367787	341.462515263357	387.076757327918	228.109091178401	279.640420836318	259.63663949705	286.731252936129	386.96667095317	390.91164673289	283.898872578991	197.754631616208	257.986123287881	262.559901028821	257.649437434037	354.363646186956	266.611811796787	421.272270618133	416.878314035571	268.402196649116	299.65019061683	298.099063211475	223.602150648298	259.543106740583	247.81422148492
Vigun01g031600.v1.2	39.3972950174499	58.2590073435111	26.5803781856081	30.4145454904535	23.18262556156	16.0599983194052	148.176553530751	237.471854482373	78.6590508669841	30.1104864856506	51.8556589571391	45.2791971484852	40.7790581979368	34.2076936706207	42.5236375424347	17.2007620514056	6.45628000947331	4.30881978331339	67.4929500345729	38.9273661526396	134.144578445164	26.4792020504563	18.2776835732805	53.4702884531777
Vigun01g031800.v1.2	5.74543885671145	0	0	1.16979021117129	0	0	0	0.661481488808838	0	0	0	0	2.14626622094404	0	0	0	0	0	1.56960348917612	0.905287584945106	1.65610590673042	3.92284474821575	2.74165253599207	0
Vigun01g031900.v1.2	411.209266744634	513.002925774806	511.672280072956	577.876364318616	372.370923082558	699.948260087409	367.554827589267	449.145930901201	269.34765902937	279.597374509612	62.4025726433368	126.360550181819	258.982790660581	522.57710756395	372.318070927095	116.496070257247	566.538570831283	105.566084691178	465.387434540718	420.053439414529	380.904358547996	256.946331008131	169.982457231508	293.058311714532
Vigun01g032000.v1.2	39.3972950174499	394.057452448471	304.843712316193	1999.17147089173	1337.34771208249	5078.97446851189	38.4874165014939	6.61481488808838	26.219683622328	17.2059922775146	2.63672842154944	2.10600916969698	8.58506488377617	39.3024565577344	19.8443641864695	6.2548225641475	30.6673300449982	5.38602472914174	37.6704837402268	45.2643792472553	41.4026476682604	23.5370684892945	36.555367146561	47.3006397855034
Vigun01g032100.v1.2	414.492374662754	1239.62221180915	1321.5431779157	2441.35217071448	2586.31166421154	4114.03623615429	865.966871283612	1009.42075192229	755.603609843453	6012.06046830156	1652.34981083765	2573.54320536971	1128.22061014292	1403.97108703462	1901.27908300841	1864.71897693647	3872.15393568162	2237.35467248548	1498.97133216319	1224.85410243073	1390.30090870018	3483.48613641558	3006.67894780464	4668.36749187359
Vigun01g032200.v1.2	156.768403090269	240.318405291983	269.956965947583	306.485035326877	292.680647714695	187.366647059727	423.361581516433	590.702969506292	283.649304641549	453.091129974551	295.313583213538	245.350068269699	329.809575951735	272.20590282579	225.847763836487	295.540366155969	279.234110409721	290.845335373654	134.201098324558	129.45612464715	160.64227295285	100.032541079502	305.237315673784	85.3468065694952
Vigun01g032300.v1.2	8.20776979530207	1.61830575954197	15.7820995477048	4.67916084468515	0	1.33833319328376	57.7311247522408	63.5022229256484	38.1377216324771	7.16916344896442	5.27345684309889	4.21201833939397	9.30048695742419	6.55040942628906	10.3946669548174	0.781852820518437	1.61407000236833	2.1544098916567	7.84801744588058	11.7687386042864	19.873270880765	10.7878230575933	1.82776835732805	35.9896172281004
Vigun01g033500.v1.2	45.9635108536916	9.70983455725185	38.2092936418117	4.67916084468515	8.693484585585	2.67666638656753	183.777413794633	226.888150661431	45.2885444385666	14.3383268979288	46.5822021140402	37.9081650545457	43.6407464925289	31.29640059227	41.5786678192695	13.2914979488134	0	5.38602472914174	87.1129936492744	90.5287584945106	111.787148704303	74.5340502160992	18.2776835732805	343.443775833872
Vigun01g033600.v1.2	28.7271942835572	23.4654335133586	34.0561095503104	18.7166433787406	30.4271960495475	12.0449987395539	0	0	0	0	0	0	0	0	0	0	0	0	0	0	0	0	0	0
Vigun01g033701.v1.2	1.64155395906041	0	0	0	0	0	62.5420518149276	41.0118523061479	26.219683622328	38.7134826244079	42.1876547447911	27.3781192060608	18.6009739148484	23.2903446268056	49.1384256045912	33.6196712822928	130.739670191835	32.3161483748504	14.126431402585	19.9163268687923	23.1854826942258	19.6142237410787	41.1247880398811	22.622045114806
Vigun01g033800.v1.2	1226.24080741813	1013.05940547328	1863.94902026577	2086.90573672958	1847.36547443681	1240.63487017405	1312.42090270094	1215.14149494183	471.954305201904	1403.72220330723	645.119553805764	784.488415712127	758.347398066895	660.13570551602	638.799532859686	923.368181032274	1155.67412169572	867.14998139182	1.56960348917612	0.905287584945106	0	1.96142237410787	1.82776835732805	1.02827477794573
Vigun01g034033.v1.2	0	0	0	0	0	0	8.65966871283612	8.59925935451489	2.38360760202982	11.4706615183431	11.4258231600476	12.6360550181819	0	5.82258615670139	1.88993944633043	11.7277923077766	0	1.07720494582835	2.35440523376417	5.43172550967063	9.9366354403825	4.90355593526969	8.22495760797622	5.14137388972863
Vigun01g034100.v1.2	611.478849750004	530.804289129768	407.842677785425	862.135385633239	524.506903330295	722.699924373233	454.151514717628	744.828156398751	467.187089997845	847.395119667594	634.572640119566	707.619081018187	396.343828801	476.724241579926	462.09019462779	369.034531284702	261.479340383669	322.084278802676	459.893822328602	439.969766283321	653.333780205149	431.512922303732	598.594137024936	531.61806019794
Vigun01g034200.v1.2	2449.19850691814	3247.13050652097	2604.0464253713	1895.06014209749	2229.87879620255	2204.23476933836	2463.19465609561	2876.12151334083	3291.76209840318	1862.54866404096	2563.77893521991	1833.28098222123	3182.91280566002	2254.79648918261	2567.48273783989	1873.31935796218	2077.30809304804	2401.08982425139	2490.17593557791	2726.72620585466	2179.43537325723	1966.32593004314	2527.80363818469	1511.56392358022
Vigun01g034300.v1.2	785.483569410408	1071.31841281679	1071.52149560733	1099.60279850101	1215.6389278843	631.693267229937	2287.11472560127	1497.59409066321	1535.0432957072	425.848308868487	1244.53581497134	1023.52045647273	2068.28521491641	967.277125282018	855.19759946452	1602.7982820628	874.825941283633	1717.06468365039	842.877073687574	936.972650418184	963.025584763737	616.867336656926	1995.00916202356	332.132753276469
Vigun01g034400.v1.2	259.365525531545	240.318405291983	271.618239584183	118.1488113283	115.9131278078	140.524985294795	189.550526269857	164.708890713401	312.252595865906	97.5006229059161	179.297532665362	140.049609784849	219.63457660994	234.359092807231	209.783278542678	186.080971283388	295.374810433404	259.606391944632	253.490963501943	273.396850653422	240.963409429276	230.467128957675	197.398982591429	231.361825037788
Vigun01g034500.v1.2	3027.84627748693	1543.86369460304	3070.86431725604	1245.82657489742	1812.59153609447	1177.73321008971	2244.77856744963	2227.20817281936	2938.98817330277	2932.18785062645	1110.94157494617	1134.08593788183	4257.47676027933	4014.67315504561	3189.2728156826	2096.14741180993	2958.59031434114	1683.67133032971	3971.88162936016	2911.40487318346	4657.79786267929	2673.41869590903	2067.20601213802	4642.66062242495
Vigun01g034600.v1.2	2902.26739961881	4073.27559676715	1519.23474067116	2485.80419873899	2392.15717513347	5860.56105338961	1068.02580791646	1375.22001523357	1832.99424596093	5187.60667167065	6080.29574009302	5652.52861146671	3012.64235213179	5701.76749394984	5534.68766857867	3333.0385738701	3160.34906463719	3930.72084732764	3688.56819956387	3223.72908998952	2723.46616361817	4266.09366368463	1529.84211508358	3987.64958887352
Vigun01g034700.v1.2	73.8699281577186	170.731257631678	167.788637296651	47.9613986580228	85.4859317582525	49.5183281514993	223.227015708665	166.031853691018	319.403418671996	17.2059922775146	72.9494863295346	48.4382109030306	239.666394672085	85.8831458113455	117.176245672487	75.05787076977	85.5457101255214	121.724158878603	98.1002180735072	138.509000496601	111.787148704303	46.093425791535	84.9912286157542	28.7916937824803
Vigun01g034800.v1.2	3796.91430730674	4752.96401577478	6478.13654592368	3660.27357075496	5075.54608388404	3838.33959833784	2537.28293286098	2597.63780655231	2436.04696927448	3471.30894198857	2566.41566364146	2519.83997154244	2718.60387986245	3140.55740827081	3120.29002589154	2103.96594001511	3115.15510457087	2412.9390786555	3915.37590374982	3769.61750371142	4722.38599304178	3788.48731558936	3575.11490693366	3737.77881783271
Vigun01g034900.v1.2	79.61536701443	173.158716270991	393.72185187432	119.318601539471	84.037017660655	101.713322689566	168.382447194036	188.522224310519	317.019811069966	121.875778632395	98.4378610711792	115.830504333334	124.483440814755	121.546486021142	114.341336502991	120.405334359839	195.302470286568	120.646953932775	175.795590787725	181.962804573966	178.03138497352	90.2254292089622	127.943785012963	161.439140137479
Vigun01g035000.v1.2	9.02854677483227	12.1372931965648	4.98382090980152	3.50937063351386	7.2445704879875	2.67666638656753	5.77311247522408	8.59925935451489	2.38360760202982	1.43383268979288	7.91018526464833	11.5830504333334	7.86964281012816	5.09476288711372	6.61478806215651	11.7277923077766	3.22814000473665	15.0808692415969	21.9744488484656	9.95816343439616	6.62442362692166	1.96142237410787	3.6555367146561	0
Vigun01g035200.v1.2	147.739856315437	359.263878618318	368.802747325313	403.577622854094	407.144861424898	393.469958825427	313.672444487175	320.818522072286	314.636203467936	332.649184031949	348.927061118376	372.763623036366	422.099023452329	360.272518445899	417.676617639025	397.181232823366	485.835070712867	501.97750475601	359.43919902133	388.36837394145	447.976647770578	505.066261332778	364.639787286946	490.487069080111
Vigun01g035400.v1.2	8.20776979530207	4.85491727862592	3.32254727320102	24.565594434597	40.56959473273	25.4283306723915	12.5084103629855	11.2451853097502	4.76721520405964	4.30149806937865	10.5469136861978	10.5300458484849	18.6009739148484	12.3729955829905	19.8443641864695	17.2007620514056	6.45628000947331	22.6213038623953	7.06321570129252	38.9273661526396	4.96831772019125	27.4599132375102	10.0527259653043	5.14137388972863
Vigun01g035500.v1.2	61.5582734647655	80.9152879770987	40.7012040967124	86.5644756266753	84.037017660655	78.9616584037421	73.1260913528384	56.88740803756	66.741012856835	30.1104864856506	29.8829221108937	65.2862842606065	98.012824089778	146.292477187122	90.7170934238607	63.3300784619934	25.8251200378932	36.6249681581638	76.9105709696296	185.583954913747	72.0406069427731	75.5147614031532	114.235522333003	26.7351442265889
Vigun01g035700.v1.2	5.74543885671145	3.23661151908395	2.49191045490076	4.67916084468515	7.2445704879875	5.35333277313506	4.81092706268674	7.93777786570605	19.0688608162386	4.30149806937865	10.5469136861978	17.9010779424244	11.4467531783682	10.1895257742274	16.0644852938087	11.7277923077766	6.45628000947331	11.8492544041118	3.13920697835223	6.33701309461574	9.10858248701729	0	8.22495760797622	2.05654955589145
Vigun01g035800.v1.2	155.947626110739	232.226876494273	176.095005479654	113.469650483615	189.807746785273	120.449987395539	259.790061385084	271.868891900432	245.511583009071	162.023093946596	318.165229533633	361.180572603033	338.394640835511	197.967929327847	354.363646186956	377.634912310405	219.513520322093	442.731232735451	309.211887367695	369.357334657603	329.565075439353	258.907753382239	382.003586681562	210.796329478874
Vigun01g036000.v1.2	0	0	0	0	0	0	0	2.64592595523535	2.38360760202982	1.43383268979288	0	7.37103209393945	0	0	0	0	0	0	0	0	0	0	0	0
Vigun01g036100.v1.2	2655.21352878022	2639.45669381296	3365.74038775263	1385.0316100268	1359.08142354646	720.023257986665	10034.631667352	6664.42599974904	10609.4374366347	1637.43693174347	1762.21349506888	3034.75921353335	6793.64801136155	6339.34067810864	4161.64666081961	3257.19885027981	2871.43053421325	3123.89434290221	5228.34922244564	5725.94397477779	10797.8105118823	2051.64780331684	2522.32033311271	1534.18596869502
Vigun01g036200.v1.2	1183.56040448256	1567.3291281164	1638.0158056881	1526.57622557853	1267.79983539781	1171.04154412329	1377.84951075348	1397.04890436427	1852.06310677717	1134.16165762617	1586.43160029892	1534.22768012425	1833.62677475986	1713.29597660938	1400.44512973085	1567.61490513947	1175.04296172414	1323.88487842304	1644.94445665657	1710.0882479613	1688.39997191166	1407.3205534224	1085.69440425286	1215.42078753185
Vigun01g036300.v1.2	768.247252840274	1144.14217199618	491.73699643375	308.82461574922	382.51332176574	429.604955044089	1057.44176837854	698.524452182133	810.426584690139	309.707860995263	537.892597996087	441.208921051518	619.55551577918	891.5835052449	1127.3488797361	485.53060154195	440.641110646553	601.080359772218	908.015618488383	903.477009775215	605.306708909967	336.3839371595	232.126581380662	240.6162980393
Vigun01g036400.v1.2	77.1530360758394	80.1061350973277	63.1283981908193	42.1124476021663	78.241361270265	37.4733294119454	66.3907934650769	27.7822225299712	76.2754432649542	40.1473153142008	130.078602129773	129.519563936365	103.736200678962	39.3024565577344	47.2484861582608	100.859013846878	43.5798900639448	87.2536006120962	130.277089601618	126.740261892315	89.4297189634425	81.3990285254768	142.565931871588	76.0923335679837
Vigun01g036500.v1.2	252.799309695304	245.98247545038	255.836140036478	171.959161042179	255.00888117716	212.794977732119	244.395094784486	216.965928329299	266.96405142734	197.868911191418	234.668829517901	216.918944478789	221.780842830884	162.304589118051	231.517582175478	214.227672822052	280.848180412089	284.382105698684	166.377969852668	243.522360350233	184.655808600441	181.431569604978	225.729392130014	159.382590581587
Vigun01g036600.v1.2	50.8881727308728	37.2210324694654	26.5803781856081	22.2260140122545	18.8358832687675	13.3833319328376	48.1092706268673	28.44370401878	76.2754432649542	22.9413230366861	57.129115800238	80.0283484484854	95.1511357951859	40.0302798273221	55.7532136667477	56.2934030773275	27.4391900402616	93.7168302870663	61.9993378224565	68.801856455828	42.2307006216256	34.3248915468878	32.8998304319049	26.7351442265889
Vigun01g036700.v1.2	1795.86003121209	1776.89972397709	1277.51942654579	429.313007499862	863.55280216811	620.986601683667	995.861901976154	800.392601458694	569.682216885127	174.927588154732	203.028088459307	236.926031590911	947.934247583619	422.137496360851	965.75905707485	228.301023591384	387.376800568399	395.334215119004	774.599321908413	996.721631024561	352.750558133579	378.55451820282	469.736467833308	309.510708161663
Vigun01g036800.v1.2	9.02854677483227	21.0379748740457	28.2416518222086	35.0937063351386	92.73050224624	84.3149911768772	17.3193374256722	22.4903706195005	0	20.0736576571004	15.8203705292967	23.1661008666668	14.3084414729603	19.6512282788672	16.0644852938087	49.2567276926615	27.4391900402616	33.3933533206788	76.1257692250416	89.6234709095655	40.5745947148952	75.5147614031532	82.2495760797622	57.5833875649606
Vigun01g036900.v1.2	219.968230514095	217.662124658396	242.545950943674	229.278881389572	192.705574980468	148.554984454498	275.185027985681	294.359262519933	152.550886529908	375.664164725736	173.145166348413	110.565481409092	171.701297675523	171.038468353103	182.379156570887	90.6949271801387	133.967810196571	115.260929203633	129.492287857029	146.656588761107	83.633348289886	112.781786511203	221.159971236694	52.442013675232
Vigun01g037000.v1.2	100.955568482215	206.333984341602	199.352836392061	230.448671600744	252.111052981965	227.51664285824	227.075757358814	165.370372202209	207.373861376594	286.766537958577	207.422635828556	208.494907800001	177.424674264708	187.050580284032	159.699883214921	196.245057950128	232.426080341039	232.676268298923	170.301978575609	181.057516989021	210.325450154763	264.792020504563	212.021129450054	193.315658253796
Vigun01g037100.v1.2	252.799309695304	474.163587545798	706.041295555216	506.519161437167	856.308231680123	442.988286976926	657.172636763008	816.268157190106	643.574052548051	609.378893161976	231.153191622501	279.04621498485	416.375646863144	346.443876323733	438.46595154866	278.339604104564	702.120451030222	471.815766272817	378.274440891444	376.599635337164	344.470028599927	305.981890360828	480.703077977277	312.595532495501
Vigun01g037200.v1.2	988.215483354369	1318.11004114694	1399.62303883593	741.646993882596	796.902753678625	824.413247062799	751.466807191668	910.198528600961	700.780634996767	857.431948496145	373.536526386171	534.926329103034	688.23603484939	797.694303468091	985.60342126132	618.445581030084	1265.43088185677	574.15023612651	1075.17839008564	885.371258076313	1269.40517750886	621.770892592196	636.063388350161	1237.01455786871
Vigun01g037300.v1.2	64.0206044033561	122.99123772519	157.820995477048	157.921678508124	97.0772445390325	97.6983231097148	126.046289042392	99.2222233213256	135.8656333157	65.9563037304727	146.777882132919	156.897683142425	122.33717459381	135.375128143307	76.5425475763825	158.716122565243	106.52862015631	147.577077578484	120.074666921973	155.709464610558	78.6650305696948	161.8173458639	146.221468586244	103.855752572518
Vigun01g037600.v1.2	1410.0948508329	1780.13633549617	3952.16998147261	2566.5197233098	2151.63743493229	1553.80483740245	1916.6733417744	614.51630310341	4891.16279936519	1785.12169879214	486.036939038948	360.127568018184	11929.6630780806	3139.10176173164	1675.43131917193	1972.61466616802	1857.79457272594	1439.14580762667	7706.75313185473	3053.53502401984	19082.4803103012	3129.44939788911	2013.28684559684	3756.28776383573
Vigun01g037700.v1.2	0	0	0	1.16979021117129	0	0	0	0	0	1.43383268979288	0	1.05300458484849	0	0	0	2.34555846155531	0	2.1544098916567	0	0	0	0	0	0
Vigun01g037800.v1.2	0.820776979530207	0	0	1.16979021117129	0	4.01499957985129	0	0	0	0	18.4570989508461	7.37103209393945	0	3.63911634793837	0.944969723165216	135.26053794969	3.22814000473665	57.0918621289025	0	0	0	14.7106678058091	64.8857766851457	1.02827477794573
Vigun01g037900.v1.2	12.3116546929531	13.7555989561068	17.4433731843053	276.070489836424	402.798119132105	764.18825336503	19.2437082507469	9.26074084332373	150.167278927879	180.662918913903	1356.15731815026	1746.93460626365	128.060551182995	107.717843898976	65.2029108983999	3985.10382618248	2209.66183324224	3127.1259577397	37.6704837402268	25.348052378463	80.3211364764252	665.902896009623	736.590648003203	549.098731423017
Vigun01g038000.v1.2	833.08863422316	445.843236753814	420.302230059928	1461.06797375294	554.934099379843	333.244965127657	470.508666730763	308.250373784918	1086.9250665256	213.64107077914	8974.54463748046	6331.71656869398	607.393340527164	463.623422727348	325.069584768834	14440.039742155	923.248041354683	9926.44357580823	133.41629657997	379.315498091999	168.094749533137	1082.70515050755	8967.94544523007	245.757671929028
Vigun01g038100.v1.2	0	0	0	0	0	0	0	0	4.76721520405964	0	0	0	0	0	0	0	0	0	0	0	0	0	0	0
Vigun01g038200.v1.2	0	0	0	0	0	0	8.65966871283612	1.98444446642651	0	10.0368288285502	0	2.10600916969698	5.72337658918412	5.82258615670139	8.50472750848694	2.34555846155531	8.07035001184164	1.07720494582835	10.9872244242328	7.24230067956085	4.96831772019125	8.82640068348543	5.48330507198414	8.2261982235658
Vigun01g038400.v1.2	856.891166629536	804.297962492361	1071.52149560733	850.437483521526	993.955070951885	713.331592020247	770.710515442415	856.618528007445	648.341267752111	653.827706545555	1337.70021919942	1140.40396539092	656.042041535229	922.87990583717	883.546691159476	1749.78661232026	1091.11132160099	1541.48027748037	529.741177596939	834.675153319388	427.275323936447	833.604508995846	1273.95454505765	418.50783462391
Vigun01g038500.v1.2	4736.70394886882	5236.83743787783	4469.65671927367	9995.85735445865	10048.2192668387	11659.5587798882	6628.49530696978	7320.61563664741	5653.91723201473	15483.9592170734	17169.4965716561	19130.9872975274	5253.34428679737	8364.87283737113	8107.84022475755	12952.1738247084	16302.1070239201	13976.7341721228	4896.37808448489	5841.82078565077	4435.87967117742	15763.951620705	10407.3130266259	10387.6318068077
Vigun01g038600.v1.2	3224.01197559465	5376.82088607821	4251.1992360607	7354.47105763388	7160.53347032685	8527.85910760415	6036.75127825931	4635.00079208353	7529.8164148122	8390.78890066796	11190.2754210558	13809.1021257031	8122.18680212591	10201.1709465408	9623.57166071456	14869.2769406196	16957.4194448816	15595.7732057028	10607.3803798522	8902.59811035017	10433.4672124016	12119.6288496126	8892.09305840095	10719.7645600842
Vigun01g038700.v1.2	452.248115721144	329.325222066792	362.157652778911	76.0363637261337	52.16090751351	97.6983231097148	139.516884817915	287.082966143035	104.878734489312	428.715974248072	116.894960022025	123.201536427274	85.1352267641137	577.163852783025	789.99468856612	129.005715385542	54.8783800805231	147.577077578484	262.908584436999	280.639151332983	91.9138778235381	93.167562770124	63.9718925064817	42.1592658957747
Vigun01g038800.v1.2	2334.28972978391	2449.30576706678	4783.63743659116	2767.72363963127	4267.05201742464	3729.93460968185	2158.18188032127	3170.48077586076	1928.33855004212	4214.03427530129	1896.6866445679	2707.27478764547	1729.8905740809	2256.25213572179	2992.71911326424	2236.09906668273	6033.39366885281	3340.41253701371	2158.20479761716	2190.79595556716	2301.15915740191	2616.5374470599	3294.55246408381	3566.05692991578
Vigun01g039000.v1.2	6609.71701615675	4782.90267232631	5929.91624584551	3758.53594849335	4879.94268070838	5611.63107943883	3556.23728473803	3094.41040464774	3828.07380885989	5591.94749019225	5873.75201373831	6620.23982494247	2692.84868521113	5468.13622441219	6982.38128446778	3831.86067336086	6059.2187888907	6037.73372136789	3724.66907981492	4075.60470742287	3311.38376050747	4663.28169444147	3797.18876234902	3034.43886971784
Vigun01g039100.v1.2	1793.3977002735	1570.56573963549	2237.73558850088	1459.89818354177	1689.43383779869	1200.48487437554	2256.32479240008	1807.16742742574	2888.93241366014	1842.47500638386	1005.47243808419	1245.70442387577	2183.46816877374	2157.99599432745	2056.25411760751	1358.07834924053	1349.36252197992	1010.41823918699	2181.7488499548	1793.37470577625	3048.8909742907	1497.54598263136	1253.84909312704	1740.86919906211
Vigun01g039200.v1.2	698.481209580206	1207.25609661831	806.548350569547	1406.08783382789	873.695200851293	1493.57984370468	1049.74428507825	619.808155013881	1806.7745623386	1230.22844784229	902.64002964376	994.036328096977	2463.91362164376	1844.30416513517	1328.62743077029	1326.80423641979	813.491281193637	899.466129766671	5379.81595915113	1992.53797446418	11421.3343857663	1756.4537360136	827.979065869606	4081.22259366658
Vigun01g039300.v1.2	248.695424797653	8.09152879770987	4.15318409150127	3.50937063351386	0	1.33833319328376	7.69748330029878	3.30740744404419	4.76721520405964	7.16916344896442	0	0	0.715422073648014	1.45564653917535	0.944969723165216	0	11.2984900165783	0	1.56960348917612	2.71586275483532	3.31221181346083	2.94213356116181	0.913884178664024	6.16964866767435
Vigun01g039400.v1.2	36.9349640788593	0	0.830636818300254	1.16979021117129	1.4489140975975	0	0.962185412537347	0.661481488808838	0	0	0.878909473849815	0	0.715422073648014	0	0	2.34555846155531	0	0	0	1.81057516989021	1.65610590673042	0	1.82776835732805	0
Vigun01g039500.v1.2	233.921439166109	926.48004733778	336.407911411603	201.203916321461	308.618702788268	222.163310085105	1593.37904316185	410.118523061479	645.957660150081	189.265915052661	120.410597917425	180.063784009092	114.467531783682	118.635192942791	77.4875172995477	76.6215764108069	46.8080300686815	65.7095016955293	1367.90944081698	207.310856952429	359.3749817605	92.1868515830701	78.5940393651061	166.580514027208
Vigun01g039600.v1.2	96.0309066050342	47.7400199064882	29.9029254588091	92.4134266825317	78.241361270265	113.75832142912	176.079930494335	222.919261728578	154.934494131938	144.817101669081	336.622328484479	196.911857366668	100.87451238437	152.115063343824	139.855519028452	237.683257437605	159.792930234464	119.569748986947	138.125107047498	76.949444720334	75.3528187562339	138.280277374605	59.4024716131616	212.852879034765
Vigun01g039700.v1.2	176.467050598994	139.17429532061	165.296726841751	153.242517663439	76.7924471726675	238.22330840451	112.57569326687	224.903706195005	367.075570712592	120.441945942602	676.760294864357	471.746054012125	289.030517753798	540.772689303642	168.204610723408	460.51131128536	358.323540525769	132.496208336887	590.170911930219	181.962804573966	1771.20526724818	297.155489677343	74.9385026504499	503.854641193405
Vigun01g039800.v1.2	543.354360448997	377.874394853051	295.70670731489	442.180699822747	212.990372346833	721.361591179949	361.781715114042	953.856306862344	448.118229181606	388.568658933872	1129.39867389701	985.612291418189	551.590418782619	957.087599507791	777.710082164972	1454.24624616429	1455.89114213623	666.789861467748	840.52266845381	611.069119837946	786.650305696948	1165.08489022008	352.759292964313	1296.65449498956
Vigun01g039900.v1.2	1343.61191549095	936.189881895032	1216.05230199157	1874.0039182964	1612.64139062602	1588.60150042783	1324.92931306393	1322.30149612887	982.046332036286	2173.69035772601	1265.62964234373	1225.69733676364	1131.79772051116	1115.7530722779	1021.5122707416	1293.1845651375	1187.95552174309	1042.73438756184	1192.11385002926	1123.46189291688	1450.74877429584	1509.31451687601	1434.79816050252	1805.65051007269
Vigun01g040100.v1.2	3955.32426435607	5933.51806736065	5475.55790623527	4529.42769765522	5614.54212819031	6428.01432734192	3357.0649043428	2999.81855174808	5758.79596650404	5277.93813112761	3679.11505753532	4212.01833939397	2974.0095601548	3294.8559414234	3421.73536758125	3881.11740105352	8089.71885187006	5430.1901319207	4952.88381009523	3565.02250951383	3981.27859977992	4346.51198102305	3395.99360791551	6708.46465131791
Vigun01g040200.v1.2	32.0103022016781	16.9922104751907	23.2578309124071	11.6979021117129	10.1423986831825	12.0449987395539	33.6764894388071	65.4866673920749	42.9049368365368	21.5074903468933	31.6407410585933	21.0600916969698	50.794967229009	23.2903446268056	7.55975778532172	28.9285543591822	11.2984900165783	14.0036642957685	17.2656383809373	18.1057516989021	29.8099063211475	10.7878230575933	29.2442937172488	22.622045114806
Vigun01g040300.v1.2	20764.8368051347	11536.9017597747	11461.9574557252	6273.58490251161	8560.18448860603	6394.55599750983	7618.58409647071	12767.2542154994	8476.10863281804	3696.42067428605	7053.24852764476	6618.13381577277	9367.02121027345	6850.27261335919	9288.1074089909	5886.56988568331	5129.51446752654	6164.84390497564	7105.59499550027	9893.88801586506	1491.32336901074	7876.09154323017	4420.45777219788	1168.12014774634
Vigun01g040400.v1.2	1373.98066373357	480.636810583966	402.858856875623	302.975664693363	362.228524399375	256.959973110483	583.084359997632	723.660748756868	317.019811069966	325.480020582985	645.119553805764	429.625870618185	404.213471611128	466.534715805699	607.615531995234	423.764228720993	258.251200378932	595.694335043077	379.059242636032	411.000563565078	248.415886009562	259.888464569293	308.89285238844	155.269491469805
Vigun01g040500.v1.2	2554.257960298	3685.69136735685	3089.13832725864	3815.85566884074	3978.71811200274	4106.00623699459	2875.97219807413	3545.54078001537	3248.85716156664	4631.27958803102	3741.51763017866	3721.31820285457	4156.60224789496	3632.56593851208	3882.88059248587	3815.44176412997	3042.5219544643	3660.34240592473	3885.55343745547	3396.63901871404	4443.33214775771	3568.80800968928	3722.25025969857	3259.63104608795
Vigun01g040533.v1.2	0	0	0.830636818300254	1.16979021117129	0	0	0	1.32296297761768	2.38360760202982	0	0	0	0	0	0	0	0	0	0	0	0	0	0	0
Vigun01g040600.v1.2	1247.58100888591	3011.66701850761	1510.09773566986	4727.12224334317	5065.40368520086	3622.86795421915	3623.59026361565	3288.22448086873	3210.71943993417	8548.51049654517	4699.52895667496	4452.10338473943	2112.64138348259	1360.30169085936	1486.43737453888	1914.75755744965	2911.78228427246	1803.24107931666	2185.67285867774	1791.56413060636	2289.5664160548	3829.67718544562	932.161862237304	6524.40346606563
Vigun01g040700.v1.2	11817.5469512759	8340.74788467933	13603.3391733033	8914.97119933638	14399.308301924	11223.2621588777	9362.06406398839	8016.4941628743	7510.74755399596	16466.1346095815	7432.05851087403	7654.29032726369	6026.71554841087	6150.83445128543	8705.06108979797	6802.1195385104	14986.6399719899	10085.8699077908	6530.33531671723	6999.68360679556	7008.64019728312	7091.52259358702	9432.19860799139	8647.79088252355
Vigun01g040800.v1.2	782.200461492287	1227.48491861259	1147.10944607265	1052.81119005416	1193.90521642034	1468.15151303229	982.391306200631	985.607418325168	996.347977648465	1101.18350576093	639.846096962665	903.477933800006	902.862656943794	1090.27925784234	1128.29384945927	1018.75422513552	2505.03664367564	1037.3483628327	919.787644657203	879.034244981698	985.383014504598	1058.1873708312	1008.01424906642	1282.25864809832
Vigun01g040900.v1.2	0	0.809152879770987	0	0	0	0	4.81092706268674	3.30740744404419	11.9180380101491	0	3.51563789539926	5.26502292424246	9.30048695742419	2.18346980876302	6.61478806215651	7.03667538466594	4.84221000710498	26.9301236457087	0	0	0.828052953365208	0.980711187053937	1.82776835732805	0
Vigun01g041000.v1.2	942.251972500677	554.269722643126	691.089832825811	878.512448589637	986.710500463898	671.84326302845	1085.34514534213	1072.26149335913	846.180698720586	630.886383508869	820.022539101877	727.626168130308	976.55113052954	629.567128193338	689.827897910607	967.151938981307	1047.53143153704	1053.50643702012	552.500428189992	628.269583951903	691.424216059949	718.861300110536	1243.79636716174	565.551127870149
Vigun01g041100.v1.2	18.8778705291948	16.9922104751907	24.0884677307074	24.565594434597	21.7337114639625	14.7216651261214	22.130264488359	16.5370372202209	33.3705064284175	21.5074903468933	43.0665642186409	51.5972246575761	35.0556816087527	7.27823269587674	34.963879757113	58.6389615388828	14.5266300213149	129.264593499402	3.92400872294029	11.7687386042864	0.828052953365208	23.5370684892945	18.2776835732805	4.1130991117829
Vigun01g041200.v1.2	2953.15557234968	3735.85884590265	2779.31079403265	2734.96951371847	3345.54265135263	2288.54976051524	4422.20415602165	3466.16300135831	5689.67134604518	2103.43255592616	3883.02205546848	2735.70591143638	6234.1879497688	3265.74301063989	3728.85052760994	3632.48820412866	2979.57322437193	5152.27125589699	2923.38649859051	3302.48910987975	2311.0957928423	2228.17581698654	4974.27158446828	1386.11440067084
Vigun01g041301.v1.2	5861.16841082521	3544.89876627669	3742.01886644264	2719.76224097324	2719.61176119051	2860.01803404741	4197.05276948791	4941.92820289083	2669.6405142734	3986.05487762422	3799.52565545275	3427.52992368184	2749.36702902932	2863.25674255791	3303.61415218559	2333.83066924754	2303.2778933796	2374.15970060568	3220.82635978939	3138.63205700468	3336.22534910842	2338.01546993659	1978.55924680761	2697.16474255164
Vigun01g041400.v1.2	135.428201622484	247.600781209922	222.610667304468	191.845594632091	204.296887761248	140.524985294795	227.075757358814	135.603705205812	293.183735049668	557.760916329432	279.493212684241	251.66809577879	215.342044168052	235.814739346406	245.692128022956	267.393664617306	442.255180648922	259.606391944632	205.618057082071	143.035438421327	236.823144662449	245.177796763484	175.465762303493	259.125244042323
Vigun01g041500.v1.2	1610.36443383827	2201.70498585686	537.422021440264	824.702098875758	804.147324166613	1204.49987395539	1479.84116448244	1359.34445950216	1310.9841811164	909.049925328688	2877.54961738429	2009.13274789092	1638.31654865395	2532.8249781651	3062.64687277846	1724.76732206367	748.928481098904	2312.75901869346	1641.02044793363	2230.62860930474	1065.70415098102	1562.27292097692	920.281367914672	448.327803184336
Vigun01g041600.v1.2	18.8778705291948	25.0837392729006	7.47573136470228	29.2447552792822	13.0402268783775	12.0449987395539	33.6764894388071	22.4903706195005	50.0557596426262	5.73533075917154	106.348046335828	62.127270506061	51.510389302657	32.7520471314453	39.6887283729391	73.4941651287331	6.45628000947331	89.4080105037529	14.9112331471731	43.4538040773651	18.2171649740346	29.4213356116181	208.365592735397	5.14137388972863
Vigun01g041700.v1.2	17.2363165701343	10.5189874370228	12.4595522745038	1.16979021117129	0	8.02999915970259	8.65966871283612	19.8444446642651	21.4524684182684	1.43383268979288	11.4258231600476	9.47704126363643	17.1701297675523	3.63911634793837	20.7893339096347	6.2548225641475	1.61407000236833	7.54043462079844	10.9872244242328	9.05287584945106	15.733006113939	0	2.74165253599207	6.16964866767435
Vigun01g041800.v1.2	1153.19165623994	981.502443162207	836.451276028356	1369.82433728158	1411.24233105997	1555.14317059574	988.164418675855	1064.32371549342	705.547850200827	1948.57862542853	1927.44847615264	1968.06556908183	1120.35096733279	1131.03736093924	1267.20439876455	1555.88711283169	726.331501065747	943.631532545633	1262.74600704218	1286.413658207	1363.8032141925	1347.49717101211	1787.55745346683	1549.61009036421
Vigun01g042300.v1.2	26.2648633449666	97.0983455725185	10.7982786379033	24.565594434597	2.897828195195	6.69166596641882	200.134565807768	188.522224310519	47.6721520405964	34.4119845550292	25.4883747416446	55.8092429969701	37.9173699033448	53.1310986799002	13.229576124313	78.1852820518437	1.61407000236833	12.9264593499402	78.4801744588057	28.0639151332983	144.081213885546	25.4984908634024	11.8804943226323	131.619171577053
Vigun01g042400.v1.2	46.7842878332218	390.011688049616	40.7012040967124	9.3583216893703	8.693484585585	6.69166596641882	140.479070230453	167.354816668636	35.7541140304473	4.30149806937865	1.75781894769963	8.42403667878794	25.0397725776805	24.0181678963932	9.44969723165216	6.2548225641475	6.45628000947331	7.54043462079844	120.859468666561	11.7687386042864	146.565372745642	4.90355593526969	2.74165253599207	39.0744415619376
Vigun01g042500.v1.2	36.9349640788593	399.721522606868	59.8058509176183	19.8864335899119	10.1423986831825	38.8116626052292	113.537878679407	82.6851861011047	92.960696479163	113.272782493638	12.3047326338974	9.47704126363643	55.8029217445451	38.5746332881467	35.9088494802782	3.90926410259219	3.22814000473665	22.6213038623953	153.036340194671	38.0220785676944	58.7917596889298	11.7685342446472	5.48330507198414	19.5372207809688
Vigun01g042700.v1.2	3291.31568791613	1443.52873751144	1319.0512674608	1042.28307815362	2099.47652741878	6209.86601683667	1034.34931847765	819.57556463415	929.60696479163	1013.71971168357	1371.09877920571	1833.28098222123	1136.80567502669	1328.2774669975	1400.44512973085	921.804475391238	840.930471233899	1078.28215077418	1069.68477787352	1151.52580805017	1122.01175180986	2121.27829759767	2019.68403484749	2331.09892160296
Vigun01g042900.v1.2	2632.23177335337	3313.48104266219	4011.14519557193	3006.36084271021	4336.59989410932	1837.53147437861	1160.39560752004	1653.70372202209	1077.39063611748	2007.36576571004	1242.77799602364	1203.58424048183	670.350483008189	926.519022185109	1003.55784600146	358.088591797444	372.850170547084	554.760547101599	1068.89997612893	1367.88954085205	1236.28305937426	1596.59781252381	1325.13205906283	886.372858589215
Vigun01g043000.v1.2	93.5685756664436	51.7857843053432	26.5803781856081	72.5269930926198	10.1423986831825	156.5849836142	18.2815228382096	29.1051855075889	52.439367244656	96.0667902161232	206.543726354706	219.024953648486	462.878081650265	507.292818902609	452.640497396138	568.407000516904	100.072340146836	184.202045736648	132.631494835382	83.2864578149497	158.158114092755	31.382757985726	13.7082626799604	96.6578291268982
Vigun01g043100.v1.2	184.674820394297	481.445963463737	377.939752326616	961.567553582798	705.621165529983	991.70489622327	2319.82902962754	2405.80817479774	2652.95526105919	1319.12607460945	2238.58242989548	2533.52903114547	11382.3651917399	11895.5435181409	9908.95251711045	13317.2990918905	5846.16154857808	6154.07185551735	1461.30084842296	2624.42870875586	1125.32396362332	3032.35899037077	4864.6054830286	1889.96904186424
Vigun01g043300.v1.2	3125.51873805103	2957.45377556296	3616.59270687931	2344.25958318726	2828.28031851032	2847.97303530785	3455.20781642161	3130.79188653223	3160.66368029154	2167.95502696684	2175.30094777829	2080.73705966062	2451.0360243181	2201.66539050271	2780.10092555206	2147.74969796415	3312.07164485981	2796.42403937039	2905.33605846499	3315.16313606898	2458.4892185413	2621.44100299517	2650.26411812567	2849.34940968761
Vigun01g043400.v1.2	52.5297266899332	52.5949371851142	58.1445772810178	40.9426573909951	56.5076498063025	64.2399932776207	26.9411915510457	55.5644450599424	21.4524684182684	47.3164787631652	20.2149178985457	23.1661008666668	52.2258113763051	54.5867452190755	44.4135769887651	53.9478446157722	103.300480151573	18.3124840790819	66.7081482899849	77.8547323052791	75.3528187562339	56.8812488491283	50.2636298265213	92.5447300151153
Vigun01g043500.v1.2	2106.93450645404	1271.98832699999	2235.24367804598	1734.79888316702	2519.66161572205	1608.67649832709	1488.50083319528	1796.5837236048	1303.83335831031	1960.04928694687	1490.63046764929	1416.29116662122	1232.67223289553	1008.76305164852	1128.29384945927	1381.53393385608	1334.83589195861	1391.74879001023	1130.89931395139	1142.47293220072	1522.78938123862	1376.91850662373	1434.79816050252	1560.92111292161
Vigun01g043600.v1.2	1702.29145554565	1559.23759931869	971.014440592997	1001.34042076262	1088.13448729572	1672.91649160471	687.000384551666	900.276306268828	1032.10209167891	785.7403140065	1199.711431805	978.241259324249	912.878565974866	853.008871956754	986.548390984485	884.275540006353	708.576731039696	791.745635183836	1026.52068192118	976.805304155769	1243.73553595454	915.984248708377	923.023020450664	1173.26152163607
Vigun01g043700.v1.2	520.372605022151	462.026294349234	620.48570327029	540.443077561135	510.01776235432	481.799949582155	745.693694716444	869.848157783621	560.147786477008	533.385760602953	451.759469558805	554.933416215155	553.021262929915	579.347322591788	687.937958464277	551.206238465498	828.017911214952	470.738561326988	671.790293367377	610.163832253001	642.569091811401	566.851066117176	674.44652385405	739.329565342977
Vigun01g044101.v1.2	0	0	1.66127363660051	0	0	0	0	0	2.38360760202982	0	1.75781894769963	0	0	0	0	0	0	1.07720494582835	0	0.905287584945106	0.828052953365208	0	0	0
Vigun01g044200.v1.2	0	4.04576439885494	0	0	0	1.33833319328376	17.3193374256722	15.8755557314121	14.3016456121789	1.43383268979288	12.3047326338974	7.37103209393945	18.6009739148484	10.1895257742274	15.1195155706434	7.81852820518437	22.5969800331566	4.30881978331339	1.56960348917612	0	3.31221181346083	0	3.6555367146561	0
Vigun01g044300.v1.2	803.540662960072	565.59786295992	696.073653735613	479.613986580228	808.494066459405	649.091598742626	792.840779930774	671.40371114097	715.082280608946	921.954419536824	812.991263311079	660.233874700005	676.789281671022	525.4884006423	654.864018153494	645.810429748229	847.386751243372	944.708737491462	568.981264826342	595.67923089388	658.30209792534	540.371864066719	551.98604391307	680.71790300007
Vigun01g044600.v1.2	626.252835381548	756.557942585873	671.154549186605	555.650350306361	811.3918946546	903.374905466541	302.126219536727	388.951115419597	274.114874233429	329.781518652363	471.095477983501	593.89458585455	348.410549866583	417.042733473737	686.992988741112	443.310549233954	732.787781075221	562.300981722398	884.471566150741	763.157434108724	1166.72661129158	797.318195074851	650.685535208785	1398.45369800619
Vigun01g044700.v1.2	0	0	0	0	0	0	0.962185412537347	0	0	0	0	0	1.43084414729603	2.9112930783507	0	0.781852820518437	0	2.1544098916567	0	0.905287584945106	0.828052953365208	1.96142237410787	0	0
Vigun01g044800.v1.2	118.19188505235	153.739047156488	180.248189571155	178.977902309207	134.749011076568	199.411645799281	129.895030692542	131.634816272959	245.511583009071	144.817101669081	123.047326338974	166.374724406062	146.661525097843	173.949761431454	137.965579582121	190.772088206499	232.426080341039	135.727823174372	167.162771597256	116.782098457919	247.587833056197	132.396010252282	169.068573052844	228.277000703951
Vigun01g044900.v1.2	555.66601514195	628.711787582057	870.507385578666	954.548812315771	907.020225096035	768.203252944881	975.65600831287	932.688899220461	810.426584690139	1045.26403085901	740.041776981544	757.110296506066	759.062820140543	727.823269587674	687.937958464277	893.657773852574	1036.23294152047	772.355946158926	783.232141098881	677.155113538939	927.419307769033	762.012592340909	1072.90002575156	1051.92509783848
Vigun01g045000.v1.2	152.664518192618	284.012660799616	417.810319605028	216.411189066688	234.724083810795	199.411645799281	345.424563100908	369.106670755331	469.570697599875	184.964416983282	147.656791606769	195.85885278182	354.133926455767	260.560730512387	383.657707605078	265.829958976269	321.199930471297	274.687261186229	317.059904813575	331.335256089909	279.053845284075	195.161526223733	297.012358065808	238.559748483408
Vigun01g045101.v1.2	0	0	0	0	0	1.33833319328376	0	0	0	0	0.878909473849815	0	0	0.727823269587674	0	0	0	0	0.784801744588058	1.81057516989021	0	0	0	0
Vigun01g045200.v1.2	18.8778705291948	3.23661151908395	7.47573136470228	0	7.2445704879875	0	8.65966871283612	4.63037042166186	11.9180380101491	8.6029961387573	44.8243831663405	32.6431421303033	7.86964281012816	2.9112930783507	6.61478806215651	42.2200523079956	0	50.6286324539324	3.13920697835223	0.905287584945106	0	0.980711187053937	6.39718925064817	1.02827477794573
Vigun01g045400.v1.2	3611.41870993291	3727.76731710494	4106.66842967646	5545.97539116307	3629.52981448174	5215.48445422683	4192.24184242522	6543.37488729702	3229.78830075041	5484.41003845778	2505.77090994582	3661.29694151821	5138.87675501369	9792.13426903256	7174.21013827032	4052.34316874706	3552.56807521269	1848.48368704145	8456.23879793632	5639.94165420801	13216.5531886621	6547.22788477208	5307.83930968065	10015.3963371914
Vigun01g045500.v1.2	1393.67931124229	3934.10130144654	7079.51760237306	5829.06462226652	4706.07298899668	10384.1272466887	1419.22348349259	4548.34671704957	729.383926221125	7100.33947985436	10.5469136861978	76.8693346939399	761.209086361487	4019.04009466313	5450.58536321696	118.059775898284	26328.7098786322	264.992416673774	7325.33948398493	5663.47913141658	9388.46438525473	11356.6355460846	5741.93429454606	23387.0815495976
Vigun01g045600.v1.2	1300.93151255538	2319.84130630342	4813.54036204997	2517.38853444061	4117.8138653721	3861.09126262366	1951.31201662574	1803.19853849289	2111.87633539842	2570.86201279864	565.138791685431	850.827704557582	1137.52109710034	1493.49334919391	2237.68830445523	881.929981544797	5720.26408839335	1738.60878256695	1519.37617752248	1596.02201225822	1582.40919388091	2302.70986720264	1598.38342848338	2930.58311714532
Vigun01g045800.v1.2	600.808749016111	230.608570734731	214.304299121466	249.165314979484	275.293678543525	294.433302522428	193.399267920007	257.977780635447	235.977152600952	243.75155726479	361.231793752274	315.901375454548	355.564770603063	274.389372634553	298.610432520208	380.762323592479	251.794920369459	264.992416673774	287.237438519229	291.502602352324	423.135059169621	245.177796763484	247.66261241795	347.556874945655
Vigun01g045900.v1.2	670.574792276179	480.636810583966	511.672280072956	484.293147424913	604.197178698158	539.348276893357	546.521314321213	496.111116606628	469.570697599875	457.39262804393	533.498050626838	433.837888957579	577.345613433948	475.996418310339	564.146924729634	591.862585132457	497.133560729445	561.223776776569	503.057918280945	535.024962702557	740.279340308496	464.857102663566	546.502738841086	576.862150427552
Vigun01g046000.v1.2	755.93559814732	959.655315408391	1228.51185426608	2538.44475824169	3442.61989589166	3166.49633530939	879.437467059135	910.860010089769	1024.95126887282	3267.70470003798	1640.9239876776	1777.47173922425	844.913468978305	1234.38826522069	1331.46233993979	1748.22290667923	4027.10465590898	2681.16311016676	838.953064964634	845.538604338729	929.075413675763	2405.68454184331	2273.74383651609	2310.53342604404
Vigun01g046100.v1.2	1520.07896608994	1458.09348934732	1498.46882021366	1303.14629524481	1250.41286622664	1638.11982857933	1984.98850606455	2079.69780081499	2295.41412075472	1161.40447873224	1986.33541090058	1811.16788593941	2677.82482166452	1911.26390593723	2151.6960596472	1856.90044873129	1810.98654265726	1812.93592382911	2421.11338205416	2432.5077407475	1994.77956465679	1803.52787299219	1437.53981303851	1638.04172126754
Vigun01g046200.v1.2	4.10388489765103	4.04576439885494	0.830636818300254	4.67916084468515	5.79565639039	1.33833319328376	0	2.64592595523535	2.38360760202982	0	0	0	0	0.727823269587674	0	0	1.61407000236833	0	2.35440523376417	0	1.65610590673042	0.980711187053937	4.56942089332012	0
Vigun01g046300.v1.2	4.92466187718124	0.809152879770987	6.64509454640203	11.6979021117129	15.9380550735725	4.01499957985129	2.88655623761204	1.32296297761768	0	1.43383268979288	0	2.10600916969698	0	2.18346980876302	0	1.56370564103687	16.1407000236833	1.07720494582835	3.13920697835223	1.81057516989021	8.28052953365208	6.86497830937756	11.8804943226323	16.4523964471316
Vigun01g046400.v1.2	0	0	0	1.16979021117129	0	0	193.399267920007	232.841484060711	166.852532142087	172.059922775146	84.3753094895822	71.6043117696975	120.906330446514	168.85499854434	208.838308819513	60.2026671799197	148.494440217886	132.496208336887	0.784801744588058	0	0.828052953365208	0	0	0
Vigun01g046500.v1.2	0	0	0	0	0	0	3.84874165014939	0	0	0	0	0	0	0	0	0	0	0	0	0	0	0	0	0
Vigun01g046600.v1.2	21.3402014677854	68.7779947805339	227.59448821427	73.6967833037911	30.4271960495475	30.7816634455266	147.214368118214	52.2570376158982	73.8918356629244	173.493755464939	27.2461936893443	14.7420641878789	51.510389302657	74.9657967675304	17.0094550169739	45.3474635900694	11.2984900165783	4.30881978331339	37.6704837402268	19.9163268687923	9.10858248701729	52.9584041009126	12.7943785012963	15.4241216691859
Vigun01g046700.v1.2	1669.46037636444	761.412859864499	772.492241019236	822.362518453415	549.138442989453	1168.36487773673	833.252567257343	884.400750537416	1010.64962326064	725.519341035199	678.518113812057	720.255136036369	688.951456923038	1157.96682191399	1001.66790655513	730.25053436422	921.633971352315	454.580487139563	1222.72111806819	1118.03016740721	1347.24215512519	807.12530694539	541.019433769102	1732.64300083855
Vigun01g046800.v1.2	1373.98066373357	673.215195969461	639.590350091196	1017.71748371902	1188.10956002995	1342.34819286362	494.563302044196	744.166674909942	808.042977088109	2301.30146711758	1546.88067397567	1392.07206116971	548.728730488027	635.389714350039	755.975778532172	1087.55727334115	1087.88318159625	985.642525432939	550.146022956228	472.560119341345	524.985572433542	873.813667665058	905.659221056048	1338.81376088533
Vigun01g047000.v1.2	91.9270217073832	243.555016811067	168.619274114952	515.877483126538	376.71766537535	578.159939498586	125.084103629855	140.234075627474	164.468924540058	377.097997415528	246.973562151798	594.947590439398	225.357953199125	847.91410906964	619.900138396381	669.266014363782	923.248041354683	946.863147383118	815.409012626992	630.985446706739	1214.75368258676	856.160866298087	356.414829678969	791.771579018209
Vigun01g047100.v1.2	155.126849131209	121.372931965648	209.320478211664	349.767273140215	144.89140975975	155.246650420917	50.9958268644794	146.848890515562	50.0557596426262	359.892005138014	74.7073052772342	115.830504333334	50.079545155361	131.008188525781	64.2579411752346	94.6041912827309	137.195950201308	58.1690670747308	78.4801744588057	31.6850654730787	133.316525491798	79.4376061513689	84.9912286157542	163.49568969337
Vigun01g047200.v1.2	18.8778705291948	79.2969822175567	58.975214099318	61.9988811920782	17.38696917117	168.629982353754	47.14708521433	35.7200003956772	45.2885444385666	10.0368288285502	14.062551581597	9.47704126363643	74.4038956593935	82.2440294634071	33.0739403107825	27.3648487181453	22.5969800331566	2.1544098916567	70.6321570129252	37.1167909827493	56.3076008288341	83.3604508995846	25.5887570025927	117.223324685813
Vigun01g047300.v1.2	64.8413813828863	118.945473326335	136.224438201242	153.242517663439	199.950145468455	92.3449903365798	93.3319850161227	84.6696305675312	50.0557596426262	114.706615183431	89.6487663326811	101.088440145455	55.8029217445451	31.29640059227	65.2029108983999	96.1678969237678	51.6502400757865	117.41533909529	53.3665186319879	77.8547323052791	63.760077409121	50.9969817268047	128.857669191627	81.2337074577123
Vigun01g047400.v1.2	1.64155395906041	11.3281403167938	4.15318409150127	14.0374825340554	2.897828195195	2.67666638656753	28.8655623761204	16.5370372202209	16.6852532142087	20.0736576571004	25.4883747416446	16.8480733575759	7.15422073648014	11.6451723134028	8.50472750848694	30.4922600002191	8.07035001184164	16.1580741874252	23.5440523376417	28.9692027182434	15.733006113939	14.7106678058091	16.4499152159524	16.4523964471316
Vigun01g047500.v1.2	31.1895252221479	13.7555989561068	15.7820995477048	18.7166433787406	20.284797366365	24.0899974791078	22.130264488359	15.2140742426033	50.0557596426262	8.6029961387573	25.4883747416446	18.9540825272729	55.8029217445451	22.5625213572179	16.0644852938087	47.6930220516247	37.1236100544715	48.4742225622757	16.4808366363492	18.1057516989021	5.79637067355646	11.7685342446472	9.13884178664024	8.2261982235658
Vigun01g047600.v1.2	693.556547703025	1080.21909449427	631.283981908193	804.815665285846	772.271214019468	1468.15151303229	263.638803035233	223.580743217387	390.91164673289	364.193503207393	536.134779048387	493.859150293943	339.825484982807	489.097237162917	736.131414345703	361.216003079518	837.702331229162	585.999490530622	871.914738237332	527.782662022997	593.713967562854	639.423693959167	305.237315673784	701.283398558985
Vigun01g047700.v1.2	4.92466187718124	0	0	9.3583216893703	2.897828195195	2.67666638656753	0	1.32296297761768	0	0	0	2.10600916969698	2.86168829459206	0	1.88993944633043	0	0	0	0	0	0	0	0	0
Vigun01g047800.v1.2	1199.97594407316	843.94645360114	772.492241019236	513.537902704195	644.766773430888	991.70489622327	823.630713131969	904.245195201681	1322.90221912655	455.958795354137	655.666467491962	630.749746324247	1118.92012318549	1230.74914887276	1530.85095152765	775.59799795429	1919.12923281594	975.947680920484	1185.05063432797	1032.02784683742	977.930537924311	623.732314966304	712.829659357939	1017.99203016627
Vigun01g047900.v1.2	3136.18883878492	2085.9961240496	2870.68084404568	3336.24168226051	3365.82744871899	4100.65290422146	1751.17745081797	2023.47187426623	1902.1188664198	5287.97495995616	3308.2152595707	3914.01804188185	1778.53927508896	2134.70564970065	2318.01073092427	3173.54059848434	3868.92579567688	2624.07124803786	2186.45766042233	2114.75179843177	2660.53413916241	2773.45123698853	3925.13254736198	3978.39511587201
Vigun01g047950.v1.2	23.802532406376	1.61830575954197	0.830636818300254	4.67916084468515	4.3467422927925	4.01499957985129	4.81092706268674	6.61481488808838	2.38360760202982	8.6029961387573	14.9414610554468	12.6360550181819	10.0159090310722	9.46170250463976	9.44969723165216	6.2548225641475	14.5266300213149	9.69484451245514	3.13920697835223	1.81057516989021	2.48415886009562	2.94213356116181	16.4499152159524	1.02827477794573
Vigun01g048000.v1.2	289.734273774163	444.224930994272	281.585881403786	370.823496941298	310.067616885865	413.544956724683	273.260657160607	331.402225893228	588.751077701365	326.913853272778	435.060189555658	429.625870618185	635.294801399437	441.788724639718	407.281950684208	441.746843592917	338.954700497349	478.278995947787	430.071356034256	398.326537375847	381.732411501361	368.74740633228	793.251467080373	304.369334271935
Vigun01g048100.v1.2	8431.02113373428	5994.20453334347	5502.96892123918	7051.49539294052	7070.7007962758	8590.76076768849	4537.66640552613	4993.52375901791	2965.2078569251	6822.17593803454	6904.71282656414	4875.41122784852	5097.3822747421	6869.92384163805	5890.94125421195	4514.41818567346	5019.7577073655	3503.07048383379	6013.1509670337	5993.90909992155	4139.43671387267	7026.79565524146	4297.08340807824	4554.22899152162
Vigun01g048200.v1.2	1405.99096593524	1738.86953862785	1533.35556658227	1132.35692441381	1466.30106676867	1464.13651345244	2202.44240929799	2362.81187802517	1952.17462606242	1271.80959584629	802.444349624881	1032.99749773637	1552.46589981619	1564.8200296135	2173.43036328	966.370086160788	1760.95037258385	1289.41432015653	1563.32507521941	1823.24919607944	1221.37810621368	1119.9721756156	919.367483736008	1243.18420653638
Vigun01g048300.v1.2	246.233093859062	142.410906839694	129.57934365484	219.920559700202	176.767519906895	186.028313866443	259.790061385084	339.340003758934	131.09841811164	209.339572709761	304.981587425886	203.229884875759	176.70925219106	184.867110475269	140.800488751617	232.210287693976	242.110500355249	158.349127036767	186.782815211958	149.372451515942	275.741633470614	215.756461151866	253.145917489935	272.492816155617
Vigun01g048400.v1.2	16.4155395906041	16.1830575954197	13.2901890928041	9.3583216893703	17.38696917117	18.7366647059727	24.0546353134337	13.2296297761768	23.8360760202982	8.6029961387573	12.3047326338974	11.5830504333334	22.1780842830884	13.1008188525781	15.1195155706434	15.6370564103687	24.2110500355249	10.7720494582835	21.9744488484656	19.9163268687923	12.4207943004781	11.7685342446472	13.7082626799604	14.3958468912402
Vigun01g048500.v1.2	469.484432291278	643.276539417935	550.712210533068	607.121119597898	565.076498063025	663.813263868747	697.584424089577	658.835562853602	803.275761884049	517.613601015231	638.088278014965	665.498897624247	987.997883707908	869.74880715727	763.535536317494	730.25053436422	871.597801278897	649.554582334494	937.838084782729	797.558362336638	958.057267043546	788.491794391365	557.469348985055	807.195700687394
Vigun01g048600.v1.2	109.984115257048	108.426485889312	95.5232341045292	107.620699427758	95.628330441435	48.1799949582155	221.30264488359	208.366668974784	202.606646172535	25.8089884162719	164.356071609915	97.9294263909098	266.852433470709	135.375128143307	95.4419420396868	193.117646668054	71.0190801042064	185.279250682476	93.3914076059788	88.7181833246204	105.162725077381	71.5919166549374	252.232033311271	50.3854641193405
Vigun01g048700.v1.2	852.787281731885	696.68062948282	485.922538705649	346.257902506701	504.22210596393	463.063284876183	529.201976895541	498.095561073055	529.16088765062	357.024339758428	356.837246383025	311.689357115154	648.172398725101	726.367623048498	850.472750848694	438.619432310843	414.81599060866	499.823094864354	829.535444029577	694.355577652896	725.374387147922	423.667232807301	292.442937172488	362.980996614841
Vigun01g048800.v1.2	389.869065276848	0	0	0	0	0	0	0	0	0	0	0	0	0.727823269587674	0	0	0	0	0	0	0	0	0	0
Vigun01g048900.v1.2	2639.61876616914	3332.9007117767	2388.91148943153	6268.90574166693	4882.84050890358	8031.33749289587	2157.21969490873	2046.62372637454	1868.74835999138	8476.81886205553	3956.85045127187	5529.32707503943	2617.72936747808	4414.97595331883	3957.53320061592	3809.18694156583	6091.50018893807	3883.3238297112	3934.99594736452	3214.67621414007	4432.56745936396	5748.92897851018	4788.75309619949	7212.31929251132
Vigun01g049000.v1.2	1482.32322503155	1717.02241087403	2107.32560802774	2091.58489757426	2064.70258907644	1937.90646387489	1817.56824428305	1809.15187189217	1680.44335943102	3729.39882615129	2658.70115839569	2390.32040760608	1882.99089784157	1741.6810841233	1666.92659166344	1717.73064667901	1941.7262128491	2407.55305392636	1736.76626077337	1940.93658212231	2022.9333650712	1953.57668461144	2250.89673204949	2468.88774184769
Vigun01g049100.v1.2	3.28310791812083	0	1.66127363660051	0	0	0	8.65966871283612	4.63037042166186	11.9180380101491	0	0	2.10600916969698	8.58506488377617	2.9112930783507	4.72484861582608	6.2548225641475	0	1.07720494582835	3.13920697835223	0	0	0.980711187053937	1.82776835732805	3.08482433383718
Vigun01g049200.v1.2	2080.66964310907	2514.84715032823	2531.78102217917	1414.27636530609	1883.58832687675	1702.35982185695	2020.58936632843	1841.5644648438	1461.15146004428	2711.37761639834	1483.59919185849	1546.86373514244	1284.89804427183	1754.78190297588	2227.29363750041	734.159798466813	1794.84584263358	1510.24133405134	769.105709696296	835.580440904333	486.895136578742	608.040935973441	529.13893944647	233.41837459368
Vigun01g049300.v1.2	649.234590808394	948.327175091597	1113.05333652234	1351.10769390284	1414.14015925516	1299.52153067854	1288.36626738751	1128.48741990788	1017.80044606673	1223.05928439333	2133.99220250735	1921.7333673485	1243.40356400025	1110.65830939079	882.601721436311	1520.70373590836	819.94756120311	1650.27797700903	1360.0614233711	1552.56820818086	1545.14681097948	1487.73887076082	844.428981085558	1291.51312109983
Vigun01g049400.v1.2	7434.59788058461	8310.00007524804	10350.5653928395	7091.26826012034	10390.1629938717	7032.94093070619	8981.0386406236	7280.26526583007	6967.28502073316	7334.0542082906	5940.5491337509	7066.71376891823	8643.01407174166	6419.40123776328	7562.59269449122	6320.49820107105	4792.17383703156	9109.92222687034	6888.20491224938	8816.59578978039	4394.47702350916	8219.34045869905	5053.77950801205	4319.78234214999
Vigun01g049500.v1.2	1687.51746991411	1475.89485270228	1831.55418435206	1406.08783382789	3413.64161393971	1614.02983110022	796.689521580923	916.15186200024	572.065824487157	1951.44629080812	509.767494832893	942.439103439401	464.308925797561	418.498380012912	568.87177334546	258.793283591603	647.242070949699	880.076440741761	318.629508302751	626.459008782013	134.972631398529	1001.30612198207	532.794476161126	441.129879738716
Vigun01g049800.v1.2	22.1609784473156	0	14.9514627294046	5.84895105585644	5.79565639039	8.02999915970259	11.5462249504482	0.661481488808838	2.38360760202982	8.6029961387573	1.75781894769963	3.15901375454548	7.86964281012816	8.73387923505209	22.6792733559652	4.69111692311062	14.5266300213149	4.30881978331339	14.126431402585	32.5903530580238	3.31221181346083	15.691378992863	10.9666101439683	7.19792344562008
Vigun01g049900.v1.2	1150.72932530135	929.716658856864	1444.47742702414	963.907134005141	1075.09426041735	1109.47821723224	712.017205277637	861.248898429107	955.826648413958	1128.426326867	813.870172784928	732.891191054551	975.120286382244	1115.7530722779	1110.33942471913	791.235054364659	1018.47817149441	1071.81892109921	1200.74666921973	882.655395321478	1208.9573119132	753.186191657424	735.676763824539	865.807363030301
Vigun01g050000.v1.2	75.511482116779	76.8695235782438	95.5232341045292	90.0738462601891	50.7119934159125	58.8866605044857	97.1807266662721	113.113334586311	95.3443040811928	22.9413230366861	316.407410585933	242.191054515153	198.887336474148	130.280365256194	69.9277595142259	221.264348206718	54.8783800805231	130.34179844523	109.08744249774	114.971523288028	57.9637067355646	138.280277374605	139.824279335596	63.753036232635
Vigun01g050100.v1.2	355.39643213658	299.386565515265	527.454379620661	371.993287152469	385.411149960935	250.268307144064	664.870120063307	599.302228860807	424.282153161308	315.443191754434	413.966362183263	418.042820184851	505.087983995498	385.746332881467	551.862318328486	476.148367695728	1062.05806155836	606.46638450136	204.833255337483	242.617072765288	202.872973574476	185.354414353194	353.673177142977	165.552239249262
Vigun01g050200.v1.2	340.622446505036	81.7244408568697	79.7411345568244	331.050629761474	385.411149960935	254.283306723915	339.651450625683	197.782965153842	638.806837343992	110.405117114052	139.746606342121	134.784586860607	270.429543838949	78.6049131154688	71.8176989605564	92.2586328211756	45.1939600663132	100.180059962036	102.809028541036	135.793137741766	292.302692537918	246.158507950538	127.943785012963	138.817095022673
Vigun01g050300.v1.2	10.6701007338927	7.28237591793888	37.3786568235114	21.0562238010832	11.59131278078	6.69166596641882	3.84874165014939	16.5370372202209	0	22.9413230366861	0.878909473849815	4.21201833939397	1.43084414729603	0	0	0.781852820518437	0	0	3.13920697835223	5.43172550967063	4.14026476682604	12.7492454317012	10.0527259653043	4.1130991117829
Vigun01g050400.v1.2	4.10388489765103	4.85491727862592	0.830636818300254	1.16979021117129	4.3467422927925	4.01499957985129	3.84874165014939	5.95333339927954	7.15082280608946	4.30149806937865	0	2.10600916969698	5.0079545155361	2.9112930783507	3.77987889266086	3.90926410259219	0	2.1544098916567	22.7592505930537	27.1586275483532	25.6696415543214	2.94213356116181	1.82776835732805	1.02827477794573
Vigun01g050500.v1.2	140.352863499665	88.1976638950376	73.9266768287226	113.469650483615	62.3033061966925	72.2699924373233	188.58834085732	168.677779646254	150.167278927879	34.4119845550292	162.598252662216	141.102614369698	403.49804953748	217.619157606714	204.113460203687	627.045962055787	347.02505050919	367.326886527467	276.250214094996	236.280059670673	379.248252641265	166.720901799169	370.12309235893	201.541856477362
Vigun01g050800.v1.2	0	0	0	1.16979021117129	0	0	0.962185412537347	0	4.76721520405964	0	0	0	0.715422073648014	0	0	0.781852820518437	0	0	0	0	0	0.980711187053937	4.56942089332012	0
Vigun01g050850.v1.2	70.5868202395978	65.54138326145	47.3462986431145	24.565594434597	37.671766537535	21.4133310925402	120.273176567168	149.494816470797	157.318101733968	78.8607979386086	97.5589515973294	96.8764218060613	163.116232791747	85.8831458113455	135.130670412626	95.3860441032493	53.2643100781548	91.5624203954096	61.9993378224565	73.3282943805536	66.2442362692166	63.7462271585059	89.5606495090743	57.5833875649606
Vigun01g050900.v1.2	265.110964388257	130.273613643129	28.2416518222086	64.3384616144208	115.9131278078	40.1499957985129	1087.2695161672	853.972602052209	819.961015098258	131.912607460945	174.024075822263	323.272407548487	2586.96621831122	695.071222456228	1347.5268252336	311.177422566338	83.931640123153	169.121176495051	612.145360778685	617.406132932562	175.547226113424	46.093425791535	17.3637993946165	13.3675721132944
Vigun01g051100.v1.2	22.1609784473156	67.1596890209919	31.5641990954096	29.2447552792822	17.38696917117	25.4283306723915	85.6345017158239	92.6074084332373	102.495126887282	22.9413230366861	8.78909473849815	8.42403667878794	150.954057539731	73.5101502283551	57.6431531130781	39.0926410259219	53.2643100781548	1.07720494582835	101.239425051859	93.2446212493459	183.827755647076	21.5756461151866	18.2776835732805	26.7351442265889
Vigun01g051200.v1.2	7.38699281577186	11.3281403167938	19.9352836392061	3.50937063351386	15.9380550735725	9.36833235298636	6.73529788776143	3.30740744404419	7.15082280608946	4.30149806937865	16.6992800031465	8.42403667878794	6.43879866283213	7.27823269587674	12.2846064011478	1.56370564103687	3.22814000473665	2.1544098916567	6.27841395670446	3.62115033978042	8.28052953365208	3.92284474821575	10.0527259653043	1.02827477794573
Vigun01g051400.v1.2	28.7271942835572	4.04576439885494	2.49191045490076	3.50937063351386	2.897828195195	2.67666638656753	3.84874165014939	3.96888893285303	9.53443040811928	10.0368288285502	5.27345684309889	3.15901375454548	9.30048695742419	5.82258615670139	5.66981833899129	11.7277923077766	3.22814000473665	10.7720494582835	5.4936122121164	10.8634510193413	1.65610590673042	0	7.31107342931219	1.02827477794573
Vigun01g051500.v1.2	1.64155395906041	1.61830575954197	0	0	0	2.67666638656753	0	0.661481488808838	0	4.30149806937865	0	1.05300458484849	0.715422073648014	0	0	0	0	2.1544098916567	0	3.62115033978042	0	0	2.74165253599207	0
Vigun01g051700.v1.2	13.9532086520135	24.2745863931296	7.47573136470228	1.16979021117129	0	13.3833319328376	31.7521186137325	21.8288891306916	42.9049368365368	4.30149806937865	7.91018526464833	0	22.1780842830884	26.2016377051563	29.2940614181217	12.509645128295	14.5266300213149	5.38602472914174	72.2017605021013	76.949444720334	44.7148594817212	0.980711187053937	8.22495760797622	4.1130991117829
Vigun01g052000.v1.2	1215.57070668424	1208.06524949808	936.958331042686	1560.5001417025	1641.61967257797	2099.84478026223	1221.01328850989	1717.86742643655	943.908610403809	2727.14977598607	2122.5663793473	1735.35155583032	1337.12385564814	1096.10184399904	1372.09603803589	1728.67658616626	1165.35854170993	1501.62369448472	1290.99886984735	1239.33870378985	1270.23323046223	1438.70331140813	1810.40455793343	1528.01632002735
Vigun01g052100.v1.2	27.906417304027	10.5189874370228	22.4271940941069	16.377062956398	20.284797366365	16.0599983194052	29.8277477886578	34.3970374180596	69.1246204588648	21.5074903468933	94.92222317578	60.0212613363641	20.7472401357924	18.9234050092795	19.8443641864695	38.3107882054034	53.2643100781548	51.7058373997607	18.8352418701134	11.7687386042864	15.733006113939	10.7878230575933	28.3304095385847	13.3675721132944
Vigun01g052200.v1.2	819.135425571146	478.209351944653	408.673314603725	430.482797711034	466.550339426395	314.508300421685	849.609719270477	802.37704592512	593.518292905425	404.340818521593	777.834884357086	594.947590439398	708.983274985182	557.512624504158	593.440986147755	590.29887949142	416.430060611028	635.550918038726	602.727739843628	690.734427313116	514.220884039794	414.840832123815	428.611679793427	398.970613842941
Vigun01g052300.v1.2	1727.73554191109	2536.69427808204	1819.92526889586	229.278881389572	311.516530983463	552.731608826195	885.210579534359	882.416306070989	727.000318619095	378.531830105321	406.935086392464	283.258233324244	615.97840541094	684.881696682001	1372.09603803589	276.775898463527	216.285380317356	395.334215119004	467.741839774482	788.505486487187	270.773315750423	138.280277374605	246.748728239286	60.6682118987978
Vigun01g052400.v1.2	42005.7242583969	88921.8557224326	61033.5321350661	43539.5916597953	49422.4598690507	105767.133932023	23256.0214210277	25142.9113896239	29113.3832511922	76268.4284354631	37883.6350513486	63243.4553660004	34215.0606722163	72760.4922606797	72944.1028705693	35095.0275546111	51078.8592949481	42656.2386498568	74695.0756446576	51050.0722026395	57918.9918760828	65192.7761594105	25267.9836558816	87002.3289619878
Vigun01g052500.v1.2	4144.10296964801	6300.06432189691	4443.07634108806	3535.10601815963	4623.48488543362	5190.05612355444	5412.29294552258	5479.0511718036	6519.16679155156	3954.51055844877	7611.35604353939	4976.49966799397	5606.76279117949	4769.42588560803	5699.11240040941	5397.91187285929	6088.27204893333	10042.7817099577	4341.52325106113	4611.53495771037	3433.93559760552	4300.41855523151	5655.11529757298	2834.95356279637
Vigun01g052600.v1.2	394.793727154029	2125.64461515838	556.52666826117	478.444196369057	588.259123624585	720.023257986665	1664.58076368961	734.24445257781	4638.50039355003	1469.67850703771	1059.08591598903	2655.6775629879	2730.05063304082	9021.36942653922	7319.73547563776	3586.35888771807	4094.89559600845	2947.23273178636	6853.67363548751	2399.91738768948	11833.7047565422	1475.97033651618	258.629222561919	1936.2414068718
Vigun01g052700.v1.2	21.3402014677854	11.3281403167938	17.4433731843053	28.0749650681109	15.9380550735725	8.02999915970259	6.73529788776143	9.26074084332373	7.15082280608946	5.73533075917154	7.03127579079852	3.15901375454548	2.86168829459206	10.9173490438151	4.72484861582608	3.90926410259219	1.61407000236833	0	12.5568279134089	9.05287584945106	14.0769002072085	13.7299566187551	24.6748728239286	17.4806712250773
Vigun01g052800.v1.2	1389.57542634464	1583.51218571182	1958.641617552	1438.84195974068	1774.91976955694	1662.20982605844	1995.57254560246	1688.76224092896	1873.51557519544	1684.75341050664	1001.07789071494	1198.31921755758	1500.24008843989	1113.56960246914	1562.97992211527	1093.03024308478	2477.59745363538	1440.2230125725	1448.74402050955	1489.1980772347	1351.38241989202	1415.16624291883	1543.55037776354	1497.16807668898
Vigun01g052900.v1.2	9.84932375436248	216.043818898854	38.2092936418117	9.3583216893703	11.59131278078	28.1049970589591	10.5840395379108	27.7822225299712	26.219683622328	7.16916344896442	10.5469136861978	11.5830504333334	2.86168829459206	4.36693961752604	6.61478806215651	3.12741128207375	0	2.1544098916567	13.341629657997	9.05287584945106	29.8099063211475	5.88426712232362	6.39718925064817	12.3392973353487
Vigun01g053100.v1.2	893.005353728865	859.320358316788	797.411345568244	846.928112888012	756.333158945895	1275.43153319943	844.798792207791	1059.03186358295	1232.32513024942	1154.23531528327	1230.47326338974	1118.2908691091	1261.28911584145	1164.51723134028	1219.01094288313	1141.50511795692	1675.40466245832	1624.42505830915	1421.27595944897	1203.12720039205	1448.26461543575	1294.5387669112	956.836735061233	1528.01632002735
Vigun01g053200.v1.2	228.176000309397	298.577412635494	163.63545320515	195.354965265605	286.884991324305	179.336647900025	169.344632606573	218.288891306916	181.154177754266	190.699747742454	420.997637974061	270.622178306062	338.394640835511	249.643381468572	326.014554491999	324.468920515151	242.110500355249	303.771794723594	328.831930982396	331.335256089909	292.302692537918	256.946331008131	257.715338383255	209.768054700928
Vigun01g053400.v1.2	4465.02676864432	4696.32331419081	4583.4539633808	4755.19720841128	5501.52682857771	6937.91927398304	6229.18836076679	4889.67116527493	7131.75394527322	4724.47871286755	5763.00942003324	5608.30241890307	5602.4702587376	6283.29828635039	6466.42781561957	5609.79398721979	10068.5686747736	7156.94966008355	6129.30162523273	5488.75862752218	5658.08583034447	5851.90365315084	5938.41939295883	5878.64690551571
Vigun01g053450.v1.2	0	2.42745863931296	7.47573136470228	2.33958042234257	7.2445704879875	2.67666638656753	2.88655623761204	3.30740744404419	4.76721520405964	5.73533075917154	0.878909473849815	6.31802750909095	2.14626622094404	1.45564653917535	0.944969723165216	1.56370564103687	3.22814000473665	0	2.35440523376417	0.905287584945106	2.48415886009562	0	1.82776835732805	1.02827477794573
Vigun01g053500.v1.2	30028.9465730921	33032.048010891	39084.7848483002	41686.6439653	58724.4883756267	90967.8454806908	26767.998176789	25101.238055829	20499.0253774565	85214.1105870809	39642.332908522	49338.5298230761	16293.7377273335	44625.028128229	51344.929908182	34931.6203151227	88681.848140123	58960.8127099146	29321.762781299	26457.9349576057	18866.3584894729	51788.4156547573	22026.4364741603	62104.711763588
Vigun01g053800.v1.2	2934.27770182049	3285.16069187021	4691.43674975983	5703.8970696712	7319.91402106257	5568.80441725375	3375.34642718101	3236.62892474164	3339.43425044378	7010.00802039741	3498.93861539611	4256.24453195761	3750.24251006289	5256.33965296218	4989.44013831234	4161.02071079912	7389.2124708422	5285.84466917971	4178.28448818682	3324.21601191843	4359.69879946782	5318.3967673935	5323.37534071794	7374.78670742674
Vigun01g054000.v1.2	982.470044497657	1578.6572684332	1333.17209337191	1819.02377837135	1814.04045019207	1565.849836142	1714.61440514155	968.408899616138	2540.92570376379	4823.41316846326	2767.68593315307	1872.24215186062	1284.18262219819	1874.87274245785	1701.89047142055	666.920455902227	1086.26911159388	648.477377388666	1014.74865575236	799.368937506528	1198.19262351946	1333.76721439335	964.147808490545	1826.21600563161
Vigun01g054100.v1.2	5960.48242534836	9535.05753522131	6136.74481360228	13814.0526037217	9887.38980200534	18768.7847026115	3969.01482671656	4475.5837532806	5203.4153952311	13447.9167975675	9105.50214908408	11067.0781867577	10756.3708772979	13961.8337805003	9535.68947646019	11114.0378436696	7658.76216123771	6163.76670002981	13622.5886825595	8955.10479027699	18955.7882084363	16176.8310304547	9399.29877755948	21671.9192199841
Vigun01g054200.v1.2	1588.20345539095	1551.14607052098	1033.31220196552	1184.99748391651	1073.64534631975	916.758237399379	2014.8162538532	7309.37045133766	1001.11519285252	2192.33018269332	825.295995944976	1101.44279575152	806.99609907496	500.014586206732	485.714437706921	671.611572825338	353.481330518664	535.370858076689	685.131923025374	735.998806560371	557.279637614785	784.56894964315	615.044052240888	615.93659198949
Vigun01g054300.v1.2	109.163338277517	181.250245068701	191.046468209058	150.902937241096	124.606612393385	119.111654202255	207.832049108067	218.288891306916	190.688608162386	183.530584293489	230.274282148651	291.682270003032	272.575810059894	270.022433017027	287.270795842226	257.229577950566	290.532600426299	208.9777594907	320.199111791927	248.954085859904	322.940651812431	249.1006415117	230.298813023334	260.153518820269
Vigun01g054400.v1.2	248.695424797653	114.090556047709	141.208259111043	369.653706730127	230.377341518003	342.613297480644	193.399267920007	194.475557709798	188.305000560356	474.598620321445	657.424286439661	678.134952642429	432.114932483401	788.232600963451	438.46595154866	705.23124410763	608.504390892859	529.984833347547	550.146022956228	209.121432122319	838.817641758956	609.021647160495	536.450012875782	1155.780850411
Vigun01g054500.v1.2	1327.19637590034	801.061350973277	773.322877837536	797.796924018818	750.537502555505	895.344906306839	902.529916960032	1017.35852978799	1013.03323086267	1063.90385582632	979.105153868693	875.046810009097	1086.72612987133	921.424259297995	1118.84415222762	1078.95689231544	1344.52031197282	1258.17537672751	923.711653380144	903.477009775215	1090.54573958198	876.75580122622	1179.82447465525	1102.31056195782
Vigun01g054600.v1.2	46.7842878332218	11.3281403167938	49.007572279715	73.6967833037911	0	18.7366647059727	16.3571520131349	32.412592951633	52.439367244656	40.1473153142008	96.6800421234796	85.2933713727279	38.6327919769928	9.46170250463976	17.9544247401391	70.3667538466594	35.5095400521032	93.7168302870663	47.0881046752835	27.1586275483532	43.0587535749908	47.074136978589	89.5606495090743	67.8661353444179
Vigun01g054700.v1.2	122.295769950001	93.8617340534345	176.925642297954	125.167552595328	68.0989625870825	167.291649160471	97.1807266662721	74.0859267465898	90.5770888771331	77.4269652488157	123.047326338974	117.936513503031	133.783927772179	184.867110475269	209.783278542678	150.11574153954	432.570760634712	272.532851294572	221.314091973832	128.550837062205	335.361446112909	125.531031942904	154.44642619422	174.806712250773
Vigun01g054800.v1.2	118.19188505235	190.150926746182	171.941821388153	77.206153937305	69.54787668468	171.306648740322	60.6176809898529	89.3000009891931	45.2885444385666	32.9781518652363	84.3753094895822	143.208623539395	32.1939933141607	89.5222621592839	68.0378200678955	75.05787076977	67.7909400994698	66.7867066413576	110.657045986916	114.066235703083	30.6379592745127	106.897519388879	135.254858442276	133.675721132944
Vigun01g054900.v1.2	1904.20259251008	1275.22493851908	2060.80994620293	3214.5835002987	2328.40495483918	2204.23476933836	2030.2112204538	2865.53780951988	1246.6267758616	4034.80518907718	2198.15259409839	2248.16478865153	1494.5167118507	1735.13067469701	1327.68246104713	2000.76136770668	1783.547352617	1489.77444008061	1630.81802525398	1362.45781534238	2104.08255450099	2280.1535099004	1882.60140804789	2694.0799182178
Vigun01g055000.v1.2	3.28310791812083	0	1.66127363660051	1.16979021117129	0	0	5.77311247522408	0	0	1.43383268979288	0.878909473849815	2.10600916969698	0	0.727823269587674	0	1.56370564103687	0	0	3.92400872294029	0	0.828052953365208	2.94213356116181	1.82776835732805	0
Vigun01g055100.v1.2	59.0959425261749	80.9152879770987	89.7087763764274	163.77062956398	147.789237954945	246.253307564213	26.9411915510457	42.9962967725744	26.219683622328	137.647938220117	34.2774694801428	34.7491513000002	98.728246163426	242.365148772695	165.369701553913	320.559656412559	445.483320653658	178.816021007506	440.2737787139	224.511321066386	463.709653884516	761.031881153855	664.393797888745	1260.66487776146
Vigun01g055200.v1.2	580.289324527856	394.057452448471	404.520130512224	650.403357411236	423.08291649847	424.251622270953	528.239791483004	658.174081364793	295.567342651698	632.320216198662	645.998463279614	540.191352027276	143.799836803251	181.955817396918	150.250185983269	153.243152821614	143.652230210781	220.827013894811	116.150658199033	178.341654234186	97.7102484970945	218.698594713028	139.824279335596	114.138500351976
Vigun01g055400.v1.2	278.24339606074	303.43232991412	352.190010959308	758.024056838994	802.698410069015	1007.76489454268	101.991653728959	109.144445653458	150.167278927879	1429.53119172351	422.755456921761	588.629562930307	261.844478955173	425.048789439202	384.602677328243	537.132887696166	987.810841449416	486.896635514413	519.538754917294	267.965125143751	638.428827044575	922.849227017755	647.943882672793	1190.74219286115
Vigun01g055500.v1.2	28.7271942835572	59.877313103053	191.877105027359	76.0363637261337	28.97828195195	54.8716609246344	71.2017205277637	52.2570376158982	59.5901900507455	11.4706615183431	28.1251031631941	23.1661008666668	75.1193177330415	89.5222621592839	28.3490916949565	37.528935384885	74.2472201089431	20.4668939707386	145.973124493379	85.0970329848399	210.325450154763	152.990945180414	106.924448903691	161.439140137479
Vigun01g055600.v1.2	71.407597219128	32.3661151908395	58.975214099318	35.0937063351386	56.5076498063025	36.1349962186617	83.7101308907492	50.9340746382805	112.029557295402	25.8089884162719	137.109877920571	132.67857769091	75.1193177330415	28.3851075139193	37.7987889266086	125.878304103468	50.0361700734181	198.205710032416	30.6072680389342	27.1586275483532	7.45247658028687	44.1320034174272	42.0386722185451	7.19792344562008
Vigun01g055700.v1.2	1827.87033341377	2014.79067062976	3082.49323271224	2097.43384863012	2845.66728768149	1472.16651261214	2374.67359814217	2077.71335634856	2166.69931024511	1886.92381976744	1490.63046764929	1458.41135001516	2477.50664104307	1821.01382050836	1617.78816605885	1902.24791232136	2390.43767350749	1681.51692043805	1645.72925840116	1582.44269848404	1879.68020413902	1767.24155907119	3814.55256174364	2020.55993866335
Vigun01g055760.v1.2	0	0	0	0	0	0	0	0	0	0	0	0	0	0	0	0.781852820518437	0	0	2.35440523376417	0	0	0.980711187053937	0	1.02827477794573
Vigun01g055880.v1.2	0.820776979530207	0	0	0	0	0	0	0	0	0	0	0	20.7472401357924	26.2016377051563	28.3490916949565	32.8378184617744	30.6673300449982	29.0845335373654	24.3288540822298	44.3590916623102	9.9366354403825	35.3056027339417	17.3637993946165	20.5654955589145
Vigun01g056000.v1.2	1313.24316724833	1367.46836681297	1292.4708892752	1599.10321867115	1472.09672315906	1398.55818698153	1441.35374798095	1324.9474220841	1570.79740973765	1656.07675671078	1358.79404657181	1375.22398781213	1659.77921086339	1666.71528735577	1427.84925170264	1317.42200257357	1362.27508199887	1142.91444752388	1830.15766837935	1510.92497927338	2010.51257077073	1977.11375310074	1491.45897957969	1549.61009036421
Vigun01g056100.v1.2	1900.91948459196	2365.1538675706	3268.5558800115	2887.04224117074	3696.17986297122	3341.81798362956	3115.55636579593	2048.60817084097	2385.99120963185	2631.08298576994	1821.10042981682	1851.18206016365	1831.48050853892	2157.26817105787	2506.05970583415	1720.85805796108	3923.8041757574	2032.68573277809	2072.66140745706	1792.46941819131	2494.92354848937	2182.08239119501	2083.65592735397	2596.39381431296
Vigun01g056200.v1.2	2074.92420425236	2928.3242718912	3265.2333327383	2158.26293961103	2338.54735352237	2615.10305967648	1105.55103900541	1296.50371806532	1132.21361096416	2004.49810033045	725.979225399947	719.20213145152	1795.70940485652	1427.26143166143	1519.51131484967	740.41462103096	1778.7051426099	666.789861467748	2049.11735511942	2018.79131442759	1471.45009812997	1770.18369263236	1250.19355641238	1376.85992766933
Vigun01g056266.v1.2	9.84932375436248	10.5189874370228	4.15318409150127	3.50937063351386	7.2445704879875	2.67666638656753	3.84874165014939	5.2918519104707	14.3016456121789	1.43383268979288	2.63672842154944	5.26502292424246	7.15422073648014	2.9112930783507	0.944969723165216	14.0733507693319	3.22814000473665	8.61763956662679	3.13920697835223	3.62115033978042	3.31221181346083	1.96142237410787	8.22495760797622	2.05654955589145
Vigun01g056400.v1.2	1341.14958455236	1818.97567372518	2275.1142453244	1700.87496704305	2692.08239333616	2912.21302858547	1649.18579708901	1157.59260541547	2307.33215876487	1713.4300643025	987.015339133342	1376.27699239698	1342.84723223732	1505.8663447769	2352.97461068139	1441.736601036	6149.60670902333	2172.72237573578	2503.5175652359	2060.43454333506	2660.53413916241	1793.72076112165	1524.35881001159	2959.3748109278
Vigun01g056500.v1.2	966.054504907053	646.513150937019	899.579674219175	441.010909611575	518.711246939905	588.866605044857	953.525743824511	658.174081364793	786.590508669841	219.376401538311	582.716981162427	555.986420800004	696.821099733166	756.936200371181	656.753957599825	534.005476414093	374.464240549452	429.804773385511	1116.77288254881	841.917453998948	1207.30120600647	414.840832123815	725.624037859235	687.91582644569
Vigun01g056600.v1.2	7.38699281577186	1.61830575954197	7.47573136470228	0	0	0	7.69748330029878	1.32296297761768	0	0	0	0	2.14626622094404	0	1.88993944633043	1.56370564103687	0	5.38602472914174	0	0	1.65610590673042	0.980711187053937	0	1.02827477794573
Vigun01g056700.v1.2	24.6233093859062	7.28237591793888	7.47573136470228	14.0374825340554	21.7337114639625	8.02999915970259	31.7521186137325	23.1518521083093	38.1377216324771	17.2059922775146	75.5862147510841	38.9611696393942	25.0397725776805	6.55040942628906	17.0094550169739	28.1467015386637	14.5266300213149	48.4742225622757	5.4936122121164	15.3898889440668	14.0769002072085	5.88426712232362	13.7082626799604	7.19792344562008
Vigun01g056800.v1.2	123.116546929531	32.3661151908395	78.9104977385241	88.9040560490178	73.8946189774725	46.8416617649318	114.500064091944	94.5918528996638	154.934494131938	63.0886383508869	296.192492687388	241.138049930305	108.02873312085	74.9657967675304	45.3585467119303	197.808763591165	77.4753601136797	231.599063353095	18.0504401255253	57.0331178515417	27.3257474610519	72.5726278419913	74.9385026504499	16.4523964471316
Vigun01g056900.v1.2	49.2466187718124	39.6484911087784	73.9266768287226	148.563356818754	55.058735708705	117.773321008971	88.5210579534359	72.7629637689721	100.111519285252	143.383268979288	223.243006357853	197.964861951517	110.890421415442	70.5988571500044	91.6620631470259	121.969040000876	195.302470286568	137.882233066029	84.7585884155102	68.801856455828	78.6650305696948	88.2640068348543	100.527259653043	80.2054326797666
Vigun01g057000.v1.2	47.605064812752	26.7020450324426	17.4433731843053	17.5468531675693	15.9380550735725	14.7216651261214	16.3571520131349	10.5837038209414	16.6852532142087	5.73533075917154	12.3047326338974	11.5830504333334	7.15422073648014	17.4677584701042	10.3946669548174	10.1640866667397	25.8251200378932	18.3124840790819	19.6200436147014	14.4846013591217	15.733006113939	8.82640068348543	21.0193361092725	14.3958468912402
Vigun01g057132.v1.2	15.5947626110739	4.04576439885494	2.49191045490076	3.50937063351386	5.79565639039	2.67666638656753	4.81092706268674	1.32296297761768	2.38360760202982	0	3.51563789539926	0	0.715422073648014	0.727823269587674	1.88993944633043	0	8.07035001184164	2.1544098916567	2.35440523376417	0	5.79637067355646	5.88426712232362	10.0527259653043	10.2827477794573
Vigun01g057200.v1.2	268.394072306378	155.35735291603	268.295692310982	201.203916321461	226.03059922521	240.899974791078	193.399267920007	198.444446642651	109.645949693372	199.302743881211	147.656791606769	144.261628124243	67.2496749229134	74.2379734979427	77.4875172995477	80.530840513399	240.496430352881	60.3234769663875	77.6953727142177	86.002320569785	130.004313678338	134.357432626389	207.451708556733	215.937703368602
Vigun01g057300.v1.2	668.112461337588	767.886082902667	991.780361050503	350.937063351386	581.014553136598	414.883289917967	876.550910821523	729.614082156148	1227.55791504536	334.083016721742	496.583852725145	763.428324015157	777.663794055392	565.518680469622	686.992988741112	544.169563080832	921.633971352315	1068.58730626172	559.563643891285	632.796021876629	774.229511396469	412.879409749708	321.687230889736	404.11198773267
Vigun01g057600.v1.2	1.64155395906041	1.61830575954197	4.15318409150127	2.33958042234257	5.79565639039	0	0.962185412537347	1.32296297761768	7.15082280608946	0	0.878909473849815	2.10600916969698	7.15422073648014	2.9112930783507	0.944969723165216	2.34555846155531	0	1.07720494582835	0.784801744588058	0.905287584945106	2.48415886009562	0.980711187053937	1.82776835732805	2.05654955589145
Vigun01g057701.v1.2	2.46233093859062	1.61830575954197	0.830636818300254	26.9051748569396	4.3467422927925	2.67666638656753	0	0	0	0	0	0	0	0	0	0	0	0	0	0	0	0	0	0
Vigun01g057800.v1.2	14724.7390127719	6807.40317751331	6502.22501365439	3014.54937418841	5340.69736374439	2463.87140883541	3645.72052810401	5653.68228484913	3899.58203692079	1921.33580432246	4346.20734818733	4487.90554062427	6467.41554577805	2546.65362028727	3792.16349906201	2551.96760617218	878.05408128837	3301.63315896389	2894.34883404076	4916.61687383687	1448.26461543575	2984.30414220513	2604.56990919247	962.465192157199
Vigun01g058000.v1.2	4590.60564651245	4898.61153413356	5803.65944946387	6294.6411263127	7742.99693756104	6366.45100045087	4127.77541978522	5311.69635513497	4655.18564676424	11774.6340485792	5937.0334958555	5519.8500337758	5357.08048747633	5340.76715223435	6048.75119798054	5751.30934773363	7016.36230029512	5415.10926267911	4913.64372286583	4861.39433115522	6236.89484474675	6443.27249894437	8213.07711365358	7030.31465681493
Vigun01g058200.v1.2	3030.30860842552	3910.63586793318	4074.27359376275	5145.90713894249	5250.86468969334	6516.34431809865	3847.77946473685	2693.55262242959	4075.96899947099	9193.73520695197	5291.03503257588	4477.37549477579	4505.72821983519	5303.64816548538	5717.06682514955	4732.5551225981	6501.47396953962	6265.02396493767	5181.26111777036	4294.68430297958	6799.14280008172	4383.7790061311	4092.3733520575	6642.65506552939
Vigun01g058300.v1.2	3064.78124156579	1831.92211980151	2025.09256301602	2413.27720564637	2652.96171270102	2838.60470295487	1678.05135946513	2492.4622498317	1756.71880269598	3811.12728946949	993.167705450291	1200.42522672728	89.4277592060018	53.8589219494879	16.0644852938087	61.7663728209565	20.9829100307883	26.9301236457087	58.0753290995163	67.8965688708829	146.565372745642	126.511743129958	86.8189969730823	84.3185317915495
Vigun01g058400.v1.2	0	0.809152879770987	1.66127363660051	11.6979021117129	1.4489140975975	21.4133310925402	0.962185412537347	1.98444446642651	0	0	1.75781894769963	0	0	1.45564653917535	0	0.781852820518437	0	0	7.84801744588058	2.71586275483532	4.14026476682604	5.88426712232362	6.39718925064817	5.14137388972863
Vigun01g058500.v1.2	13.1324316724833	5.66407015839691	10.7982786379033	9.3583216893703	2.897828195195	1.33833319328376	2.88655623761204	5.95333339927954	9.53443040811928	0	14.9414610554468	3.15901375454548	6.43879866283213	11.6451723134028	4.72484861582608	10.1640866667397	3.22814000473665	9.69484451245514	3.92400872294029	7.24230067956085	5.79637067355646	5.88426712232362	30.1581778959128	4.1130991117829
Vigun01g058600.v1.2	50.8881727308728	67.1596890209919	66.4509454640203	73.6967833037911	7.2445704879875	100.374989496282	70.2395351152263	57.5488895263689	42.9049368365368	7.16916344896442	24.6094652677948	17.9010779424244	67.2496749229134	58.2258615670139	36.8538192034434	45.3474635900694	12.9125600189466	11.8492544041118	72.2017605021013	83.2864578149497	73.6967128495035	42.1705810433193	18.2776835732805	130.590896799107
Vigun01g058700.v1.2	1759.74584411276	1979.99709679961	1115.54524697724	1668.12084113026	1519.91088837978	1940.58313026146	2102.3751263941	1567.04964698814	1537.42690330923	1099.74967307114	1857.13571824466	1581.61288644244	2225.67807111897	2098.31448622126	1968.37193335314	1684.89282821723	1572.10418230675	1586.72288520516	2090.71184758259	1852.21839879769	2497.40770734947	1837.85276453908	1270.29900834299	1733.67127561649
Vigun01g058800.v1.2	730.491511781884	678.879266127858	574.800678263776	1661.10209986323	1472.09672315906	2170.77643950627	540.748201845989	549.029635711335	405.213292345069	2524.97936672527	2604.208771017	2600.92132457578	681.797236186558	981.105767404184	849.527781125529	1642.67277590924	1919.12923281594	1979.9026904325	698.473552683371	611.069119837946	596.19812642295	2120.29758641061	1019.89474338905	1920.81728520262
Vigun01g058900.v1.2	114.908777134229	61.495618862595	73.0960400104223	58.4895105585644	23.18262556156	30.7816634455266	268.44973009792	265.915558501153	238.360760202982	22.9413230366861	65.0393010648863	40.0141742242427	108.744155194498	123.729955829905	83.157335638539	116.496070257247	93.616060137363	45.2426077247906	215.820479761716	181.057516989021	228.542615128797	79.4376061513689	107.838333082355	93.573004793061
Vigun01g059000.v1.2	874.12748319967	478.209351944653	493.398270070351	338.069371028502	433.225315181653	388.116626052292	464.735554255539	461.05259769976	531.54449525265	322.612355203399	456.154016928054	342.22649007576	443.561685661769	339.165643627856	442.245830441321	349.488210771741	414.81599060866	473.970176164473	371.996026934739	386.55779877156	308.035698651857	254.984908634024	357.328713857633	304.369334271935
Vigun01g059033.v1.2	48.4258417922822	48.5491727862592	94.6925972862289	99.4321679495594	88.3837599534475	33.4583298320941	51.9580122770167	58.8718525039865	50.0557596426262	43.0149806937865	13.1836421077472	23.1661008666668	37.9173699033448	34.2076936706207	43.4686072655999	44.5656107695509	93.616060137363	43.0881978331339	17.2656383809373	15.3898889440668	20.7013238341302	23.5370684892945	24.6748728239286	26.7351442265889
Vigun01g059066.v1.2	49.2466187718124	28.3203507919845	61.4671245542188	57.3197203473931	102.872900929423	34.7966630253779	13.4705957755229	20.505926153074	14.3016456121789	32.9781518652363	21.9727368462454	11.5830504333334	25.7551946513285	26.9294609747439	37.7987889266086	37.528935384885	20.9829100307883	28.0073285915371	18.0504401255253	18.1057516989021	22.3574297408606	19.6142237410787	32.8998304319049	27.7634190045346
Vigun01g059200.v1.2	1108.04892236578	1099.63876360877	1035.80411242042	1035.26433688659	951.936562121558	908.728238239676	1265.27381748661	1447.32149751374	1556.49576412547	828.755294700287	843.753094895822	1032.99749773637	1596.82206838237	1289.70283370936	1244.52512540859	1223.59966411135	932.932461368893	903.774949549984	1614.33718861763	1624.99121497646	1842.41782123759	1111.14577493211	1205.41323165785	1293.56967065572
Vigun01g059300.v1.2	3512.10469540975	3328.04579449807	3433.02197003495	3025.07748608895	3152.83707637216	3646.95795169826	2909.64868751294	3532.31115023919	2791.20450197692	3666.3101878004	2710.55681735283	2837.84735616669	2131.95777947108	2452.76441851046	2629.85073956879	2048.45438975831	1696.38757248911	1970.20784592005	3610.87282684965	3482.64133928382	3528.33363428915	2868.58022213277	3146.50322714023	3597.93344803209
Vigun01g059500.v1.2	227.355223329867	284.821813679387	285.739065495287	389.540140320039	212.990372346833	254.283306723915	402.193502440611	423.348152837656	283.649304641549	404.340818521593	381.44671165082	438.049907296973	366.296101707783	396.663681925282	340.189100339478	473.020956413655	306.673300449982	323.161483748505	393.185674038617	322.282380240458	443.836383003752	325.596114101907	420.386722185451	425.70575806953
Vigun01g059600.v1.2	1071.11395828692	1167.60760550953	871.338022396966	553.310769884019	773.720128117065	794.969916810556	919.849254385704	986.930381302786	951.059433209898	540.554924051917	1119.73066968466	862.410754990915	1073.84853254567	863.926221000569	1053.64124132922	779.507262056882	765.069181122587	1114.90711893234	947.255705717785	1206.74835073183	704.673063313792	629.616582088628	749.3850265045	415.423010290073
Vigun01g060000.v1.2	60.7374964852353	122.99123772519	76.4185872836234	146.223776396411	75.34353307507	78.9616584037421	158.760593068662	135.603705205812	164.468924540058	116.140447873224	99.3167705450291	118.98951808788	195.310226105908	152.115063343824	123.791033734643	132.914979488134	145.266300213149	91.5624203954096	191.491625679486	152.993601855723	162.298378859581	168.682324173277	106.010564725027	185.089460030231
Vigun01g060200.v1.2	1270.56276431276	614.147035746179	1271.70496881769	611.800280442583	828.77886382577	432.281621430656	981.429120788094	1061.01630804938	870.016774740884	1036.66103472026	370.899797964622	364.339586357578	475.040256902282	441.788724639718	432.796133209669	417.509406156846	451.939600663132	584.922285584793	612.930162523273	622.837858442233	629.320244557558	418.763676872031	569.349843307687	651.92620921759
Vigun01g060300.v1.2	236.3837701047	277.539437761449	434.423055971033	495.991049536626	467.999253523993	306.478301261982	341.575821450758	387.628152441979	305.101773059817	688.239691100584	313.770682164384	308.530343360608	279.730030796374	302.774480148472	264.59152248626	349.488210771741	358.323540525769	290.845335373654	272.326205372056	263.438687219026	257.52446849658	309.904735109044	451.458784260028	381.489942617864
Vigun01g060400.v1.2	115.729554113759	76.8695235782438	125.426159563338	45.6218182356802	99.9750727342275	60.2249936977694	133.743772342691	115.097779052738	231.209937396893	96.0667902161232	82.6174905418826	80.0283484484854	189.586849516724	98.256141394336	98.2768512091824	76.6215764108069	140.424090206044	99.1028550162081	125.568279134089	102.297497098797	125.864048911512	52.9584041009126	84.0773444370902	76.0923335679837
Vigun01g060500.v1.2	412.850820703694	262.974685925571	195.19965230056	208.222657588489	215.888200542028	143.201651681363	364.668271351655	355.877040979155	502.941204028292	94.6329575263303	335.743419010629	222.183967403032	470.032302386745	197.967929327847	239.0773399608	349.488210771741	193.688400284199	427.650363493854	182.858806489017	229.037758991112	222.746244455241	118.666053633526	473.392004547964	103.855752572518
Vigun01g060600.v1.2	210.939683739263	285.630966559158	930.313236496284	465.576504046172	323.107843764243	386.778292859008	877.513096234061	273.19185487805	2049.90253774565	497.539943358131	81.7385810680328	164.268715236365	723.291716458143	812.978592129432	402.557102068382	211.882114360497	802.192791177059	146.499872632655	4818.68271177067	1567.05280953998	12673.3504512545	410.9179873756	294.270705529816	3414.90053755775
Vigun01g060700.v1.2	3968.45669602855	3359.60275680914	3240.31422818929	4086.07720762131	3938.14851727001	4235.82455674312	3312.80437536609	3726.12522646018	4178.46412635827	5184.73900629107	4845.42792933403	4854.35113615155	4448.49445394335	3957.90294001777	4058.6449609946	4734.90068105966	3818.88962560346	4117.07730295595	3975.02083633851	3830.27177190274	4721.55794008842	4116.04485206537	5357.18905532851	4758.85567233282
Vigun01g060800.v1.2	29575.0569034119	51154.6450591218	43742.1654885097	78701.1458271819	86676.9391464777	150174.367618371	14798.4116448244	25469.0217636067	19354.8937284821	131914.041293635	71994.1117314599	114589.011927798	24302.887841823	64873.0714881581	49647.7642853773	58962.6486065774	91236.9209538721	53319.4904086116	49312.232819446	34797.44419012	41886.2305930257	112908.298254333	52927.6022073269	146028.386040406
Vigun01g060900.v1.2	2501.72823360807	3192.10811069654	3262.7414222834	3214.5835002987	4058.4083873706	4217.08789203714	2492.06021847173	2056.54594870668	2941.3717809048	4912.31079523042	2814.26813526711	3477.02113916972	2647.06167249765	2798.48047156461	3369.76203280716	2979.64109899576	5862.30224860177	4064.29426061036	2867.66557472476	2624.42870875586	2721.81005771144	3723.7603772438	3651.88117794144	3975.31029153817
Vigun01g061100.v1.2	372.632748706714	1551.14607052098	344.714279594605	181.31748273155	86.93484585585	129.818319748525	644.664226400022	969.070381104947	376.610001120712	397.171655072629	145.898972659069	126.360550181819	223.927109051829	630.294951462925	611.395410887894	73.4941651287331	72.6331501065747	45.2426077247906	387.6920618265	296.02904027705	443.836383003752	206.930060468381	148.963121122236	220.050802480385
Vigun01g061200.v1.2	1492.99332576545	1492.88706317747	1179.50428198636	1669.29063134143	1628.57944569959	1302.1981970651	1302.79904857557	1491.64075726393	1375.34158637121	2153.61670006891	2006.55032879913	2102.85015594244	1684.81898344107	1797.72347588155	1574.31955879325	2084.41961950215	1076.58469157967	1650.27797700903	1503.68014263072	1509.11440410349	1435.01576818191	1570.11861047335	1700.73845649375	1376.85992766933
Vigun01g061300.v1.2	1056.33997265538	959.655315408391	968.522530138096	610.630490231412	644.766773430888	821.736580676232	980.466935375557	873.155565227666	1549.34494131938	529.084262533574	807.71780646798	751.845273581823	1332.83132320625	1037.14815916244	1290.82864184368	800.61728821088	1129.84900165783	930.705073195693	1218.01230760067	1309.04584783062	1094.6860043488	789.472505578419	775.887667685756	901.796980258401
Vigun01g061400.v1.2	1892.71171479666	2683.96010220036	2757.71423675684	3464.91860548935	3897.57892253728	3834.32459875799	1837.77413794633	2148.4918756511	2486.1027289171	4776.0966897001	2605.08768049085	2977.89696595154	2646.34625042401	2548.10926682645	2568.42770756306	2889.72802463614	3002.17020440509	2965.54521586544	2476.04950417532	2131.04697496078	2411.29020019949	3021.57116731318	2886.04623622099	3132.12497362268
Vigun01g061500.v1.2	576.185439630205	607.673812708011	1054.90875924132	774.401119795392	870.797372656098	630.354934036653	511.882639469869	646.928896055043	424.282153161308	967.837065610197	461.427473771153	581.258530836368	497.21834118537	534.222279877353	600.055774209912	590.29887949142	619.802880909438	518.135578943436	554.070031679169	571.236466100362	605.306708909967	570.773910865391	831.634602584262	757.838511346
Vigun01g061600.v1.2	812.569209734905	487.919186501905	561.510489170972	494.821259325455	494.079707280748	389.454959245576	938.130777223913	942.611121552594	1063.0889905053	332.649184031949	842.874185421972	685.505984736368	999.444636886276	730.734562666025	734.241474899372	868.638483595984	700.506381027854	997.491779837051	664.727077666085	822.906414715101	627.664138650828	566.851066117176	907.486989413376	481.232596078599
Vigun01g061700.v1.2	41.8596259560405	12.1372931965648	13.2901890928041	17.5468531675693	7.2445704879875	17.3983315126889	10.5840395379108	14.5525927537944	40.5213292345069	18.6398249673075	29.8829221108937	27.3781192060608	10.0159090310722	21.8346980876302	17.0094550169739	18.7644676924425	25.8251200378932	19.3896890249103	24.3288540822298	30.7797778881336	38.0904358547996	20.5949349281327	10.0527259653043	21.5937703368602
Vigun01g061800.v1.2	0	1.61830575954197	0	1.16979021117129	0	1.33833319328376	0	0	2.38360760202982	5.73533075917154	2.63672842154944	2.10600916969698	0	0	0.944969723165216	2.34555846155531	0	2.1544098916567	0	0	0.828052953365208	2.94213356116181	1.82776835732805	1.02827477794573
Vigun01g061900.v1.2	69.7660432600676	139.17429532061	69.7734927372213	312.333986382734	181.114262199688	243.576641177645	126.046289042392	150.817779448415	171.619747346147	209.339572709761	269.825208471893	474.90506776667	261.844478955173	238.726032424757	179.544247401391	335.41486000241	72.6331501065747	253.143162269662	262.123782692411	200.068556272868	421.478953262891	332.461092411285	200.140635127421	382.51821739581
Vigun01g062000.v1.2	183.033266435236	161.021423074426	126.256796381639	135.695664495869	113.015299612605	104.389989076134	315.59681531225	172.646668579107	328.937849080115	107.537451734466	828.811633840375	522.290274084852	294.753894342982	207.429631832487	173.8744290624	522.277684106316	193.688400284199	743.27141262156	91.0370023722147	254.385811369575	104.334672124016	193.200103849626	687.240902355346	83.2902570136038
Vigun01g062100.v1.2	35783.4139765784	25710.0236018433	18373.6864208016	23127.9222650675	27225.095893857	45014.8369560994	11520.2459443097	15207.4594277152	11167.2016155097	42629.2797002322	27901.8601568362	26838.9808586184	16473.3086678192	28623.1057230744	28311.2929060299	18873.1452344946	18942.7255477947	18656.1124568012	27784.336163651	21257.057782096	26376.7987764953	24821.8001443351	12509.2466375532	34093.4785375685
Vigun01g062200.v1.2	13.1324316724833	41.2667968683203	78.0798609202239	1.16979021117129	4.3467422927925	1.33833319328376	5.77311247522408	17.1985187090298	2.38360760202982	0	0.878909473849815	1.05300458484849	4.29253244188809	10.9173490438151	23.6242430791304	1.56370564103687	22.5969800331566	4.30881978331339	23.5440523376417	19.0110392838472	20.7013238341302	6.86497830937756	1.82776835732805	13.3675721132944
Vigun01g062300.v1.2	1741.6887505631	811.5803384103	1471.88844202805	981.45398717271	933.10067885279	1369.11485672929	629.269259799425	811.637786768444	1101.22671213778	1420.92819558475	1763.97131401658	1605.83199189395	779.810060276336	2275.90336400066	1500.61192038636	2024.99880514275	1672.17652245359	1052.4292320743	1512.31296182119	1020.25910823313	2133.06440786878	1004.24825554323	986.994912957146	1365.54890511192
Vigun01g062400.v1.2	531.042705756044	600.391436790072	641.251623727796	269.051748569396	265.151279860343	271.681638236604	445.491846004792	387.628152441979	548.229748466859	124.743444011981	217.969549514754	272.72818747576	829.174183358049	1141.22688671347	712.507171266573	375.28935384885	211.443170310251	187.433660574133	1168.56979769162	996.721631024561	1116.2153811363	502.124127771616	369.209208180266	412.338185956236
Vigun01g062500.v1.2	5.74543885671145	12.9464460763358	13.2901890928041	12.8676923228842	17.38696917117	6.69166596641882	4.81092706268674	4.63037042166186	2.38360760202982	1.43383268979288	0.878909473849815	0	2.86168829459206	11.6451723134028	4.72484861582608	3.90926410259219	6.45628000947331	0	9.41762093505669	6.33701309461574	14.9049531605737	5.88426712232362	1.82776835732805	3.08482433383718
Vigun01g062600.v1.2	1188.48506635974	1438.67382023282	1502.62200430516	1177.97874264949	750.537502555505	1327.62652773749	1072.83673497914	1334.86964441623	1144.13164897431	949.197240642889	1045.90227388128	1176.20612127577	1543.88083493242	1838.48157897846	1514.78646623384	1580.12455026776	923.248041354683	830.525013233657	2184.10325518856	1546.23119508624	2628.24007398117	1217.06258313394	825.237413333614	1714.13405483552
Vigun01g062700.v1.2	19.698647508725	4.85491727862592	0	4.67916084468515	2.897828195195	8.02999915970259	0.962185412537347	0	7.15082280608946	1.43383268979288	2.63672842154944	4.21201833939397	2.14626622094404	0.727823269587674	0.944969723165216	3.12741128207375	9.68442001420996	6.46322967497009	4.70881046752835	3.62115033978042	4.96831772019125	5.88426712232362	2.74165253599207	6.16964866767435
Vigun01g062733.v1.2	686.990331866783	323.661151908395	559.018578716071	340.408951450845	460.754683036005	476.44661680902	523.428864420317	472.959264498319	483.872343212053	504.709106807095	450.001650611105	416.989815600003	323.370777288903	287.490191487131	384.602677328243	457.383900003286	966.827931418628	453.503282193735	344.527965874157	317.755942315732	395.809311708569	333.441803598339	458.76985768934	457.582276185848
Vigun01g063033.v1.2	1.64155395906041	0	0	0	0	0	0.962185412537347	1.98444446642651	0	1.43383268979288	0	4.21201833939397	0.715422073648014	0	0	3.90926410259219	0	0	1.56960348917612	0	0	0	0	0
Vigun01g063900.v1.2	0	0	0	1.16979021117129	0	0	0	0	4.76721520405964	1.43383268979288	0	0	0	0	0	0	0	0	0	0	0	0.980711187053937	0	0
Vigun01g063984.v1.2	0.820776979530207	3.23661151908395	1.66127363660051	15.2072727452267	30.4271960495475	25.4283306723915	0	0	0	0	0	0	0.715422073648014	2.18346980876302	1.88993944633043	0.781852820518437	0	2.1544098916567	30.6072680389342	29.8744903031885	36.4343299480691	46.093425791535	40.210903861217	45.2440902296119
Vigun01g064040.v1.2	92.7477986869134	38.8393382290074	63.1283981908193	35.0937063351386	57.9565639039	25.4283306723915	15.3949666005976	19.8444446642651	9.53443040811928	10.0368288285502	12.3047326338974	8.42403667878794	10.0159090310722	9.46170250463976	8.50472750848694	7.03667538466594	20.9829100307883	18.3124840790819	39.2400872294029	35.3062158128591	46.3709653884516	34.3248915468878	40.210903861217	37.0178920060461
Vigun01g064100.v1.2	755.93559814732	573.68939175763	513.333553709557	573.197203473931	517.262332842308	372.056627732887	1014.14342481436	1159.57704988189	655.4920905582	646.658543096591	652.150829596563	594.947590439398	739.031002078399	680.514757064475	686.992988741112	619.227433850602	448.711460658395	528.907628401719	693.764742215843	790.316061657077	656.64599201861	446.223590109541	583.058105987647	434.960231071042
Vigun01g064200.v1.2	1107.22814538625	1580.27557419274	2300.0333498734	1968.75692540128	2641.37039992024	2580.3063966511	1277.7822278496	1468.48890515562	1310.9841811164	2937.92318138562	1171.5863286418	1276.24155683637	1198.33197336042	1388.68679837328	1828.51641432469	1333.84091180445	3113.5410345685	1885.10865519961	1425.9847699165	1288.22423337689	1652.79369491696	1693.68822004215	1808.5767895761	2074.03022711653
Vigun01g064300.v1.2	27.906417304027	1.61830575954197	0.830636818300254	15.2072727452267	2.897828195195	1.33833319328376	3.84874165014939	5.95333339927954	2.38360760202982	2.86766537958577	21.0938273723956	6.31802750909095	5.72337658918412	2.18346980876302	1.88993944633043	11.7277923077766	1.61407000236833	4.30881978331339	1.56960348917612	2.71586275483532	2.48415886009562	1.96142237410787	34.7275987892329	1.02827477794573
Vigun01g064350.v1.2	469.484432291278	408.622204284349	506.688459163155	429.313007499862	631.72654655251	388.116626052292	515.731381120018	576.811858241306	371.842785916652	844.527454288009	565.138791685431	507.548209896973	367.011523781431	403.214091351571	472.484861582608	490.22171846506	581.065200852598	554.760547101599	317.059904813575	338.57755676947	319.62843999897	345.210337842986	508.119603337197	380.461667839918
Vigun01g064400.v1.2	531.042705756044	479.018504824424	845.588281029658	603.611748964384	534.649302013478	327.891632354522	1184.45024283347	1475.10372004371	860.482344332765	517.613601015231	398.145991653966	467.534035672731	1050.23960411529	796.238656928915	610.450441164729	668.484161543264	450.325530660763	335.010738152616	957.45812839743	692.545002483006	1709.10129574579	502.124127771616	482.530846334605	890.485957700998
Vigun01g064500.v1.2	21.3402014677854	20.2288219942747	23.2578309124071	43.2822378133376	2.897828195195	2.67666638656753	33.6764894388071	51.5955561270893	54.8229748466859	17.2059922775146	82.6174905418826	49.4912154878791	49.364123081713	48.7641590623741	14.1745458474782	43.7837579490325	17.7547700260516	11.8492544041118	23.5440523376417	27.1586275483532	30.6379592745127	42.1705810433193	58.4885874344975	16.4523964471316
Vigun01g064600.v1.2	389.048288297318	220.898736177479	189.385194572458	274.900699625253	184.012090394883	239.561641597794	459.924627192852	437.900745591451	386.144431528831	252.354553403548	381.44671165082	333.802453396972	359.857303044951	315.87529900105	276.876128887408	374.507501028331	332.498420487875	330.701918369303	304.503076900166	300.555478201775	337.01755201964	300.097623238505	385.659123396218	270.436266599726
Vigun01g064800.v1.2	708.330533334568	1034.09738034732	953.571067408692	982.623777383881	1235.92372525067	1366.43819034272	954.487929237048	863.894824384342	1558.8793717275	1030.92570396108	1042.38663598588	1114.0788507697	1332.83132320625	1254.03949349956	1169.87251727854	1430.00880872822	1851.33829271647	1434.83698784336	1232.92354074784	1003.05864411918	1366.28737305259	1083.6858616946	1187.13554808457	1540.3556173627
Vigun01g064900.v1.2	18.8778705291948	29.1295036717555	13.2901890928041	4.67916084468515	15.9380550735725	9.36833235298636	14.4327811880602	32.412592951633	26.219683622328	11.4706615183431	15.8203705292967	11.5830504333334	12.1621752520162	14.5564653917535	13.229576124313	20.3281733334794	16.1407000236833	31.2389434290221	32.9616732726984	28.0639151332983	20.7013238341302	13.7299566187551	44.7803247545372	10.2827477794573
Vigun01g065000.v1.2	1425.68961344397	2251.87246440266	1885.54557754158	1678.6489530308	1770.57302726415	2375.54141807868	1175.79057412064	1393.08001543141	1070.23981331139	2017.40259453859	1898.4444635156	1676.3832990788	1776.39300886802	2379.98209155169	2464.48103801488	1439.39104257444	1331.60775195387	1441.30021751833	2439.16382217968	2052.28695507055	2467.59780102832	1864.33196658953	1384.534530676	1796.39603707118
Vigun01g065100.v1.2	522.014158981211	708.817922679385	540.744568713465	655.082518255921	586.810209526988	738.759922692638	538.823831020914	482.881486830451	455.269051987696	774.269652488157	724.221406452247	949.81013553334	801.988144559424	721.272860161385	702.112504311755	869.420336416502	522.958680767338	723.88172359665	937.838084782729	744.146394824877	1006.91239129209	618.828759031034	518.172329302502	758.866786123945
Vigun01g065300.v1.2	1865.62607447216	656.222985494271	595.566598721282	1052.81119005416	749.088588457908	756.158254205327	2238.04326956187	1959.30816985178	1046.40373729109	851.696617736973	2003.91360037758	1487.89547839092	1255.56573925227	1144.13817979182	730.461596006712	1395.60728462541	842.544541236267	929.627868249865	889.180376618269	805.705950601144	1080.6091041416	1038.57314709012	969.631113562529	830.846020580146
Vigun01g065400.v1.2	217.505899575505	1415.20838671946	907.055405583877	1975.7756666683	1802.44913741129	2028.91312101819	229.962313596426	510.002227871614	433.816583569427	1670.41508360871	734.768320138445	896.106901706067	661.765418124413	1607.76160251917	1527.07107263499	1108.66729949514	2183.83671320435	1333.5797229355	2436.02461520133	1814.19632022999	818.116317924825	2289.96062177094	2301.16036187601	1212.33596319801
Vigun01g065500.v1.2	3493.22682488056	2709.85299435304	4095.03951422025	2658.93314999234	3051.41308954034	3442.19297312584	2025.40029339112	2447.4815085927	1723.34829626756	1657.51058940057	2097.07800460566	2696.74474179699	1601.8300228979	3163.11992962803	2663.86964960274	1729.45843898678	1730.28304253885	1843.0976623123	2308.88673257807	2468.7192441453	2176.12316144377	1854.52485471899	1755.57150721359	1473.51775679622
Vigun01g065600.v1.2	659.083914562756	454.743918431295	736.774857832325	575.536783896273	644.766773430888	417.559956304535	784.181111217938	429.962967725744	1608.93513137013	431.583639627658	1414.16534342435	1603.72598272425	1532.43408175405	886.488742357787	604.780622825738	1748.22290667923	1150.83191168862	2111.32169382356	311.566292601459	428.201027679035	181.343596786981	614.905914282819	423.128374721443	237.531473705463
Vigun01g065650.v1.2	138.711309540605	230.608570734731	209.320478211664	152.072727452267	265.151279860343	172.644981933606	309.823702837026	184.553335377666	259.81322862125	153.420097807839	170.508437926864	162.162706066668	251.828569924101	176.133231240217	287.270795842226	166.534650770427	327.65621048077	280.073285915371	229.162109419713	255.29109895452	226.886509222067	203.007215720165	141.652047692924	148.071568024184
Vigun01g065800.v1.2	6704.10636880273	7183.65926660682	10536.6280401387	4145.73650839104	8070.45152361808	4577.09952103048	7985.17673864744	8453.07194548814	8805.04648189815	5656.46996123293	4368.18008503358	3609.69971686063	6280.69038455592	5534.36814194467	7461.48093411254	3854.5344051559	8326.9871422182	6603.26631792778	4969.36464673158	6630.32627213795	4502.12390744664	4604.43902321823	7566.04711515945	4661.16956842797
Vigun01g066000.v1.2	171.542388721813	139.983448200381	75.5879504653231	113.469650483615	128.953354686178	105.728322269417	99.1050974913467	154.125186892459	95.3443040811928	213.64107077914	261.036113733395	210.600916969698	168.124187307283	167.399352005165	127.570912627304	205.627291796349	75.8612901113114	158.349127036767	171.871582064785	190.110392838472	170.578908393233	132.396010252282	108.752217261019	125.449522909379
Vigun01g066100.v1.2	114.088000154699	36.4118795896944	8.30636818300254	8.18853147819901	17.38696917117	21.4133310925402	50.9958268644794	39.0274078397214	16.6852532142087	12.904494208136	99.3167705450291	45.2791971484852	49.364123081713	42.9415729056728	58.5881228362434	27.3648487181453	9.68442001420996	33.3933533206788	57.2905273549282	69.7071440407731	33.9501710879735	28.4406244245642	36.555367146561	14.3958468912402
Vigun01g066200.v1.2	656.621583624165	472.545281786257	610.518061450687	487.802518058427	583.912381331793	398.823291598562	706.244092802413	701.831859626177	522.010064844531	626.58488543949	430.665642186409	543.350365781822	416.375646863144	441.06090137013	518.788378017703	511.331744619058	765.069181122587	550.451727318286	520.323556661882	568.520603345526	529.125837200368	430.532211116678	609.560747168904	565.551127870149
Vigun01g066300.v1.2	1.64155395906041	3.23661151908395	1.66127363660051	0	0	1.33833319328376	4.81092706268674	1.32296297761768	4.76721520405964	1.43383268979288	2.63672842154944	4.21201833939397	0	0.727823269587674	0.944969723165216	0.781852820518437	0	6.46322967497009	0.784801744588058	2.71586275483532	0	6.86497830937756	1.82776835732805	4.1130991117829
Vigun01g066400.v1.2	44.3219568946312	71.2054534198469	98.8457813777302	74.8665735149624	57.9565639039	56.2099941179181	94.29417042866	121.712593940826	190.688608162386	143.383268979288	194.238993720809	131.625573106062	109.459577268146	64.776270993303	81.2673961922085	105.550130769989	100.072340146836	172.352791332536	101.239425051859	133.982562571876	123.379890051416	77.476183777261	265.940295991231	85.3468065694952
Vigun01g066500.v1.2	23.802532406376	4.04576439885494	4.15318409150127	7.01874126702772	5.79565639039	6.69166596641882	19.2437082507469	13.8911112649856	47.6721520405964	15.7721595877217	24.6094652677948	24.2191054515153	12.8775973256643	18.9234050092795	14.1745458474782	35.9652297438481	12.9125600189466	21.544098916567	16.4808366363492	15.3898889440668	21.5293767874954	14.7106678058091	12.7943785012963	9.25447300151153
Vigun01g066600.v1.2	160.872287987921	178.822786429388	165.296726841751	159.091468719295	131.851182881373	72.2699924373233	253.054763497322	273.19185487805	183.537785356296	160.589261256803	326.075414798281	229.554999496971	242.528082966677	159.393296039701	235.297461068139	332.287448720336	171.091420251043	347.937197502557	149.112331471731	191.015680423417	221.918191501876	134.357432626389	222.073855415358	110.025401240193
Vigun01g066700.v1.2	907.779339360409	762.22201274427	855.555922849261	740.477203671425	1005.54638373267	592.881604624708	759.164290491967	681.325933473103	736.534749027214	1062.47002313653	830.569452788075	796.07146614546	909.301455606626	1028.41427992738	1240.74524651593	949.169324109383	1055.60178154889	1303.4179844523	752.624873059947	807.516525771034	754.356240515704	750.244058096262	689.982554891338	550.127006200963
Vigun01g066800.v1.2	2010.90359984901	2279.38366231487	2231.92113077278	2375.84391888888	2894.93036699981	2508.03640421378	1816.60605887051	1576.97186932027	2262.0436143263	1888.35765245723	3224.71885955497	3464.38508415154	2053.2613513698	2262.80254514808	2116.73217989008	3263.45367284396	2477.59745363538	3242.38688694333	1867.82815211958	2193.51181832199	1842.41782123759	2839.15888652115	2438.24298867562	1729.55817650471
Vigun01g066900.v1.2	390.689842256378	814.007797049613	652.880539184	802.476084863503	727.354876993945	844.488244962056	1272.00911537437	1398.37186734188	1136.98082616822	1230.22844784229	960.648054917847	1048.7925665091	831.320449578993	687.065166490764	685.103049294781	1724.76732206367	1560.80569229017	2174.87678562744	616.854171246213	533.214387532667	833.021271085399	614.905914282819	1354.37635278008	801.02605201972
Vigun01g067000.v1.2	30.3687482426176	67.9688419007629	19.1046468209058	8.18853147819901	15.9380550735725	16.0599983194052	175.117745081797	21.8288891306916	57.2065824487157	32.9781518652363	4.39454736924907	16.8480733575759	13.5930193993123	13.8286421221658	18.8993944633043	3.12741128207375	0	5.38602472914174	30.6072680389342	26.2533399634081	11.5927413471129	4.90355593526969	0	12.3392973353487
Vigun01g067200.v1.2	925.836432910073	863.366122715643	1114.71461015894	677.308532268175	782.41361270265	785.60158445757	970.845081250183	1158.25408690427	1158.43329458649	511.87827025606	510.646404306742	549.668393290913	526.550646204939	724.184153239735	652.029108983999	318.995950771522	669.839050982856	227.290243569781	1043.78632030212	1024.78554615786	884.360554194042	704.150632304727	532.794476161126	780.460556460806
Vigun01g067250.v1.2	9.84932375436248	0.809152879770987	3.32254727320102	1.16979021117129	2.897828195195	1.33833319328376	10.5840395379108	7.27629637689721	9.53443040811928	0	2.63672842154944	1.05300458484849	0.715422073648014	3.63911634793837	0.944969723165216	3.12741128207375	0	7.54043462079844	6.27841395670446	7.24230067956085	4.96831772019125	9.80711187053937	2.74165253599207	4.1130991117829
Vigun01g067300.v1.2	1694.90446272988	1799.55600461068	2265.97724032309	837.569791198642	776.61795631226	768.203252944881	4215.33429232612	5139.71116804467	3553.95893462646	671.03369882307	273.340846367292	471.746054012125	2966.13991734467	1995.6914052094	2279.2669722745	519.150272824242	1189.56959174546	393.179805227347	2918.67768812299	3120.52630530578	3052.20318610416	966.000519248128	879.156579874791	1640.09827082343
Vigun01g067400.v1.2	1.64155395906041	2.42745863931296	0	2.33958042234257	0	1.33833319328376	3.84874165014939	4.63037042166186	0	1.43383268979288	0	1.05300458484849	3.57711036824007	2.18346980876302	1.88993944633043	3.12741128207375	0	3.23161483748504	0.784801744588058	3.62115033978042	2.48415886009562	0.980711187053937	4.56942089332012	0
Vigun01g067500.v1.2	43.501179915101	21.8471277538167	33.2254727320102	53.8103497138792	26.080453756755	56.2099941179181	69.277349702689	56.2259265487512	83.4262660710437	48.7503114529581	198.633541090058	293.788279172729	258.267368586933	219.07480414589	40.6336980961043	238.465110258123	72.6331501065747	64.6322967497009	94.1762093505669	77.8547323052791	60.4478655956602	183.392991979086	46.6080931118652	117.223324685813
Vigun01g067600.v1.2	224.892892391277	268.638756083968	495.890180525252	190.67580442092	186.909918590078	124.46498697539	347.348933925982	305.604447829683	238.360760202982	151.986265118046	270.704117945743	292.735274587881	277.58376457543	293.312777643833	228.682673005982	215.00952564257	119.441180175256	159.426331982596	126.353080878677	200.068556272868	67.9003421759471	155.933078741576	156.274194551548	58.6116623429063
Vigun01g067700.v1.2	949.638965316449	1360.18599089503	2646.40890310461	1754.68531675693	2635.57474352985	1488.22651093155	1371.11421286572	1643.78149968996	1365.80715596309	2800.2752431655	796.291983307932	1118.2908691091	650.318664946045	801.333419816029	904.336025069111	971.061203083899	2664.82957391011	1294.80034488567	638.043818350091	745.051682409822	825.568794505112	1067.01377151468	1432.05650796653	1166.06359819045
Vigun01g067800.v1.2	408.746935806043	529.995136249997	579.784499173577	634.026294454838	812.840808752198	603.588270170978	401.231317028074	621.792599480307	350.390317498384	911.917590708274	555.470787473083	665.498897624247	472.17856860769	519.665814485599	489.494316599582	610.6270528249	642.399860942594	478.278995947787	483.437874666243	453.549080057498	590.401755749393	538.410441692611	717.399080251259	729.046817563519
Vigun01g068000.v1.2	1926.3635709574	1783.37294701526	1712.77311933512	926.47384724766	993.955070951885	626.339934456802	2065.81208071768	1965.26150325106	1501.67278927879	1313.39074385028	905.276758065309	782.38240654243	1692.6886262512	1467.29171148875	1879.54477937561	781.070967697919	602.048110883386	1030.88513315773	1827.80326314559	1861.27127464714	1683.43165419147	549.198264750205	615.957936419552	387.659591285539
Vigun01g068100.v1.2	5363.7775612299	6784.74689687973	11655.4958343892	10352.6433688659	20160.1907539716	24824.7424022206	2145.67346995828	2291.37187723381	996.347977648465	11569.5959739388	1632.13489293911	3480.18015292427	724.722560605439	3296.31158796257	3475.59864180166	447.219813336546	1599.54337234701	1795.70064469586	845.231478921338	1056.47061163094	470.334077511438	7093.48401596113	9010.89800162727	5293.55855686459
Vigun01g068400.v1.2	0	0	0	0	0	0	1.92437082507469	0	0	0	0	3.15901375454548	0	0.727823269587674	0	1.56370564103687	0	0	0.784801744588058	1.81057516989021	0.828052953365208	1.96142237410787	1.82776835732805	1.02827477794573
Vigun01g068500.v1.2	2812.80270885002	3885.55212866028	1979.40753800951	2281.09091178401	2739.89655855687	5088.34280086487	1155.58468045735	1432.10742327113	1103.61031973981	2933.62168331624	4326.87133976264	2851.53641576972	2218.52385038249	3607.8199473461	3193.99766429843	1987.46986975787	1493.0147521907	2179.18560541075	3220.82635978939	2849.84531740719	2367.40339367113	3043.14681342837	1056.45011053561	2248.8369393673
Vigun01g068600.v1.2	28.7271942835572	1.61830575954197	8.30636818300254	7.01874126702772	0	1.33833319328376	6.73529788776143	1.98444446642651	4.76721520405964	0	7.91018526464833	6.31802750909095	1.43084414729603	2.18346980876302	0.944969723165216	5.47296974362906	0	3.23161483748504	0.784801744588058	1.81057516989021	0	3.92284474821575	10.0527259653043	5.14137388972863
Vigun01g068700.v1.2	811.748432755374	600.391436790072	628.792071453292	632.856504243666	634.624374747705	616.971602103816	584.04654541017	612.531858636984	655.4920905582	735.556169863749	757.61996645854	777.117383618187	658.903729829821	573.524736435087	532.962923865182	743.542032313034	560.08229082181	665.712656521919	747.131260847831	729.661793465755	866.143389220008	909.119270399	800.562540509685	915.164552371696
Vigun01g068900.v1.2	103.417899420806	50.9766314255722	28.2416518222086	78.3759441484763	52.16090751351	46.8416617649318	143.365626468065	119.066667985591	59.5901900507455	87.4637940773659	113.379322126626	77.9223392787884	67.9650969965614	56.7702150278386	61.423032005739	64.8937841030303	30.6673300449982	85.0991907204395	0.784801744588058	0	0	0	0	0
Vigun01g069000.v1.2	69.7660432600676	17.8013633549617	18.2740100026056	10.5281119005416	14.489140975975	12.0449987395539	22.130264488359	22.4903706195005	30.9868988263877	5.73533075917154	14.062551581597	14.7420641878789	22.8935063567365	12.3729955829905	16.0644852938087	11.7277923077766	14.5266300213149	22.6213038623953	21.9744488484656	19.0110392838472	16.5610590673042	13.7299566187551	15.5360310372884	13.3675721132944
Vigun01g069100.v1.2	45.9635108536916	25.0837392729006	18.2740100026056	2.33958042234257	11.59131278078	12.0449987395539	19.2437082507469	15.2140742426033	21.4524684182684	24.375155726479	37.793107375542	27.3781192060608	25.7551946513285	29.8407540530946	37.7987889266086	17.9826148719241	29.0532600426299	17.2352791332536	21.1896471038776	14.4846013591217	14.0769002072085	6.86497830937756	21.9332202879366	8.2261982235658
Vigun01g069200.v1.2	149.381410274498	314.760470230914	241.715314125374	224.599720544887	182.563176297285	528.641611347087	138.554699405378	136.265186694621	224.059114590803	183.530584293489	149.414610554468	270.622178306062	236.804706377493	301.318833609297	371.37310120393	334.633007181891	384.148660563662	308.080614506908	713.384785830544	412.811138734968	913.342407561824	549.198264750205	332.653841033705	1143.44155307565
Vigun01g069300.v1.2	32.0103022016781	21.8471277538167	13.2901890928041	9.3583216893703	30.4271960495475	13.3833319328376	38.4874165014939	30.4281484852065	38.1377216324771	10.0368288285502	21.9727368462454	12.6360550181819	30.7631491668646	17.4677584701042	15.1195155706434	28.1467015386637	9.68442001420996	16.1580741874252	12.5568279134089	8.14758826450595	21.5293767874954	12.7492454317012	19.1915677519445	12.3392973353487
Vigun01g069400.v1.2	122.295769950001	46.1217141469463	49.8382090980152	88.9040560490178	68.0989625870825	32.1199966388104	114.500064091944	91.2844454556196	114.413164897431	53.0518095223367	164.356071609915	136.890596030304	165.262499012691	72.7823269587674	95.4419420396868	153.243152821614	43.5798900639448	82.9447808287828	110.657045986916	192.826255593308	110.131042797573	213.795038777758	148.963121122236	113.11022557403
Vigun01g069500.v1.2	1058.80230359397	1377.17820137022	1221.86675971967	1201.37454687291	1246.06612393385	1489.56484412483	1193.10991154631	1082.18371569126	1604.16791616607	1317.69224191966	992.288795976441	1049.84557109395	1455.16849780006	1531.34015921247	1452.41846450494	1099.28506564892	1562.41976229254	1069.66451120755	1043.78632030212	877.223669811807	1108.76290455601	867.929400542734	646.116114315465	971.719665158711
Vigun01g069600.v1.2	12012.8918724041	7532.40415778812	10884.6648670065	8449.39469529021	13425.6380283384	8697.82742315119	10197.2410020708	11276.9364212131	7465.4590095574	15789.3655799992	8535.08990055555	7051.97170473035	5493.7261035431	5840.05391517149	6614.78806215651	5902.20694209368	12652.6947485653	8603.63590233102	6123.80801302061	6365.98229733398	6619.45530920147	8780.3072576939	10209.9140440345	9628.76502068377
Vigun01g069700.v1.2	717.359080109401	756.557942585873	775.814788292437	1045.79244878713	999.750727342275	1236.6198705942	829.403825607193	617.823710547454	846.180698720586	2081.92506557927	1024.80844650888	1498.4255242394	769.794151245263	1300.62018275317	1082.93530274734	1087.55727334115	1731.89711254122	1279.71947564408	872.69953998192	717.893054861469	953.088949323354	851.257310362817	782.284856936404	1061.17957083999
Vigun01g069800.v1.2	158.40995704933	59.877313103053	21.5965572758066	81.8853147819901	65.2011343918875	52.1949945380668	179.928672144484	73.424445257781	221.675506988773	94.6329575263303	598.537351691724	553.880411630307	182.432628780244	147.748123726298	159.699883214921	390.1445574387	150.108510220254	582.767875693136	137.34030530291	177.436366649241	115.927413471129	195.161526223733	743.901721432515	100.770928238681
Vigun01g069900.v1.2	128.861985786242	146.456671238549	110.474696833934	203.543496743804	75.34353307507	88.3299907567285	137.592513992841	83.3466675899135	264.58044382531	116.140447873224	361.231793752274	347.491513000002	294.038472269334	203.062692214961	157.809943768591	329.941890258781	112.984900165783	273.6100562404	129.492287857029	224.511321066386	144.081213885546	182.412280792032	792.337582901709	110.025401240193
Vigun01g070000.v1.2	925.015655930543	1124.72250288167	1781.71597525404	791.947972962962	1350.38793896087	975.644897903865	1090.15607240481	1113.27334566527	958.210256015988	1624.53243753534	722.463587504548	692.877016830308	791.972235528352	1050.24897801501	1315.39785464598	687.248629235706	1825.51317267858	1009.34103424116	878.193152194036	768.589159618395	982.898855644502	633.539426836843	939.472935666617	967.606566046928
Vigun01g070200.v1.2	100.134791502685	172.34956339122	294.04543367829	217.580979277859	269.498022153135	144.539984874647	294.428736236428	238.133335971182	274.114874233429	210.773405399554	138.867696868271	206.388898630304	250.397725776805	221.258273954653	213.563157435339	240.02881589916	329.270280483139	212.209374328185	375.135233913091	414.621713904858	500.972036785951	361.882428022903	670.790987139393	555.268380090692
Vigun01g070300.v1.2	313.536806180539	536.468359288164	277.432697312285	43.2822378133376	26.080453756755	24.0899974791078	212.642976170754	209.028150463593	164.468924540058	127.611109391567	19.3360084246959	10.5300458484849	42.9253244188809	69.143210610829	93.5520025933563	11.7277923077766	6.45628000947331	4.30881978331339	247.997351289826	218.17430797177	65.4161833158514	20.5949349281327	17.3637993946165	16.4523964471316
Vigun01g070500.v1.2	1937.85444867082	2789.95912945036	4381.60921653384	4261.545739297	4500.32718713784	3246.79632690641	2607.52246797621	2352.22817420423	1837.76146116499	5114.48120449122	1125.88303600161	1506.84956091819	1519.55648442838	2543.74232720892	1983.49144892379	1301.00309334268	2195.13520322093	910.238179224954	2101.69907200682	2066.77155642968	1746.36367864722	3197.11846979583	3066.0814194178	2522.35803030086
Vigun01g070700.v1.2	129.682762765773	165.067187473281	82.2330450117251	219.920559700202	241.968654298783	184.68998067316	140.479070230453	144.864446049135	104.878734489312	86.029961387573	75.5862147510841	98.9824309757583	107.313311047202	222.713920493828	161.589822661252	96.9497497442862	127.511530187098	128.187388553573	248.782153034414	170.19406596968	354.406664040309	261.849886943401	155.360310372884	325.963104608795
Vigun01g070900.v1.2	279.06417304027	293.722495356868	255.005503218178	403.577622854094	302.823046397878	309.15496764855	232.848869834038	259.962225101873	276.498481835459	464.561791492894	207.422635828556	305.371329606063	202.464446842388	231.44779972888	191.828853802539	186.080971283388	225.969800331566	176.661611115849	265.262989670763	280.639151332983	298.099063211475	370.708828706388	243.09319152463	339.330676722089
Vigun01g071100.v1.2	49.2466187718124	100.334957091602	79.7411345568244	107.620699427758	178.216434004493	99.0366563029986	76.9748330029878	75.4088897242075	138.24924091773	90.3314594569517	106.348046335828	147.420641878789	123.768018741107	90.9779086984592	72.7626686837216	132.914979488134	80.7035001184164	148.654282524312	87.1129936492744	75.1388695504438	100.19440735719	110.820364137095	72.1968501144579	55.5268380090692
Vigun01g071400.v1.2	283.988834917452	228.990264975189	132.07125410974	114.639440694786	75.34353307507	77.6233252104584	525.353235245391	595.333339927954	169.236139744117	114.706615183431	18.4570989508461	32.6431421303033	198.1719144005	564.063033930447	401.612132345217	72.7123123082147	227.583870333934	42.0109928873056	422.223338588375	265.249262388916	695.564480826775	121.608187194688	64.8857766851457	232.390099815734
Vigun01g071600.v1.2	368.528863809063	570.452780238546	908.716679220478	484.293147424913	649.11351572368	655.783264709045	478.206150031061	627.084451390778	808.042977088109	626.58488543949	296.192492687388	398.03573307273	555.167529150859	624.472365306224	685.103049294781	438.619432310843	1213.78064178098	510.595144322637	663.157474176909	508.771622739149	522.501413573446	457.011413167135	591.283063595623	537.787708865614
Vigun01g071700.v1.2	920.911771032892	423.186956120226	1020.02201287271	520.556643971223	691.132024554008	968.953231937446	585.008730822707	514.632598293276	672.177343772409	301.104864856506	602.052989587123	810.813530333339	450.715906398249	453.433896953121	580.211410023442	603.590377440234	1112.09423163178	818.675758829545	661.587870687733	759.536283768944	452.944965490769	801.241039823067	930.334093879976	940.871421820339
Vigun01g071800.v1.2	110.804892236578	82.5335937366407	56.4833036444173	74.8665735149624	143.442495662153	80.2999915970259	346.386748513445	303.620003363256	245.511583009071	182.096751603696	136.230968446721	82.1343576181824	82.9889605431697	64.776270993303	58.5881228362434	89.9130743596203	38.7376800568399	64.6322967497009	173.441185553961	132.171987401985	399.949576475395	66.6883607196677	83.1634602584262	71.9792344562008
Vigun01g071900.v1.2	256.082417613425	351.981502700379	217.626846394667	249.165314979484	194.154489078065	274.358304623172	243.432909371949	295.68222549755	317.019811069966	285.332705268784	317.286320059783	300.10630668182	399.205517095592	410.492324047448	461.145224904625	310.39556974582	313.129580459455	316.698254073534	503.057918280945	448.117354547827	516.70504289989	424.647943994355	307.978968209776	395.885789509104
Vigun01g072000.v1.2	42.6804029355708	97.0983455725185	228.42512503257	43.2822378133376	27.5293678543525	21.4133310925402	28.8655623761204	45.6422227278098	23.8360760202982	8.6029961387573	14.9414610554468	9.47704126363643	25.0397725776805	49.4919823319618	20.7893339096347	7.03667538466594	25.8251200378932	7.54043462079844	54.151320376576	36.2115033978042	34.7782240413387	42.1705810433193	17.3637993946165	16.4523964471316
Vigun01g072050.v1.2	0	0	0	0	0	0	0	3.96888893285303	4.76721520405964	0	0.878909473849815	2.10600916969698	0.715422073648014	0.727823269587674	1.88993944633043	0.781852820518437	1.61407000236833	1.07720494582835	0	0.905287584945106	3.31221181346083	0.980711187053937	0	5.14137388972863
Vigun01g072100.v1.2	6434.89151951682	4388.84521987783	9740.04733138878	5825.55525163301	10768.3295733446	5426.94109876567	3865.09880216252	4615.81782890807	3346.58507324987	9612.41435237149	3417.20003432808	2943.14781465154	2777.26848990159	3232.99096350845	3554.97609854754	2849.8535307897	6251.29311917253	3402.89042387175	2862.17196251265	3045.38743575534	3324.63260776131	3594.30650055268	4834.44730513269	4555.25726629956
Vigun01g072200.v1.2	298.762820548995	445.034083874043	279.093970948885	214.071608644346	253.559967079563	314.508300421685	583.084359997632	383.659263509126	471.954305201904	345.553678240085	493.947124303596	345.385503830305	510.811360584682	452.706073683533	660.533836492486	365.12526718211	382.534590561294	628.010483417927	499.918711302593	573.952328855197	424.791165076352	373.65096226755	243.09319152463	278.662464823292
Vigun01g072300.v1.2	2280.11844913491	2136.97275547518	3858.30802100468	2261.2044781941	1644.51750077316	1735.81815168904	3807.36767741028	2684.29188158626	4197.53298717451	1786.55553148193	1154.00813916481	1353.11089153031	3822.50013950134	3483.36216824661	2654.41995237109	2145.40413950259	2485.66780364722	1454.22667686827	6400.05822711561	3914.46351730264	8407.22163551696	2278.1920875263	1538.06707269155	4056.54399899589
Vigun01g072500.v1.2	1611.1852108178	2690.43332523853	5654.14482216983	3137.37734636139	3865.70281239013	3316.38965295717	1150.77375339467	1375.88149672238	1496.90557407473	2760.1279278513	777.834884357086	1036.15651149092	790.541391381056	1433.81184108772	1541.24561848247	1271.29268616298	3202.31488469876	1300.18636961482	2142.5087627254	1644.90754184526	2989.2711616484	2083.03056130256	2751.70526195738	4478.13665795363
Vigun01g072800.v1.2	861.815828506717	804.297962492361	897.918400582574	629.347133610153	611.441749186145	706.639926053828	1708.84129266633	1293.19631062128	1225.17430744333	569.231577847775	280.372122158091	454.897980654549	578.776457581244	759.119670179944	748.416020746851	388.580851797663	1139.53342167204	424.418748656369	1277.65724018936	790.316061657077	2531.35787843744	593.330268167632	628.752314920848	974.804489492548
Vigun01g072900.v1.2	113.267223175169	86.5793581354956	66.4509454640203	47.9613986580228	66.650048489485	32.1199966388104	201.096751220306	134.942223717003	162.085316938028	48.7503114529581	79.9807621203331	75.8163301090914	135.214771919475	82.2440294634071	79.3774567458781	102.422719487915	33.8954700497349	70.0183214788426	62.7841395670446	131.26669981704	77.0089246629643	53.9391152879665	103.268912189035	30.8482433383718
Vigun01g073000.v1.2	5869.37618062051	4326.54044813547	3838.37273736547	4895.57203375184	4640.87185460479	5985.026040365	3842.00635226163	4513.2881981427	3537.27368141225	6704.60165747153	5908.02948321845	5749.40503327277	4843.40743859706	5385.89219494879	6367.20599468722	5620.73992670705	4449.99099652948	5153.34846084282	5298.98137945856	4886.74238353368	5553.75115822045	5816.5980504169	5253.00625896081	6267.3347715792
Vigun01g073100.v1.2	1541.41916755773	1930.63877113358	2141.38171757805	1430.65342826248	2141.49503624911	1243.31153656062	1195.03428237138	1290.55038466604	1098.84310453575	1296.18475157277	924.612766490005	1091.96575448789	824.881650916161	894.494798323251	1196.33166952716	892.875921032055	1012.02189148494	1119.21593871565	1047.71032902506	1243.86514171458	862.831177406547	1054.26452608298	1103.05820364748	969.663115602819
Vigun01g073200.v1.2	25.4440863654364	23.4654335133586	14.9514627294046	4.67916084468515	4.3467422927925	16.0599983194052	10.5840395379108	5.2918519104707	4.76721520405964	1.43383268979288	0.878909473849815	11.5830504333334	15.0238635466083	19.6512282788672	9.44969723165216	17.9826148719241	1.61407000236833	3.23161483748504	9.41762093505669	9.95816343439616	24.013535647591	23.5370684892945	14.6221468586244	13.3675721132944
Vigun01g073300.v1.2	614.761957668125	384.347617891219	296.537344133191	290.107972370479	381.064407668143	74.9466588238908	651.399524287784	920.782232421902	583.983862497306	253.78838609334	975.589515973294	838.1916495394	625.994314442013	588.08120182684	533.907893588347	1113.35841641825	182.389910267621	847.76029236691	364.932811233447	598.395093648715	199.560761761015	343.248915468878	570.263727486351	57.5833875649606
Vigun01g073400.v1.2	8.20776979530207	0	0	0	0	0	0	0	0	0	0	0	0.715422073648014	1.45564653917535	0	1.56370564103687	0	2.1544098916567	0	0	0	0	0	0
Vigun01g073500.v1.2	1539.77761359867	1847.29602451716	2543.40993763538	1790.94881330324	2368.97454957191	1857.60647227787	1786.77831108185	2046.62372637454	2312.09937396893	2200.93317883208	1070.51173914907	1079.3296994697	1747.06070384845	1459.28565552329	1603.61362021137	1087.55727334115	1715.75641251753	1316.34444380224	1783.85436544865	1767.12136581285	1911.1462163669	1448.51042327867	1613.005575342	1771.71744240048
Vigun01g073700.v1.2	1378.90532561075	1022.76924003053	1109.73078924914	1215.41202940697	1121.45951154047	1205.83820714867	1234.48388428542	1416.23186753972	1501.67278927879	1263.20659970753	1254.20381918369	1114.0788507697	1414.38943960212	1264.22901927379	1347.5268252336	1439.39104257444	1357.43287199176	1427.29655322256	1312.97331869582	1140.66235703083	1515.33690465833	1123.89502036381	1347.97916352944	1350.12478344274
Vigun01g073800.v1.2	12.3116546929531	8.09152879770987	4.98382090980152	15.2072727452267	15.9380550735725	5.35333277313506	28.8655623761204	8.59925935451489	14.3016456121789	10.0368288285502	7.91018526464833	11.5830504333334	2.86168829459206	8.00605596546441	2.83490916949565	10.9459394872581	4.84221000710498	11.8492544041118	5.4936122121164	12.6740261892315	4.96831772019125	8.82640068348543	6.39718925064817	4.1130991117829
Vigun01g073900.v1.2	705.868202395978	1059.18111962022	910.377952857078	821.192728242244	879.490857241683	741.436589079206	923.697996035853	868.525194806004	1113.14475014793	1144.19848645472	832.327271735775	912.954975063643	896.423858280962	1007.30740510934	1295.55349045951	857.692544108726	781.20988114627	889.771285254216	1025.73588017659	1121.65131774699	719.578016474366	1016.99750097493	933.075746415968	919.277651483479
Vigun01g074100.v1.2	77.1530360758394	65.54138326145	58.1445772810178	56.1499301362218	60.854392099095	28.1049970589591	102.953839141496	103.852593742988	150.167278927879	31.5443191754434	84.3753094895822	82.1343576181824	132.353083624883	88.7944388896962	80.3224264690433	122.750892821395	40.3517500592082	94.7940352328947	59.6449325886924	80.5705950601144	107.646883937477	40.2091586692114	94.1300704023945	50.3854641193405
Vigun01g074200.v1.2	4787.5921215997	3132.23079759349	3654.80200052112	4761.04615946714	5156.6852733495	5347.97944036192	1605.88745352483	1834.28816846691	1909.26968922589	5246.39381195216	2975.98747845547	2697.79774638184	1859.38196941119	2445.48618581458	2196.10963663596	2670.80923489098	3780.15194554662	2315.99063353095	2753.08452001491	2330.2102436487	2769.00907605326	3716.89539893442	4031.14311208701	4979.93474959115
Vigun01g074300.v1.2	125.578877868122	158.593964435113	239.223403670473	190.67580442092	162.27837893092	259.63663949705	90.4454287785106	115.097779052738	92.960696479163	107.537451734466	53.6134779048387	51.5972246575761	93.7202916478899	132.463835064957	161.589822661252	68.0211953851041	243.724570357617	90.4852154495813	177.365194276901	78.7600198902242	390.840993988378	118.666053633526	125.202132476971	249.870771040811
Vigun01g074350.v1.2	1.64155395906041	7.28237591793888	9.13700500130279	0	18.8358832687675	4.01499957985129	12.5084103629855	5.2918519104707	11.9180380101491	0	2.63672842154944	0	2.14626622094404	0	0	0.781852820518437	1.61407000236833	7.54043462079844	3.92400872294029	0	0	0	0.913884178664024	0
Vigun01g074400.v1.2	4023.44875365707	4031.19964701906	9343.83356905956	22871.738208821	28337.8619208119	4955.84781472978	2375.63578355471	4523.21042047483	970.128294026137	23438.8629800443	1077.54301493987	1348.89887319092	1028.0615198322	1199.45274828049	1405.16997834668	961.678969237678	1823.89910267621	1302.34077950647	2512.93518617096	2214.33343277573	1209.78536486657	5723.43048764678	1440.2814655745	3946.51859775569
Vigun01g074500.v1.2	256.082417613425	261.356380166029	254.174866399878	291.277762581651	350.637211618595	548.716609246344	222.264830296127	183.891853888857	171.619747346147	427.282141558279	76.4651242249339	118.98951808788	137.361038140419	141.925537569596	183.324126294052	134.478685129171	703.734521032591	253.143162269662	76.9105709696296	99.5816343439616	85.2894541966164	114.743208885311	117.891059047659	138.817095022673
Vigun01g074700.v1.2	1793.3977002735	1221.82084845419	1098.10187379294	1180.31832307183	1301.12485964256	1173.71821050986	1209.46706355945	1220.43334685231	1065.47259810733	1525.59798193963	1277.05546550378	1178.31213044546	1224.08716801175	1091.73490438151	1343.74694634094	1153.23291026469	1166.9726117123	1354.04661690623	1342.01098324558	1376.03712911656	1557.56760527996	1350.43930457327	1277.61008177231	1407.7081710077
Vigun01g074800.v1.2	2158.64345616444	1777.70887685686	1924.58550800169	2424.97510775808	2076.29390185722	1858.94480547115	3086.69080341981	2529.505213205	1790.08930912439	3442.63228819271	2266.70753305867	2360.83627923032	2372.33959621682	2562.6657322182	2438.96685548942	2169.64157693866	2067.62367303383	2071.46511082791	2189.59686740068	2085.78259571352	2406.32188247929	2292.9027553321	2235.3607010122	2660.14685054559
Vigun01g075000.v1.2	18.8778705291948	30.7478094312975	98.8457813777302	52.6405595027079	20.284797366365	14.7216651261214	76.9748330029878	20.505926153074	81.0426584690139	43.0149806937865	18.4570989508461	21.0600916969698	47.933278934417	18.9234050092795	17.0094550169739	30.4922600002191	30.6673300449982	11.8492544041118	185.99801346737	44.3590916623102	784.994199790217	68.6497830937756	136.16874262094	160.410865359533
Vigun01g075100.v1.2	673.8579001943	431.278484917936	426.11668778803	380.181818630668	282.538249031513	406.853290758265	654.286080525396	574.165932286071	567.298609283097	321.178522513606	717.190130661449	547.562384121216	634.579379325789	625.9280118454	645.414320921842	559.806619491201	401.903430589714	514.903964105951	824.04183181746	686.20798938839	1979.87461149621	456.030701980081	534.622244518454	577.890425205498
Vigun01g075400.v1.2	435.01179915101	211.998054499999	169.449910933252	269.051748569396	155.033808442933	270.343305043321	334.840523562997	367.122226288905	309.868988263877	177.795253534318	276.856484262692	225.342981157577	388.474185990872	586.625555287665	562.256985283303	203.281733334794	224.355730329198	207.900554544871	539.943600276584	382.93664843178	568.872378961898	317.750424605476	285.131863743175	600.512470320304
Vigun01g075600.v1.2	22.1609784473156	12.9464460763358	35.7173831869109	19.8864335899119	24.6315396591575	13.3833319328376	33.6764894388071	20.505926153074	64.3574052548051	5.73533075917154	35.1563789539926	63.1802750909095	46.5024347871209	19.6512282788672	18.8993944633043	43.7837579490325	32.2814000473665	91.5624203954096	5.4936122121164	27.1586275483532	6.62442362692166	16.6720901799169	15.5360310372884	15.4241216691859
Vigun01g075700.v1.2	0	4.04576439885494	2.49191045490076	21.0562238010832	4.3467422927925	1.33833319328376	8.65966871283612	9.26074084332373	9.53443040811928	8.6029961387573	4.39454736924907	5.26502292424246	14.3084414729603	5.09476288711372	3.77987889266086	10.9459394872581	0	12.9264593499402	0	0.905287584945106	0.828052953365208	0	12.7943785012963	0
Vigun01g075800.v1.2	100.955568482215	60.686465982824	45.685025006514	29.2447552792822	17.38696917117	12.0449987395539	135.668143167766	109.144445653458	181.154177754266	7.16916344896442	11.4258231600476	7.37103209393945	256.121102365989	26.2016377051563	36.8538192034434	14.8552035898503	1.61407000236833	11.8492544041118	61.9993378224565	174.720503894405	29.8099063211475	7.8456894964315	51.1775140051853	3.08482433383718
Vigun01g076000.v1.2	2479.56725516075	2765.68454305723	3432.19133321665	2406.25846437934	2794.95529426558	2174.79143908612	5072.64149489689	4440.52523437373	4495.48393742824	3128.62292912807	2225.39878778773	2246.05877948183	3207.23715616405	2617.25247743728	3035.24275080667	2337.73993335013	3429.8987550327	3248.8501166183	2598.47857633106	3085.22008949292	2122.29971947503	2359.59111605177	3284.4997381185	1829.30082996545
Vigun01g076300.v1.2	269.214849285908	837.473230562972	620.48570327029	455.048392145631	411.49160371769	469.754950842601	1757.91274870573	375.060004154611	1713.81386585944	1171.44130756079	756.74105698469	1075.11768113031	470.032302386745	841.363699643351	540.522681650503	109.459394872581	133.967810196571	116.338134149462	1482.49049552684	254.385811369575	517.533095853255	249.1006415117	139.824279335596	284.832113490966
Vigun01g076400.v1.2	40.2180719969801	24.2745863931296	28.2416518222086	88.9040560490178	24.6315396591575	32.1199966388104	29.8277477886578	31.0896299740154	21.4524684182684	101.802120975295	36.9141979016922	66.339288845455	23.6089284303845	30.5685773226823	17.0094550169739	56.2934030773275	41.9658200615765	34.4705582665071	31.3920697835223	29.8744903031885	43.0587535749908	97.0904075183398	125.202132476971	104.884027350464
Vigun01g076500.v1.2	10836.7184607373	11475.4061409121	16356.9002259686	11046.3289640905	15173.028430041	12740.9320000614	7993.83640736028	10088.9156673124	8602.43983572562	13698.8375182812	7259.79225399947	7255.20158960611	6379.41863071934	5665.37633047045	7726.0724565988	5573.04690465542	10438.190705316	6798.24041312271	8032.44585585877	8436.37500410344	7268.6488246398	8941.14389237074	8204.85215604561	11434.4155307565
Vigun01g076700.v1.2	181.391712476176	92.2434282938925	49.8382090980152	78.3759441484763	76.7924471726675	84.3149911768772	76.0126475904504	78.7162971682517	128.71481050961	30.1104864856506	136.230968446721	93.7174080515158	99.443668237074	85.1553225417578	86.9372145311998	107.113836411026	41.9658200615765	104.48887974535	80.0497779479819	95.9604840041812	82.8052953365208	74.5340502160992	143.479816050252	69.9226849003093
Vigun01g076800.v1.2	4.92466187718124	0	0	0	0	1.33833319328376	0	0	0	0	0	0	0	0	0	0	0	0	0	0	0	0	0	0
Vigun01g077000.v1.2	54.9920576285239	0	0	0	0	0	0.962185412537347	0	0	0	0	0	0	0	0	0	0	0	0	0	0	0	0	0
Vigun01g077200.v1.2	2054.40477976411	2251.87246440266	2283.4206135074	2771.23301026478	2480.54093508692	2687.3730521138	2980.8504080407	2906.54966182603	2996.19475575148	2724.28211060648	3270.42215219516	2885.23256248487	2957.55485246089	3020.46656878885	2738.52225773279	3193.86877181782	2740.69086402142	3188.52663965191	3121.94133997129	2854.37175533192	2938.75993149312	3443.27697774637	2575.32561547522	3100.24845550636
Vigun01g077300.v1.2	5220.14158981211	3761.75173805532	4011.97583239023	3688.34853582307	3344.09373725503	4447.28120128195	6935.4324535692	5758.19636008093	7150.82280608946	3343.69783259701	3825.01403019439	3449.64301996366	5582.43844067546	4919.35747914309	5265.37129747658	4046.87019900343	4393.49854644659	4793.56200893615	6148.13686710284	5633.60464111339	4835.82924765281	4029.74226760463	4868.26101974326	4621.06685208809
Vigun01g077400.v1.2	3.28310791812083	4.04576439885494	6.64509454640203	7.01874126702772	1.4489140975975	5.35333277313506	8.65966871283612	10.5837038209414	26.219683622328	4.30149806937865	10.5469136861978	5.26502292424246	15.0238635466083	8.00605596546441	4.72484861582608	17.2007620514056	8.07035001184164	9.69484451245514	7.84801744588058	7.24230067956085	8.28052953365208	2.94213356116181	9.13884178664024	2.05654955589145
Vigun01g077500.v1.2	15.5947626110739	12.1372931965648	5.81445772810178	14.0374825340554	11.59131278078	5.35333277313506	22.130264488359	21.1674076418828	11.9180380101491	5.73533075917154	8.78909473849815	20.0070871121214	27.9014608722726	12.3729955829905	9.44969723165216	24.2374374360716	0	9.69484451245514	12.5568279134089	11.7687386042864	38.9184888081648	9.80711187053937	16.4499152159524	12.3392973353487
Vigun01g077700.v1.2	1576.71257767753	568.025321599233	620.48570327029	667.950210578805	933.10067885279	1188.43987563598	860.193758808388	984.945936836359	815.193799894198	1462.50934358874	1555.66976871417	1562.65880391516	842.051780683713	975.283181247483	1093.32996970215	1480.0473892414	1370.34543201071	1384.20835538943	269.186998393704	308.703066466281	315.488175232144	382.477362951035	282.390211207183	395.885789509104
Vigun01g077800.v1.2	21.3402014677854	8.90068167748086	0	2.33958042234257	0	0	30.7899332011951	24.474815085927	64.3574052548051	8.6029961387573	53.6134779048387	58.9682567515156	57.2337658918412	9.46170250463976	5.66981833899129	70.3667538466594	0	54.9374522372458	8.63281919046863	47.0749544171455	5.79637067355646	15.691378992863	18.2776835732805	0
Vigun01g077900.v1.2	980.007713559067	1109.34859816602	1234.32631199418	1235.29846299688	1286.63571866658	963.599899164311	1384.58480864124	1379.18890416643	1320.51861152452	1147.06615183431	1474.81009711999	1338.36882734243	1800.0019372984	1405.4267335738	1629.12780273683	1921.0123800138	2067.62367303383	2103.78125920276	1137.96252965268	1118.93545499215	1390.30090870018	1007.19038910439	1574.62243983811	860.665989140572
Vigun01g078100.v1.2	119.83343901141	80.9152879770987	83.8943186483257	64.3384616144208	79.6902753678625	60.2249936977694	96.2185412537347	99.8837048101345	92.960696479163	77.4269652488157	77.3440336987837	80.0283484484854	60.8108762600812	80.0605596546441	100.166790655513	91.4767800006572	83.931640123153	99.1028550162081	45.5185011861073	56.1278302665966	54.6514949221037	43.1512922303732	87.7328811517463	46.2723650075576
Vigun01g078200.v1.2	100.134791502685	135.128530921755	190.215831390758	340.408951450845	130.402268783775	389.454959245576	279.033769635831	149.494816470797	228.826329794863	318.31085713402	122.168416865124	287.470251663638	286.884251532854	365.367281333012	272.151280271582	187.644676924425	356.7094705234	295.154155156967	562.702850869637	282.449726502873	1064.87609802766	276.56055474921	123.374364119643	858.609439584681
Vigun01g078300.v1.2	103.417899420806	92.2434282938925	72.2654031921221	65.5082518255921	86.93484585585	50.8566613447831	91.407614191048	89.9614824780019	97.7279116832226	63.0886383508869	105.469136861978	89.5053897121218	123.052596667458	66.2319175324783	73.7076384068868	82.0945461544359	50.0361700734181	104.48887974535	73.7713639912774	56.1278302665966	80.3211364764252	43.1512922303732	75.852386829114	54.4985632311234
Vigun01g078400.v1.2	503.957065431547	573.68939175763	673.646459641506	348.597482929044	608.54392099095	256.959973110483	407.966614915835	474.943708964745	243.127975407042	378.531830105321	701.369760132152	354.862545093942	268.998699691653	159.393296039701	174.819398785565	244.719932822271	74.2472201089431	645.245762551181	251.136558268178	365.736184317823	67.9003421759471	287.348377806804	253.145917489935	80.2054326797666
Vigun01g078500.v1.2	4172.83016393157	2267.24636911831	2258.50150895839	1273.90153996553	2489.23441967251	1679.60815757113	2324.63995669023	2200.08743177819	2743.53234993632	8689.02610014488	5656.66137369741	5255.54588297882	2171.30599352172	3121.63400326153	3559.70094716337	3455.00761387097	2132.18647312856	4164.47432057239	2220.9889371842	2289.47230232617	1459.0293038295	1572.08003284746	1634.93879562994	1495.11152713308
Vigun01g078550.v1.2	9.02854677483227	21.8471277538167	33.2254727320102	19.8864335899119	20.284797366365	8.02999915970259	14.4327811880602	22.4903706195005	26.219683622328	10.0368288285502	0.878909473849815	7.37103209393945	14.3084414729603	12.3729955829905	16.0644852938087	2.34555846155531	69.4050101018381	11.8492544041118	3.92400872294029	5.43172550967063	4.96831772019125	8.82640068348543	6.39718925064817	11.311022557403
Vigun01g078600.v1.2	7115.31563554736	5991.77707470416	3008.56655588352	9214.43749339623	13343.0499247754	5681.22440548958	6768.97437720024	6755.71044520466	3215.48665513823	20552.5577754912	4986.93235462385	4694.29443925458	4253.18422783745	2975.34152607441	3228.01657433238	1089.12097898218	6010.79668881965	2588.52348482552	3654.82172454658	4428.66686555146	2480.84664828216	12040.1912434612	3462.70715295799	9728.50767414451
Vigun01g078700.v1.2	975.903828661416	1170.03506414885	910.377952857078	963.907134005141	1214.19001378671	1141.59821387105	986.240047850781	971.716307060182	1218.02348463724	2116.3370501343	1875.5928171955	1473.15341420304	1440.14463425345	1334.82787642379	1200.11154841982	1036.73684000745	682.751611001802	1244.17171243174	891.534781852033	1112.59844189753	614.415291396984	1020.92034572315	921.195252093336	659.12413266321
Vigun01g078800.v1.2	2274.3730102782	2499.47324561258	1750.15177615863	2564.18014288746	2826.83140441272	3096.90300925863	1960.93387075111	1908.3740952135	2059.43696815376	3163.0349136831	2426.66905729934	2707.27478764547	2599.12839356324	2559.02661587026	2855.69850340528	2579.33245489032	2842.37727417062	2921.37981308648	2399.92373495028	2357.36887119706	2139.6888314957	3134.35295382438	2648.43634976834	3402.56124022241
Vigun01g078900.v1.2	2063.43332653894	2625.70109485685	2353.19410624462	2104.45258989715	2902.17493748779	2664.62138782798	2646.97206989024	2194.13409837891	2209.60424708164	3084.17411574449	2098.83582355336	2100.74414677274	2358.03115474386	2788.29094579038	2866.0931703601	1817.02595488485	2396.89395351697	1983.13430526999	1827.018461401	2147.34215148979	1793.56269698904	2612.61460231169	1692.51349888577	1437.52813956812
Vigun01g078975.v1.2	0	0	0	0	0	0	0	0.661481488808838	0	0	1.75781894769963	0	0	0	0	0.781852820518437	0	2.1544098916567	2.35440523376417	5.43172550967063	4.14026476682604	13.7299566187551	23.7609886452646	10.2827477794573
Vigun01g079000.v1.2	1071.11395828692	1009.82279395419	1221.03612290137	1022.39664456371	821.534293337783	782.924918071002	2336.18618164068	1490.97927577512	1775.78766351222	1218.75778632395	1216.41071180814	1192.00119004849	1571.78229580469	1589.56602077948	1375.87591692855	1182.9433174444	884.510361297843	884.385260525074	1593.93234325834	1376.03712911656	1815.9201267299	1294.5387669112	1042.74184785565	1029.30305272367
Vigun01g079100.v1.2	756.756375126851	1093.97469345037	926.160052404783	914.775945135947	1001.19964143987	928.803236138933	831.328196432268	789.147416148943	917.688926781481	847.395119667594	844.632004369672	686.558989321217	839.190092389121	753.297084023242	758.810687701668	751.360560518218	931.318391366525	793.900045075493	860.927513813099	715.177192106634	1088.88963367525	917.945671082485	949.525661631921	1119.79123318289
Vigun01g079200.v1.2	340.622446505036	454.743918431295	462.664707793241	369.653706730127	482.488394499968	357.334962606765	585.970916235244	459.729634722142	579.216647293246	351.289008999257	602.931899060973	660.233874700005	559.460061592747	406.125384429922	534.852863311512	663.011191799635	466.466230684447	880.076440741761	379.059242636032	467.128393831675	372.623829014344	378.55451820282	753.95444739782	301.284509938098
Vigun01g079300.v1.2	281.526503978861	1425.72737415648	573.970041445475	697.194965858087	717.212478310763	571.468273532168	758.202105079429	740.859267465898	881.934812751033	794.343310145258	293.555764265838	398.03573307273	527.981490352235	496.375469858794	438.46595154866	297.104071797006	464.852160682078	299.462974940281	412.805717653318	468.938969001565	458.741336164325	463.876391476512	287.873516279168	651.92620921759
Vigun01g079450.v1.2	47.605064812752	487.110033622134	484.261265069048	173.128951253351	653.460258016473	238.22330840451	107.764766204183	46.9651857054275	174.003354948177	30.1104864856506	4.39454736924907	15.7950687727274	85.1352267641137	69.8710338804167	162.534792384417	19.5463205129609	303.445160445246	74.327141262156	4.70881046752835	5.43172550967063	2.48415886009562	3.92284474821575	6.39718925064817	6.16964866767435
Vigun01g079500.v1.2	7.38699281577186	6.4732230381679	0.830636818300254	0	0	0	12.5084103629855	15.8755557314121	16.6852532142087	1.43383268979288	3.51563789539926	3.15901375454548	10.0159090310722	5.82258615670139	4.72484861582608	4.69111692311062	11.2984900165783	8.61763956662679	0	0	0	0	0	0
Vigun01g079600.v1.2	1910.76880834632	2065.76730205533	2661.36036583401	2147.73482771048	2428.38002757341	2908.19802900562	2299.62313596426	2559.27188020139	2269.19443713239	3408.22030363768	2555.86874995526	2577.75522370911	2192.76865573116	2558.29879260067	2231.07351639307	2297.08358668317	3249.12291476744	2408.63025887219	2609.46580075529	2323.87323055409	2619.13149149415	2653.80447216795	2794.65781835458	3307.9599606514
Vigun01g079700.v1.2	47.605064812752	40.4576439885494	30.7335622771094	29.2447552792822	28.97828195195	9.36833235298636	44.260528976718	39.0274078397214	66.741012856835	10.0368288285502	36.9141979016922	23.1661008666668	40.7790581979368	24.0181678963932	31.1840008644521	25.8011430771084	37.1236100544715	42.0109928873056	25.8984575714059	33.4956406429689	31.4660122278779	13.7299566187551	52.0913981838494	18.5089460030231
Vigun01g079750.v1.2	42.6804029355708	63.113924622137	57.3139404627175	26.9051748569396	28.97828195195	18.7366647059727	58.6933101647782	70.1170378137368	81.0426584690139	21.5074903468933	44.8243831663405	36.8551604696972	52.9412334499531	40.7581030969097	59.5330925594086	37.528935384885	51.6502400757865	50.6286324539324	13.341629657997	17.200464113957	23.1854826942258	10.7878230575933	36.555367146561	9.25447300151153
Vigun01g079800.v1.2	3.28310791812083	0	0	12.8676923228842	0	0	0.962185412537347	1.32296297761768	7.15082280608946	31.5443191754434	6.1523663169487	3.15901375454548	2.86168829459206	10.9173490438151	1.88993944633043	2.34555846155531	0	0	9.41762093505669	1.81057516989021	6.62442362692166	0	9.13884178664024	0
Vigun01g080000.v1.2	705.868202395978	720.146062996179	781.629246020539	491.311888691941	688.234196358813	588.866605044857	698.546609502114	586.07259908463	1024.95126887282	617.981889300733	503.615128515944	485.435113615155	597.377431496092	598.998550870656	802.279294967268	698.194568722965	863.527451267055	820.830168721201	670.220689878201	598.395093648715	665.754574505627	518.796217951533	682.671481462026	648.841384883753
Vigun01g080100.v1.2	15.5947626110739	24.2745863931296	42.362477733313	25.7353846457683	10.1423986831825	20.0749978992565	71.2017205277637	28.44370401878	114.413164897431	51.6179768325438	62.4025726433368	46.3322017333337	44.3561685661769	58.2258615670139	44.4135769887651	25.8011430771084	96.8442001420996	22.6213038623953	266.047791415352	72.4230067956085	799.899152950791	75.5147614031532	53.0052823625134	180.976360918448
Vigun01g080300.v1.2	964.412950947993	885.21325046946	883.79757467147	1023.56643477488	824.432121532978	703.96325966726	1367.26547121557	1141.05556819524	1334.8202571367	1062.47002313653	1587.31050977277	1418.39717579092	1418.68197204401	1280.96895447431	1158.53288060055	1620.78089693472	1189.56959174546	1374.51351087697	1820.74004744429	1830.491496759	1976.56239968275	1498.52669381842	1127.73307647141	1391.25577456057
Vigun01g080500.v1.2	594.24253317987	311.52385871183	132.07125410974	99.4321679495594	82.5881035630575	65.5783264709045	413.739727391059	471.636301520701	538.695318058739	71.6916344896442	534.376960100687	492.806145709094	542.289931825195	463.623422727348	508.393711062886	519.932125644761	96.8442001420996	346.859992556728	300.579068177226	473.46540692629	82.8052953365208	183.392991979086	362.812018929617	39.0744415619376
Vigun01g080600.v1.2	246.233093859062	151.311588517175	146.192080020845	152.072727452267	124.606612393385	218.148310505254	100.067282903884	114.436297563929	164.468924540058	101.802120975295	159.961524240666	146.36763729394	145.230680950547	104.078727551037	115.286306226156	162.625386667835	122.669320179993	137.882233066029	108.302640753152	76.949444720334	115.927413471129	87.2832956478004	114.235522333003	156.29776624775
Vigun01g080700.v1.2	1716.24466419766	1355.3310736164	917.02304740348	805.985455497017	1253.31069442184	1149.62821303075	378.138867127177	318.83407760586	274.114874233429	397.171655072629	1586.43160029892	1061.42862152728	384.897075622632	313.691829192287	377.987889266086	1308.03976872735	727.945571068116	1735.37716772947	384.552854848148	736.904094145316	120.89573119132	940.502028384726	484.358614691933	361.952721836895
Vigun01g080800.v1.2	253.620086674834	21.8471277538167	21.5965572758066	170.789370831008	169.522949418908	139.186652101512	969.882895837646	270.545928922815	6583.52419680636	225.111732297483	38831.0994641587	25619.6015493638	1018.76103287477	117.179546403615	91.6620631470259	44685.2342510902	138.810020203676	20101.7214941028	101.239425051859	162.951765290119	249.243938962928	264.792020504563	722.882385323243	94.6012795710067
Vigun01g080900.v1.2	837.192519120811	559.124639921752	552.373484169669	629.347133610153	572.321068551013	578.159939498586	653.323895112859	773.271860417531	593.518292905425	891.843933051174	729.494863295346	685.505984736368	706.837008764238	637.573184158802	601.000743933077	695.849010261409	729.559641070484	764.815511538127	813.839409137816	688.01856455828	1237.93916528099	725.726278419913	786.854277829725	660.152407441156
Vigun01g081000.v1.2	826.522418386918	513.812078654577	424.45541415143	1420.12531636194	1272.14657769061	445.664953363494	48.1092706268673	47.6266671942363	57.2065824487157	223.67789960769	88.7698568588313	104.247453900001	75.8347398066895	29.8407540530946	17.0094550169739	168.880209231982	40.3517500592082	105.566084691178	46.3033029306954	43.4538040773651	51.3392831086429	77.476183777261	172.7241097675	34.9613424501547
Vigun01g081100.v1.2	897.109238626516	682.925030526713	573.139404627175	609.460700020241	849.063661192135	432.281621430656	1173.86620329556	735.567415555427	788.97411627187	738.423835243335	662.69774328276	881.364837518188	786.248858939168	641.940123776328	779.600021611303	1032.04572308434	1790.00363262648	1581.33686047602	534.449988064467	685.302701803445	540.718578547481	798.298906261905	956.836735061233	717.735795006116
Vigun01g081200.v1.2	300.404374508056	169.112951872136	89.7087763764274	215.241398855517	227.479513322808	497.859947901561	90.4454287785106	124.358519896061	143.016456121789	229.413230366861	369.141979016922	325.378416718184	158.108278276211	167.399352005165	181.434186847721	275.994045643008	133.967810196571	215.44098916567	136.555503558322	147.561876346052	77.0089246629643	155.933078741576	133.427090084947	111.053676018138
Vigun01g081300.v1.2	1470.0115703386	1865.09738787213	2296.7108026002	1499.67105072159	1537.29785755095	1065.31322185388	4222.06959021388	4868.50375763305	5143.82520518035	2069.02057137113	2845.02996685185	2014.39777081517	3250.87790265658	2013.88698694909	2345.41485289606	2231.40794975962	3163.57720464192	3107.73626871479	4628.76068958036	5563.89749707262	5236.60687708158	3890.48127904297	6397.18925064817	3086.88088339307
Vigun01g081400.v1.2	377.557410583895	423.186956120226	482.599991432447	821.192728242244	1063.50294763657	552.731608826195	647.550782637635	362.491855867243	400.44607714101	359.892005138014	150.293520028318	175.851765669698	242.528082966677	371.189867489714	321.289705876173	314.304833848412	232.426080341039	636.628122984554	333.540741449924	299.65019061683	609.446973676793	205.949349281327	534.622244518454	255.01214493054
Vigun01g081500.v1.2	0	1.61830575954197	3.32254727320102	0	0	0	0.962185412537347	0	7.15082280608946	1.43383268979288	0	0	0	0	0	0	0	0	0	0	0	0	0	0
Vigun01g081600.v1.2	1551.26849131209	1582.70303283205	1539.17002431037	2971.26713637507	1996.60362648936	2770.34971009739	1858.94221702215	1671.56372221993	1670.9089290229	3032.55613891195	2916.22163423369	2965.26091093335	1875.12125503145	2545.1979737481	1997.66599477127	3444.06167438372	2180.60857319961	2899.83571416991	2684.80676823575	1673.8767445635	3813.18385024678	3417.77848688297	2694.13055870154	5016.95264159719
Vigun01g081700.v1.2	333.235453689264	440.988319475188	132.07125410974	171.959161042179	102.872900929423	105.728322269417	353.122046401206	314.865188673007	507.708419232352	130.478774771152	463.185292718852	441.208921051518	728.299670973679	552.417861617044	661.478806215651	806.090257954509	156.564790229728	487.973840460242	520.323556661882	430.91689043387	606.962814816697	120.627476007634	291.529052993824	79.1771579018209
Vigun01g081800.v1.2	975.083051681886	1487.22299301907	2066.62440393103	1415.44615551726	1431.52712842633	1334.31819370391	2188.97181352246	2997.17262579284	2052.28614534767	1570.04679532321	1201.4692507527	1423.66219871516	1427.26703692779	1998.60269828775	2041.13460203687	1845.95450924403	4380.58598642764	1882.95424530795	1820.74004744429	1978.05337310506	2515.6248723235	2330.16978044015	2462.91786149954	2845.23631057582
Vigun01g081900.v1.2	619.686619545306	362.500490137402	321.456448682198	348.597482929044	354.983953911388	394.808292018711	233.811055246575	405.488152639817	552.996963670918	314.009359064642	325.196505324431	299.053302096972	339.110062909159	333.343057471155	302.390311412869	296.322218976488	327.65621048077	266.069621619602	230.731712908889	202.784419027704	287.334374817727	176.528013669709	230.298813023334	298.19968560426
Vigun01g082000.v1.2	69.7660432600676	83.3427466164117	82.2330450117251	64.3384616144208	23.18262556156	53.5333277313506	123.15973280478	179.261483467195	104.878734489312	124.743444011981	107.226955809677	78.9753438636369	123.768018741107	88.7944388896962	111.506427333495	89.9130743596203	82.3175701207847	67.8639115871859	170.301978575609	166.572915629899	187.968020413902	68.6497830937756	149.8770053009	75.064058790038
Vigun01g082200.v1.2	5.74543885671145	0	1.66127363660051	0	0	0	0	0	0	0	1.75781894769963	0	0	0	0.944969723165216	3.12741128207375	0	5.38602472914174	0	0	0	0	0	0
Vigun01g082300.v1.2	61.5582734647655	309.096400072517	123.764885926738	88.9040560490178	57.9565639039	164.614982773903	113.537878679407	62.8407414368396	138.24924091773	71.6916344896442	29.8829221108937	73.7103209393944	27.9014608722726	47.3085125231988	50.0833953277564	20.3281733334794	51.6502400757865	30.1617384831938	141.26431402585	53.4119675117612	89.4297189634425	47.074136978589	25.5887570025927	58.6116623429063
Vigun01g082400.v1.2	177.287827578525	322.042846148853	445.221334608936	238.637203078943	269.498022153135	252.944973530632	163.571520131349	201.751854086695	233.593544998922	222.244066917897	120.410597917425	169.533738160607	105.167044826258	196.512282788672	206.948369373182	86.7856630775465	519.730540762601	154.040307253454	44.7336994415193	69.7071440407731	95.2260896369989	100.032541079502	180.035183196813	159.382590581587
Vigun01g082600.v1.2	313.536806180539	169.922104751907	156.990358658748	114.639440694786	159.380550735725	68.254992857472	273.260657160607	224.903706195005	195.455823366445	140.515603599703	117.773869495875	141.102614369698	184.578895001188	149.931593535061	177.654307955061	121.187187180358	195.302470286568	224.058628732296	127.922684367853	89.6234709095655	221.090138548511	108.858941762987	98.6994912957146	42.1592658957747
Vigun01g082700.v1.2	421.058590498996	2070.62221933396	2898.92249586789	1034.09454667542	1574.96962408848	2152.03977480029	269.411915510457	304.281484852065	324.170633876055	401.473153142008	1139.06667810936	877.152819178794	195.310226105908	622.288895497461	572.651652238121	358.088591797444	140.424090206044	34.4705582665071	975.508568522956	865.454931207521	506.768407459507	616.867336656926	82.2495760797622	860.665989140572
Vigun01g082800.v1.2	1257.43033264028	1029.2424630687	1035.80411242042	915.945735347118	1376.46839271763	600.91160378441	839.025679732567	581.442228662968	1506.44000448285	1030.92570396108	2696.49426577123	3318.0174468576	993.005838223444	1185.62410615832	647.304260368173	1874.88306360321	579.45113085023	2374.15970060568	681.207914302434	1469.28175036591	490.207348392203	1443.6068673434	1262.98793491368	588.173172984955
Vigun01g082900.v1.2	73638.4690494911	68175.9850379843	65219.111062481	87931.9603835345	112402.408949321	232277.09402675	24948.5055616809	26979.8454840461	34998.5104206038	166333.195012113	102803.404427791	125103.26270751	39875.4801189194	90743.549605652	82404.1947691763	78044.5485441504	161058.361116321	106146.69815698	68290.3086070744	56572.3264708046	41944.1942997612	109198.267833708	53415.6163587335	136966.200422371
Vigun01g083000.v1.2	505.598619390607	513.002925774806	475.954896886046	728.779301559712	476.692738109578	519.273278994101	438.75654811703	435.254819636215	939.141395199749	632.320216198662	651.271920122713	878.205823763643	711.129541206126	587.353378557253	394.99734428306	942.914501545235	598.819970878649	712.032469192538	579.183687505986	558.56243991113	837.161535852225	593.330268167632	1018.98085921039	712.594421116388
Vigun01g083100.v1.2	1049.77375681913	916.770212780528	656.203086457201	460.897343201487	420.185088303275	650.42993193591	700.470980327189	724.322230245677	572.065824487157	607.945060472183	532.619141152988	547.562384121216	630.286846883901	1000.75699568305	1203.89142731248	254.884019489011	364.779820535242	319.929868911019	931.559670826024	723.324780371139	652.505727251784	295.194067303235	253.145917489935	309.510708161663
Vigun01g083200.v1.2	7156.35448452387	6234.52293863546	10996.8008374771	8228.30434537884	10862.5089896885	8992.26072567362	6702.58358373516	6137.2252531684	6118.72071441055	12049.9299250194	3407.53203011573	3975.09230780306	5894.36246478599	6621.73610670866	6613.84309243334	3393.24124105002	6916.28996014828	3572.0116003668	4602.86223200896	4199.62910656035	4118.73539003854	4557.36488623965	4363.79695312071	5064.2532813827
Vigun01g083500.v1.2	1534.85295172149	1954.9133575267	2211.98584713358	2681.15916400459	2495.0300760629	2137.31810967417	1817.56824428305	2319.15409976378	1718.5810810635	3499.98559578443	1206.7427075958	1386.80703824546	1654.05583427421	2098.31448622126	1906.00393162424	1254.87377693209	2647.07480388406	1122.44755355314	805.991391691935	664.481087349708	1143.54112859735	1129.77928748614	1068.33060485824	1511.56392358022
Vigun01g083600.v1.2	1211.46682178659	1132.00487879961	1397.96176519933	1780.4207014027	1370.67273632724	1757.23148278158	1480.80334989498	1584.90964718597	1156.04968698446	2255.41882104421	1490.63046764929	1642.68715236365	1319.95372588059	1650.70317542484	1547.86040654462	1510.53964924162	1762.56444258621	1328.19369820635	1348.28939720228	1178.68443559853	1526.10159305208	1424.97335478937	1534.4115359769	1898.19524008781
Vigun01g083650.v1.2	40.2180719969801	46.1217141469463	88.0475027398269	86.5644756266753	81.13918946546	95.0216567231473	67.3529788776143	56.2259265487512	35.7541140304473	28.6766537958577	68.5549389602855	60.0212613363641	102.305356531666	105.534374090213	123.791033734643	150.11574153954	190.460260279463	206.823349599043	12.5568279134089	13.5793137741766	5.79637067355646	5.88426712232362	15.5360310372884	8.2261982235658
Vigun01g084000.v1.2	0.820776979530207	0	0	0	0	1.33833319328376	1.92437082507469	7.27629637689721	0	5.73533075917154	0	0	0	34.2076936706207	56.6981833899129	0	54.8783800805231	4.30881978331339	0	0	1.65610590673042	5.88426712232362	3.6555367146561	25.7068694486431
Vigun01g084100.v1.2	1088.35027485705	1738.06038574808	2613.1834303726	2431.99384902511	3436.82423950127	2295.24142648166	1331.66461095169	1414.9089045621	1680.44335943102	2955.12917366313	1054.69136861978	1287.82460726971	1289.19057671372	1393.05373799081	1428.79422142581	1347.91426257379	2879.5008842251	1462.8443164349	1145.02574535398	1213.08536382644	1284.31013066944	1736.83951227252	1428.40097125187	1753.20849639746
Vigun01g084200.v1.2	3571.20063793593	2136.97275547518	3076.67877498414	5296.81007618359	4726.35778636305	7269.82590591741	2131.24068877022	2859.5844761206	3256.00798437273	9130.64656860109	2209.57841725843	2934.72377797275	3381.08472006052	4849.48644526267	4554.75406565634	3533.19289592282	5817.10828853545	3011.86502853606	3409.17877849052	3324.21601191843	3361.06693770938	4504.40648213873	3308.26072676377	6098.6977079961
Vigun01g084300.v1.2	1283.69519598524	1487.22299301907	1407.09877020063	1356.95664495869	1701.02515057947	1668.90149202485	1045.8955434281	1411.60149711806	1263.3120290758	1531.3333126988	1827.25279613376	1484.73646463637	1263.43538206239	1401.05979395627	1188.77191174184	1308.03976872735	752.156621103641	1104.13506947406	1278.44204193395	1513.64084202822	894.297189634425	1457.33682396215	1131.38861318606	1092.02781417836
Vigun01g084400.v1.2	26.2648633449666	15.3739047156488	13.2901890928041	26.9051748569396	11.59131278078	22.751664285824	35.6008602638818	35.0585189068684	50.0557596426262	14.3383268979288	28.1251031631941	33.6961467151517	62.9571424810253	30.5685773226823	31.1840008644521	28.9285543591822	9.68442001420996	12.9264593499402	64.3537430562207	45.2643792472553	55.4795478754689	25.4984908634024	49.3497456478573	39.0744415619376
Vigun01g084475.v1.2	16.4155395906041	22.6562806335876	9.96764181960305	17.5468531675693	8.693484585585	5.35333277313506	20.2058936632843	18.5214816866475	21.4524684182684	1.43383268979288	8.78909473849815	6.31802750909095	17.8855518412004	8.73387923505209	22.6792733559652	17.9826148719241	19.3688400284199	8.61763956662679	14.126431402585	26.2533399634081	26.4976945076867	12.7492454317012	11.8804943226323	7.19792344562008
Vigun01g084550.v1.2	1.64155395906041	3.23661151908395	8.30636818300254	51.4707692915366	13.0402268783775	2.67666638656753	16.3571520131349	29.7666669963977	7.15082280608946	35.8458172448221	97.5589515973294	46.3322017333337	20.7472401357924	10.1895257742274	7.55975778532172	71.1486066671778	0	10.7720494582835	0	0	0	5.88426712232362	116.063290690331	0
Vigun01g084800.v1.2	0	0	1.66127363660051	8.18853147819901	0	0	0	1.98444446642651	7.15082280608946	1.43383268979288	5.27345684309889	3.15901375454548	2.14626622094404	0	0	3.90926410259219	0	3.23161483748504	0	0	0	0	17.3637993946165	0
Vigun01g084866.v1.2	0	0	0	0	0	0	0	0	0	0	0	0	0	0	0	0	0	0	0	0	2.48415886009562	0.980711187053937	1.82776835732805	0
Vigun01g084932.v1.2	0	0	0	1.16979021117129	0	0	0	0	0	0	0	0	0	0.727823269587674	0	0	0	0	3.13920697835223	0.905287584945106	2.48415886009562	2.94213356116181	4.56942089332012	1.02827477794573
Vigun01g085000.v1.2	2093.80207478156	1246.90458772709	1319.0512674608	945.1904906264	935.998507047985	1393.2048542084	4095.06111575895	3132.77633099865	2946.13899610886	3555.90507068635	1330.66894340862	1526.85664803031	2392.37141427896	1254.03949349956	2050.58429926852	1132.90473693122	1560.80569229017	1115.98432387817	3994.64087995321	2648.87147354938	6877.80783065142	768.877570650287	196.485098412765	2393.82368305765
Vigun01g085200.v1.2	722.283741986582	748.466413788163	647.066081455898	1151.07356779255	1092.48122958852	1353.05485840989	1399.97977524184	975.685195993035	2428.89614646839	1151.36764990369	1981.94086353133	2167.0834356182	2007.47433865633	2567.76049510531	2049.63932954535	2749.77636976334	4177.21316612923	3182.06340997694	1013.96385400777	1007.5850820439	1499.60389854439	1488.71958194788	1667.83862606184	1698.70993316634
Vigun01g085300.v1.2	0.820776979530207	0	1.66127363660051	0	0	0	0	0	0	0	0	1.05300458484849	0	0.727823269587674	0	0	0	0	0	0.905287584945106	0	0	1.82776835732805	0
Vigun01g085400.v1.2	942.251972500677	631.948399101141	344.714279594605	197.694545687948	344.841555228205	243.576641177645	915.038327323017	371.752596710567	793.74133147593	563.496247088603	362.110703226124	292.735274587881	374.165744517912	333.343057471155	307.115160028695	159.497975385761	142.038160208413	176.661611115849	1011.60944877401	405.568838055407	1060.73583326083	247.139219137592	149.8770053009	508.996015083134
Vigun01g085500.v1.2	1367.41444789732	1625.58813545991	2476.12835535306	1924.30489737677	2283.48861781366	2018.20645547192	1616.47149306274	1818.41261273549	1423.0137384118	1954.3139561877	1066.99610125368	1389.96605200001	1225.51801215905	1556.81397364803	1696.22065308156	1405.77137129215	1654.42175242754	1508.08692415969	1337.30217277805	1426.73323387349	1236.28305937426	1295.51947809825	1707.1356457444	1468.3763829065
Vigun01g085700.v1.2	2652.75119784163	3145.9863965496	5133.33553709557	4713.08476080912	5272.5984011573	3102.25634203177	2824.01418579711	2953.51484753146	2214.3714622857	8547.07666385538	1840.43643824151	2796.7801773576	1661.21005501069	2101.22577929961	2000.50090394076	1530.8678225751	2785.88482408773	2364.46485609322	1954.15634402426	2333.83139398848	2477.5344364687	3170.63926774538	2373.35721199047	3175.3125142964
Vigun01g085800.v1.2	778.917353574166	1116.63097408396	900.410311037475	1265.71300848733	1137.39756661404	1006.42656134939	964.109783362422	984.945936836359	786.590508669841	1862.54866404096	1004.59352861034	1131.97992871213	858.506488377617	1040.05945224079	879.766812266816	994.516787699452	619.802880909438	894.080105037529	818.548219605344	873.602519472027	804.039417717617	1135.66355460846	1623.05830130731	762.979885235728
Vigun01g085900.v1.2	1124.46446195638	1014.67771123282	915.36177376688	609.460700020241	620.13523377173	642.399932776207	551.3322413839	542.414820823247	1096.45949693372	554.893250949846	699.611941184452	541.244356612125	1163.99171382532	920.696436028407	807.004143583094	404.99976102855	314.743650461824	476.12458605613	978.647775501308	842.822741583894	1189.9120939858	451.127146044811	328.084420140385	291.00176215864
Vigun01g086000.v1.2	1250.86411680404	364.927948776715	493.398270070351	345.08811229553	381.064407668143	523.288278573952	716.828132340324	666.111859230499	943.908610403809	444.488133835794	978.226244394844	748.686259827278	909.301455606626	744.56320478819	609.505471441564	995.298640519971	886.124431300212	1362.66425647286	856.218703345571	966.847140721373	878.564183520486	718.861300110536	681.757597283362	870.948736920029
Vigun01g086100.v1.2	1414.19873573055	3001.14803107059	3420.56241776045	2203.88475784671	2787.71072377759	3316.38965295717	1650.14798250155	1170.16075370283	1964.09266407257	2159.35203082808	1226.07871602049	1721.66249622728	1440.14463425345	1481.12035361092	1822.8465959857	1536.34079231873	3355.65153492375	2201.80690927314	1547.62904032765	1357.93137741766	1875.5399393722	1535.79371892647	1193.53273733522	2313.61825037788
Vigun01g086200.v1.2	172.363165701343	76.8695235782438	110.474696833934	86.5644756266753	79.6902753678625	58.8866605044857	13.4705957755229	14.5525927537944	7.15082280608946	4.30149806937865	12.3047326338974	5.26502292424246	7.86964281012816	15.2842886613412	1.88993944633043	15.6370564103687	9.68442001420996	9.69484451245514	14.9112331471731	28.9692027182434	14.9049531605737	3.92284474821575	30.1581778959128	11.311022557403
Vigun01g086300.v1.2	479.333756045641	639.23077501908	799.903256023145	581.38573495213	721.559220603555	732.068256726219	716.828132340324	723.660748756868	748.452787037363	785.7403140065	716.311221187599	681.293966396974	687.520612775742	655.768765898494	739.911293238364	706.794949748667	958.757581406786	825.138988504515	632.550206137974	541.361975797173	647.537409531593	630.597293275682	557.469348985055	621.077965879218
Vigun01g086400.v1.2	202.731913943961	194.196691145037	100.507055014331	169.619580619837	178.216434004493	139.186652101512	616.760849436439	480.235560875216	488.639558416113	77.4269652488157	416.603090604812	435.943898127276	653.180353240637	286.762368217543	337.354191169982	408.909025131143	103.300480151573	315.621049127706	316.275103068987	343.103994694195	276.569686423979	150.048811619252	557.469348985055	95.6295543489525
Vigun01g086500.v1.2	4215.51056686714	6036.28048309156	1355.59928746601	457.387972567973	299.925218202683	844.488244962056	1003.55938527645	1393.08001543141	1334.8202571367	334.083016721742	117.773869495875	169.533738160607	3192.21329261744	6219.97766189626	5898.50101199727	94.6041912827309	20.9829100307883	49.551427508104	6335.70448405939	4930.19618761105	4216.44563853564	320.692558166637	89.5606495090743	130.590896799107
Vigun01g086600.v1.2	5539.42383484937	4466.52389633585	6295.39644589762	5262.88616005962	8350.0919444544	5009.38114246113	4936.97335172913	6020.80451113804	5611.0122951782	7186.36944124193	3962.12390811496	3952.97921152124	4181.64202047264	3558.32796501414	4400.72400078041	3604.34150259	6590.24781966988	4320.66903771751	3351.10344939101	3459.10386207525	4433.39551231732	4459.29376753425	7198.66567533652	4863.73969968328
Vigun01g086700.v1.2	5802.07246829903	5144.59400958394	4667.34828202913	4303.65818689917	4364.12926196367	4880.90115590589	3929.56522480253	4105.81560103645	4283.34286084759	4279.99057903176	4957.9283419868	4581.62294867579	4705.33097838299	5609.3339387122	5194.49856823919	4619.96831644345	4377.3578464229	4226.95220743044	5581.51000751027	4801.64535054884	5636.55645355697	5027.12554483848	4191.98672753188	5135.20424106095
Vigun01g086800.v1.2	476.87142510705	364.927948776715	411.165225058626	341.578741662016	531.751473818283	191.381646639578	594.63058494808	562.920746976321	593.518292905425	164.890759326182	316.407410585933	264.304150796972	578.776457581244	269.294609747439	221.12291522066	390.1445574387	359.937610528137	420.109928873056	219.744488484656	251.669948614739	258.352521449945	203.007215720165	699.121396677978	180.976360918448
Vigun01g086900.v1.2	934.044202705375	1474.27654694274	1618.91115886719	1201.37454687291	1444.56735530471	1363.76152395616	1191.18554072124	1621.29112907046	1187.03658581085	2252.55115566462	732.131591716896	740.26222314849	1777.82385301532	1803.54606203826	1785.99277678226	921.804475391238	1512.38359221912	843.451472583597	1717.93101890326	1424.01737111865	1801.01517356933	1132.7214210473	1063.76118396492	1359.37925644425
Vigun01g087000.v1.2	394.793727154029	362.500490137402	330.593453683501	265.542377935882	340.494812935413	267.666638656753	40.4117873265686	18.5214816866475	26.219683622328	10.0368288285502	17.5781894769963	14.7420641878789	530.843178646827	376.284630376827	547.13746971266	484.748748721431	485.835070712867	682.947935655173	381.413647869796	406.474125640352	397.4654176153	328.538247663069	449.6310159027	316.708631607283
Vigun01g087200.v1.2	334.056230668794	271.875367603052	237.562130033873	245.65594434597	243.41756839638	258.298306303767	223.227015708665	207.043705997166	231.209937396893	259.523716852512	290.040126370439	307.47733877576	276.868342501782	262.016377051563	265.536492209426	291.631102053377	222.741660326829	194.974095194931	293.515852475934	256.196386539465	327.908969532622	296.174778490289	173.637993946165	344.472050611818
Vigun01g087300.v1.2	658.263137583226	305.050635673662	374.617205053415	253.844475824169	315.863273276255	232.869975631375	718.752503165398	510.663709360423	574.449432089187	440.186635766415	818.264720154177	674.975938887884	404.928893684776	307.141419765998	340.189100339478	530.878065132019	450.325530660763	662.481041684434	228.377307675125	297.83961544694	251.728097823023	318.73113579253	350.017640428321	197.428757365579
Vigun01g087500.v1.2	1813.91712476176	1884.51705698663	1016.69946559951	1772.2321699245	1792.30673872811	3535.87629665571	1487.53864778274	1088.79853057935	1821.07620795078	2687.00246067186	2178.81658567369	2279.75492619699	2471.06784238024	2526.27456873882	2926.57123264267	2146.18599232311	3136.13801460166	2638.07491233362	3019.91711317485	2389.05393667013	3032.32991522339	2908.78938080198	1331.52924831348	3675.05405637802
Vigun01g087600.v1.2	7962.35747842254	4247.24346591791	5546.1620357908	2985.30461890913	4522.0608986018	4634.64784834168	5588.37287601691	4695.85708905394	5446.54337063814	4849.22215687953	5285.76157573279	4859.61615907579	3811.76880839662	3682.05792084404	5405.22681650503	5431.53154414158	11045.0810262065	7956.23572988818	4967.7950432424	5095.863815656	4467.3456834053	3951.28537264031	4763.16433919689	5822.0917927287
Vigun01g087800.v1.2	2463.97249254968	2450.11491994655	1386.33284974312	1849.43832386181	1758.98171448337	3333.78798446986	1297.98812151288	1073.58445633674	1544.57772611532	1734.93755464939	5337.61723468992	6459.13012346065	2401.67190123638	2010.97569387074	1538.41070931297	5859.20503696517	1788.38956262411	3997.507553969	1270.59402448807	1111.69315431259	455.429124350864	2758.74056918272	881.898232410783	1229.81663442309
Vigun01g087900.v1.2	507.240173349668	574.498544637401	835.620639210055	520.556643971223	583.912381331793	397.484958405278	751.466807191668	642.96000712219	1213.25626943318	471.730954941859	415.724181130962	432.78488437273	1142.52905161588	751.841437484067	490.439286322747	525.40509538839	595.591830873913	411.492289306429	1641.02044793363	755.009845844218	9609.55452380324	688.459253311864	527.311171089142	1246.26903087022
Vigun01g088000.v1.2	128.041208806712	105.999027249999	94.6925972862289	108.79048963893	75.34353307507	101.713322689566	166.458076368961	116.420742030355	243.127975407042	101.802120975295	146.777882132919	175.851765669698	191.01769366402	152.842886613412	113.396366779826	143.079066154874	172.705490253411	141.113847903514	170.301978575609	176.531079064296	272.429421657153	140.241699748713	157.188078730212	113.11022557403
Vigun01g088100.v1.2	4155.59384736144	3915.49078521181	6256.35651543751	2795.79860469938	3191.95775700729	1901.77146765623	4748.38501087181	7777.0378639255	4969.82185023217	3346.56549797659	1399.2238823689	1743.7755925091	4882.04023057405	4901.88972067298	4690.82970579213	1964.79613796283	2438.85977357854	1401.44363452268	5869.53224777408	6849.40586769467	4700.02856330092	2821.50608515418	2322.17969798528	2475.05739051536
Vigun01g088200.v1.2	1.64155395906041	2.42745863931296	9.96764181960305	5.84895105585644	8.693484585585	0	0.962185412537347	34.3970374180596	0	10.0368288285502	2.63672842154944	3.15901375454548	0	5.82258615670139	5.66981833899129	1.56370564103687	0	0	4.70881046752835	13.5793137741766	6.62442362692166	1.96142237410787	0.913884178664024	0
Vigun01g088400.v1.2	167.438503824162	171.540410511449	122.103612290137	102.941538583073	175.318605809298	48.1799949582155	186.663970032245	453.114819834054	214.524684182684	123.309611322188	135.352058972871	130.572568521213	181.717206706596	173.221938161866	257.976734424104	108.677542052063	69.4050101018381	157.271922090939	141.26431402585	258.9122492943	108.474936890842	90.2254292089622	70.3690817571298	56.5551127870149
Vigun01g088500.v1.2	2370.40391688324	5141.35739806485	5255.43914938571	4754.02741820011	6404.20031138095	3039.35468194743	16439.8999586131	3529.66522428396	15998.7742248242	17366.5815387714	19704.271494239	8187.11064719703	3670.83065988796	4883.69413893329	4728.62849471874	1205.61704923943	3005.39834440983	3382.42352990101	2257.08981743525	1477.42933863041	1329.85304310452	1950.63455105028	1869.80702954659	821.591547578635
Vigun01g088600.v1.2	903.675454462758	948.327175091597	1407.09877020063	2081.05678567372	2302.32450108243	1721.09648656292	1463.4840124693	1519.4229797939	729.383926221125	5141.72402559728	2104.10928039646	3493.8692125273	653.180353240637	1369.03557009441	997.888027662468	1752.91402360234	3026.38125444061	2770.57112067051	1663.77969852668	1420.39622077887	3149.08538164789	2000.65082159003	2019.68403484749	1995.88134399265
Vigun01g088800.v1.2	2.46233093859062	0	0.830636818300254	0	0	1.33833319328376	0.962185412537347	1.32296297761768	0	0	0	0	1.43084414729603	0	0.944969723165216	0	0	0	0.784801744588058	9.05287584945106	5.79637067355646	5.88426712232362	0	5.14137388972863
Vigun01g088900.v1.2	228.176000309397	237.081793772899	301.521165042992	198.864335899119	243.41756839638	198.073312605997	209.756419933142	218.288891306916	207.373861376594	810.115469732979	188.08662740386	143.208623539395	463.593503723913	699.438162073754	495.164134938573	365.12526718211	385.76273056603	263.915211727945	422.223338588375	277.923288578147	391.669046941743	421.705810433193	284.217979564511	424.677483291585
Vigun01g089000.v1.2	863.457382465778	806.725421131674	907.886042402178	431.652587922205	344.841555228205	74.9466588238908	261.714432210158	226.888150661431	185.921392958326	54.4856422121296	260.157204259545	284.311237909093	570.906814771115	254.738144355686	171.039519892904	362.779708720555	106.52862015631	229.444653461438	192.276427424074	296.934327861995	169.750855439868	209.872194029543	611.388515526232	82.261982235658
Vigun01g089050.v1.2	0	0	0	0	0	0	0.962185412537347	4.63037042166186	2.38360760202982	0	2.63672842154944	3.15901375454548	0	1.45564653917535	0	1.56370564103687	0	0	4.70881046752835	0	2.48415886009562	0	0	1.02827477794573
Vigun01g089300.v1.2	11.4908777134229	17.8013633549617	23.2578309124071	1.16979021117129	0	0	0	0	0	0	0	0	0	0	0	0	0	0	0.784801744588058	0	1.65610590673042	0	0	0
Vigun01g089400.v1.2	150.202187254028	143.220059719465	78.0798609202239	36.2634965463099	50.7119934159125	48.1799949582155	89.4832433659733	123.035556918444	109.645949693372	71.6916344896442	60.6447536956372	92.6644034666673	105.167044826258	58.9536848366016	55.7532136667477	33.6196712822928	24.2110500355249	39.8565829956489	308.427085623107	179.246941819131	372.623829014344	82.3797397125307	24.6748728239286	85.3468065694952
Vigun01g089600.v1.2	1593.94889424766	1502.59689773472	844.757644211358	1927.81426801028	1780.71542594733	3066.12134581311	1088.23170157974	1416.89334902853	1563.64658693156	1869.71782748992	2826.572867901	2756.76600313335	2341.57644704995	2278.08683380942	2221.62381916142	2965.56774822643	1964.32319288225	2492.6522446468	1943.95392134462	1598.73787501306	2460.14532444803	2679.30296303136	1734.55217110432	2878.14110347009
Vigun01g089700.v1.2	1593.12811726813	1833.54042556106	1795.83680116515	2055.32140102795	2154.53526312748	2087.79978152267	1355.71924626512	1760.20224172032	1282.38088989204	2196.6316807627	1800.88551191827	1642.68715236365	2348.73066778643	2548.83709009603	2303.8361850768	2061.74588770712	3347.58118491191	2402.16702919722	2743.66689907985	2603.60709430212	2654.73776848886	3965.01532925907	2453.7790197129	3358.34542477074
Vigun01g089800.v1.2	22.9817554268458	26.7020450324426	19.9352836392061	22.2260140122545	10.1423986831825	52.1949945380668	24.0546353134337	21.8288891306916	11.9180380101491	34.4119845550292	20.2149178985457	41.0671788090912	17.8855518412004	42.9415729056728	43.4686072655999	43.7837579490325	66.1768700971014	22.6213038623953	58.8601308441043	50.6961047569259	24.013535647591	126.511743129958	83.1634602584262	129.562622021161
Vigun01g089900.v1.2	100.134791502685	42.8851026278623	50.6688459163155	58.4895105585644	85.4859317582525	41.4883289917967	88.5210579534359	41.0118523061479	133.48202571367	55.9194749019225	88.7698568588313	76.8693346939399	141.653570582307	46.5806892536111	79.3774567458781	107.113836411026	167.863280246306	208.9777594907	38.4552854848148	66.0859937009927	28.9818533677823	92.1868515830701	41.1247880398811	33.9330676722089
Vigun01g090100.v1.2	201.911136964431	113.281403167938	130.40998047314	76.0363637261337	36.2228524399375	9.36833235298636	2.88655623761204	0	0	0	0	0	90.8586033532978	46.5806892536111	21.7343036328	64.1119312825119	9.68442001420996	25.8529186998804	24.3288540822298	42.54851649242	34.7782240413387	54.9198264750205	112.407753975675	13.3675721132944
Vigun01g090300.v1.2	324.206906914432	436.133402196562	454.358339610239	430.482797711034	556.38301347744	471.093284035885	712.979390690174	750.120008309222	552.996963670918	599.342064333425	527.345684309889	442.261925636367	524.404379983995	475.996418310339	605.725592548903	535.56918205513	632.715440928384	674.330296088546	452.045804882721	451.738504887608	508.424513366238	449.165723670703	617.78570477688	478.147771744762
Vigun01g090400.v1.2	17281.4593040085	17277.0322888701	11103.9529870378	23393.4646430034	22682.7501978889	33697.8914736919	9160.00512735554	7739.3334190634	12218.3725680049	18236.9179814757	31589.76430911	32513.6225663669	20112.6607564666	16830.1852859454	13137.914061166	32389.8167956173	17456.1670756135	28396.1995769811	12986.8992694432	15083.9017403554	10910.42571354	22530.8588113772	15542.4282265391	23334.6395359223
Vigun01g090600.v1.2	3.28310791812083	0	6.64509454640203	7.01874126702772	0	1.33833319328376	7.69748330029878	9.26074084332373	7.15082280608946	4.30149806937865	7.91018526464833	53.7032338272731	3.57711036824007	7.27823269587674	1.88993944633043	4.69111692311062	0	2.1544098916567	4.70881046752835	2.71586275483532	4.14026476682604	0.980711187053937	7.31107342931219	2.05654955589145
Vigun01g090700.v1.2	22395.7206634612	22245.230970664	13908.1828856195	15037.6531646069	11473.9507388746	21096.146125732	15664.378516108	17351.9824144334	11775.0215540273	19151.7032375635	23641.7859370862	13043.5677925183	11213.525582359	16985.2116423675	13984.606933122	7414.31029697634	18148.6031066295	7965.93057440064	9851.61629981389	9424.9490468635	14761.6999996416	15031.3603639757	13524.5719600489	20491.4597749024
Vigun01g090800.v1.2	155.947626110739	21.0379748740457	11.6289154562036	44.4520280245089	66.650048489485	60.2249936977694	195.323638745081	54.9029635711335	448.118229181606	203.60424195059	133.594240025172	215.865939893941	198.887336474148	79.3327363850564	98.2768512091824	203.281733334794	50.0361700734181	353.323222231698	29.8224662943462	38.9273661526396	65.4161833158514	33.3441803598339	21.0193361092725	39.0744415619376
Vigun01g090900.v1.2	1019.40500857652	1138.47810183778	1931.23060254809	1645.894827118	2141.49503624911	1595.29316639425	970.845081250183	1023.97334467608	1356.27272555497	1826.70284679613	907.034577013009	1061.42862152728	1043.08538337881	1102.65225342533	1044.19154409756	1081.302450777	2057.93925301962	1328.19369820635	898.597997553326	869.981369132247	1008.56849719882	1143.50924410489	1389.10395156932	1334.70066177355
Vigun01g091000.v1.2	366.887309850002	432.087637797707	444.390697790636	348.597482929044	491.181879085553	362.6882953799	633.118001449574	490.819264696158	850.947913924646	929.123582985789	408.692905340164	413.830801845457	744.038956593935	466.534715805699	590.60607697826	581.698498465717	624.645090916543	658.172221901121	263.693386181587	274.302138238367	287.334374817727	185.354414353194	305.237315673784	128.534347243216
Vigun01g091100.v1.2	483.437640943292	464.453752988547	506.688459163155	734.628252615568	502.773191866333	596.896604204559	748.580250954056	762.026675107781	684.095381782558	656.695371925141	764.651242249339	788.700434051521	895.708436207314	919.240789489232	704.002443758086	1039.86425128952	963.599791413891	772.355946158926	950.394912696138	766.778584448505	1156.7899758512	999.344699607962	927.592441343984	1265.80625165119
Vigun01g091200.v1.2	25.4440863654364	28.3203507919845	14.9514627294046	21.0562238010832	23.18262556156	5.35333277313506	51.9580122770167	33.0740744404419	45.2885444385666	12.904494208136	70.3127579079852	45.2791971484852	52.9412334499531	32.0242238618576	34.963879757113	88.3493687185834	16.1407000236833	73.2499363163277	17.2656383809373	34.400928227914	22.3574297408606	28.4406244245642	116.063290690331	11.311022557403
Vigun01g091300.v1.2	177.287827578525	93.0525811736635	93.8619604679287	72.5269930926198	20.284797366365	20.0749978992565	161.647149306274	245.409632348079	112.029557295402	44.4488133835794	57.129115800238	247.456077439396	108.744155194498	85.8831458113455	52.9183044972521	17.2007620514056	17.7547700260516	26.9301236457087	50.2273116536357	78.7600198902242	16.5610590673042	53.9391152879665	66.7135450424737	15.4241216691859
Vigun01g091400.v1.2	490.824633759064	557.50633416221	834.790002391755	875.003077956123	807.045152361808	675.858262608301	715.865946927786	797.746675503458	557.764178874978	1094.01434231197	696.975212762903	786.594424881824	596.662009422444	757.664023640768	682.268140125286	781.852820518437	815.105351196005	737.885387892419	678.068707324082	583.910492289593	676.519262899375	768.877570650287	830.720718405598	856.552890028789
Vigun01g091500.v1.2	2477.10492422216	1932.25707689312	2247.70323032049	986.133148017395	991.05724275669	1228.5898714345	4552.09918671419	3468.14744582474	3763.71640360509	792.909477455465	847.268732791221	1048.7925665091	4740.38665999174	3513.2029222997	3962.25804923175	1309.60347436838	579.45113085023	1140.76003763222	4769.24020186163	4417.80341453212	3281.57385418632	1140.56711054373	1239.22694626842	1994.85306921471
Vigun01g091600.v1.2	0	0.809152879770987	0	0	0	0	0	2.64592595523535	2.38360760202982	0	0	1.05300458484849	0.715422073648014	0.727823269587674	2.83490916949565	2.34555846155531	0	1.07720494582835	0	0	0	0	0	0
Vigun01g091700.v1.2	78.7945900348999	33.1752680706105	68.9428559189211	78.3759441484763	66.650048489485	85.653324370161	57.7311247522408	93.2688899220461	71.5082280608946	90.3314594569517	94.92222317578	54.7562384121216	115.18295385733	79.3327363850564	70.8727292373912	114.150511795692	77.4753601136797	46.319812670619	83.9737866709222	52.5066799268161	172.235014299963	76.4954725902071	108.752217261019	131.619171577053
Vigun01g091900.v1.2	2731.54578787653	1653.09933337213	1251.76968517848	466.746294257344	562.17866986783	430.943288237372	1711.72784890394	1427.47705284947	1024.95126887282	679.636694961827	404.298357970915	489.647131954549	964.388955277523	1627.41283079804	1734.96441173134	468.329839490544	282.462250414457	374.867321148265	1391.45349315463	1477.42933863041	906.717983934903	319.711846979583	359.156482214961	198.457032143525
Vigun01g092000.v1.2	420.237813519466	454.743918431295	623.808250543491	477.274406157885	552.036271184648	437.634954203791	573.462505872259	485.527412785687	927.2233571896	724.085508345406	710.15885487065	605.477636287883	630.286846883901	486.913767354154	563.201955006468	737.287209748886	866.755591271792	931.782278141521	597.234127631512	596.584518478825	715.43775170754	660.0186288873	947.697893274593	666.32205610883
Vigun01g092100.v1.2	268.394072306378	139.17429532061	159.482269113649	143.884195974068	111.566385515008	74.9466588238908	321.369927787474	306.265929318492	262.19683622328	67.3901364202655	230.274282148651	185.328806933335	274.00665420719	133.191658334544	161.589822661252	260.35698923264	184.003980269989	240.216702919722	122.429072155737	123.119111552534	141.597055025451	78.456894964315	254.973685847263	89.4599056812781
Vigun01g092200.v1.2	6.56621583624165	18.6105162347327	9.96764181960305	53.8103497138792	57.9565639039	37.4733294119454	3.84874165014939	21.1674076418828	9.53443040811928	17.2059922775146	0	0	1.43084414729603	18.1955817396918	25.5141825254608	0.781852820518437	17.7547700260516	0	8.63281919046863	9.95816343439616	10.7646883937477	1.96142237410787	11.8804943226323	16.4523964471316
Vigun01g092400.v1.2	0	0	0	1.16979021117129	0	0	0	0	0	0	0	0	0	0	0	0.781852820518437	0	0	0	0	0	0	0	0
Vigun01g092500.v1.2	4107.16800556915	2424.22202779388	3658.12454779432	3077.71804559166	3929.45503268442	2949.68635799742	2989.51007675354	2942.26966222171	2829.3422236094	5319.5192791316	2151.57039198435	2088.10809175456	2159.85924034336	1904.71349651094	1987.27132781645	1843.60895078248	2679.35620393142	2115.63051360688	2075.80061443541	1923.73611800835	2265.55288040721	2264.46213090754	2472.97058746485	2708.47576510904
Vigun01g092600.v1.2	718.179857088931	599.582283910301	741.758678742127	987.302938228567	672.29614128524	701.286593280693	750.504621779131	730.937045133766	645.957660150081	1357.83955723386	581.838071688577	645.491810512126	852.783111788433	892.311328514488	672.818442893633	643.464871286674	637.557650935489	447.040052518765	880.547557427801	640.03832255619	1163.41439947812	861.064422233357	945.870124917265	1221.59043619952
Vigun01g092700.v1.2	100.955568482215	139.17429532061	137.885711837842	236.2976226566	281.089334933915	273.019971429888	82.7479454782118	52.918519104707	112.029557295402	293.935701407541	367.384160069223	494.912154878791	85.1352267641137	69.8710338804167	114.341336502991	348.706357951223	418.044130613397	442.731232735451	63.5689413116327	55.2225426816514	77.0089246629643	50.9969817268047	63.0580083278176	61.6964866767435
Vigun01g092800.v1.2	1802.42624704833	1792.27362869274	2628.9655299203	2330.2221006532	3135.45010720099	2853.32636808099	1956.12294368843	2592.34595464183	1792.47291672642	3210.35139244627	1549.51740239722	1409.97313911213	1580.36736068846	1500.0437586202	1766.14841259579	1504.28482667747	2432.40349356907	1874.33660574133	1333.37816405511	1253.82330514897	1426.73523864825	1329.84436964514	1947.48718473303	1597.93900492766
Vigun01g092850.v1.2	0	1.61830575954197	0	0	0	1.33833319328376	0	0	0	0	0	2.10600916969698	0	0.727823269587674	0.944969723165216	1.56370564103687	0	0	0	0	0	0	0	0
Vigun01g092900.v1.2	3454.65030684264	3627.43236001334	2846.59237631497	2192.18685573499	2693.53130743375	2845.29636892128	3239.67828401325	3456.24077902618	2409.82728565215	4394.69719421519	4196.79273763287	3148.48370869699	2441.73553736067	3807.97134648271	5218.12281131832	2827.96165181519	2793.95517409957	4123.54053263092	2851.969539833	2801.8650754051	2447.72453014756	2358.61040486472	2344.11291827322	2015.41856477362
Vigun01g093000.v1.2	47.605064812752	37.2210324694654	28.2416518222086	28.0749650681109	39.1206806351325	16.0599983194052	23.0924499008963	24.474815085927	26.219683622328	8.6029961387573	12.3047326338974	9.47704126363643	23.6089284303845	12.3729955829905	23.6242430791304	11.7277923077766	53.2643100781548	9.69484451245514	37.6704837402268	33.4956406429689	65.4161833158514	18.6335125540248	105.096680546363	20.5654955589145
Vigun01g093100.v1.2	1076.0386201641	1362.61344953434	1137.14180425305	1648.23440754034	993.955070951885	1690.3148231174	675.454159601218	638.991118189337	1408.71209279962	970.704730989782	658.303195913511	709.725090187884	1785.69349582544	1135.40430055677	1149.0831833689	882.711834365316	1670.56245245122	756.1978719715	1712.43740669114	1139.75706944589	2318.54826942258	1191.56409227053	784.112625293732	1337.78548610739
Vigun01g093300.v1.2	444.861122905372	376.256089093509	212.643025484865	306.485035326877	241.968654298783	390.793292438859	380.063237952252	355.877040979155	402.82968474304	256.656051472926	458.790745349603	375.922636790912	563.752594034635	498.558939667557	497.999044108069	404.217908208032	342.182840502085	450.27166735625	438.704175224724	442.685629038157	329.565075439353	377.573807015766	193.743445876773	326.991379386741
Vigun01g093400.v1.2	53.3505036694634	81.7244408568697	83.0636818300254	22.2260140122545	36.2228524399375	28.1049970589591	72.163905940301	87.9770380115754	73.8918356629244	37.279649934615	43.0665642186409	44.2261925636367	73.6884735857455	56.0423917582509	54.8082439435825	76.6215764108069	59.7205900876281	73.2499363163277	225.238100696773	244.427647935179	220.262085595145	59.8233824102902	35.6414829678969	73.0075092341465
Vigun01g093500.v1.2	460.455885516446	504.911396977096	418.640956423328	257.353846457683	365.12635259457	515.25827941425	491.676745806584	334.048151848463	674.560951374439	278.163541819819	817.385810680328	784.488415712127	658.903729829821	501.470232745907	588.716137531929	996.862346161008	555.240080814705	1249.55773716088	663.157474176909	586.626355044429	688.940057199853	422.686521620247	361.898134750953	370.178920060461
Vigun01g093600.v1.2	1421.58572854632	1162.75268823091	1540.00066112867	1475.10545628699	1854.6100449248	1505.62484244424	1263.34944666154	1333.54668143862	917.688926781481	1958.61545425708	1444.04826553525	1266.76451557274	1146.10616198412	1195.81363193255	1551.64028543728	1365.11502462519	1814.214682662	1509.16412910552	1412.6431402585	1506.39854134866	1532.726016679	1467.14393583269	1691.59961470711	1710.02095572374
Vigun01g093700.v1.2	43.501179915101	29.9386565515265	26.5803781856081	36.2634965463099	11.59131278078	26.7666638656753	61.5798664023902	37.7044448621037	50.0557596426262	15.7721595877217	54.4923873786885	12.6360550181819	32.1939933141607	13.1008188525781	18.8993944633043	17.9826148719241	11.2984900165783	17.2352791332536	15.6960348917612	19.9163268687923	15.733006113939	17.6528013669709	26.5026411812567	14.3958468912402
Vigun01g093800.v1.2	71.407597219128	227.371959215647	425.28605096973	294.787133215164	381.064407668143	263.651639076902	131.819401517617	232.841484060711	61.9737976527753	193.567413122039	82.6174905418826	116.883508918183	95.1511357951859	241.637325503108	185.214065740382	115.714217436729	204.986890300778	64.6322967497009	224.453298952184	271.586275483532	239.307303522545	277.541265936264	159.01584708754	241.644572817245
Vigun01g094000.v1.2	396.43528111309	542.941582326332	606.364877359185	150.902937241096	98.52615863663	116.434987815688	699.508794914651	537.784450401585	1151.2824717804	80.2946306284015	159.961524240666	189.540825272729	901.431812796498	895.950444862426	1019.62233129527	221.264348206718	30.6673300449982	164.812356711737	1276.87243844477	1073.6710757449	1545.14681097948	100.032541079502	171.810225588836	86.3750813474409
Vigun01g094200.v1.2	148.560633294967	19.4196691145037	5.81445772810178	3.50937063351386	105.770729124618	13.3833319328376	77.9370184155251	6.61481488808838	88.1934812751033	587.871402815082	45.7032926401904	53.7032338272731	6.43879866283213	5.09476288711372	4.72484861582608	1.56370564103687	0	16.1580741874252	0	4.52643792472553	0	2.94213356116181	0	0
Vigun01g094400.v1.2	13.1324316724833	21.8471277538167	9.13700500130279	93.583216893703	8.693484585585	49.5183281514993	16.3571520131349	11.2451853097502	4.76721520405964	21.5074903468933	6.1523663169487	4.21201833939397	18.6009739148484	26.9294609747439	22.6792733559652	13.2914979488134	24.2110500355249	4.30881978331339	47.8729064198715	18.1057516989021	32.2940651812431	43.1512922303732	151.704773658228	29.819968560426
Vigun01g094500.v1.2	468.663655311748	337.416750864502	453.527702791939	1036.43412709776	873.695200851293	1193.79320840912	456.075885542703	554.982969110615	486.255950814083	894.71159843076	1279.69219392533	1511.06157925759	317.647400699718	870.476630426858	912.840752577598	1989.81542821942	2012.7452929533	1599.6493445551	595.664524142336	431.822178018815	859.518965593086	1132.7214210473	721.054616965915	1379.94475200316
Vigun01g094600.v1.2	1215.57070668424	1250.14119924618	2265.14660350479	1875.17370850757	2687.73565104336	1944.59812984131	1336.47553801437	1757.55631576508	1306.21696591234	3173.07174251165	1137.30885916166	1185.6831625394	995.867526518036	1053.16027109336	1242.63518596226	982.007142571157	2293.59347336539	1798.93225953334	966.090947587899	1007.5850820439	970.478061344024	1587.77141184032	1945.65941637571	1735.72782517238
Vigun01g094700.v1.2	1925.54279397787	2120.78969787976	1644.6609002345	1406.08783382789	1440.22061301192	1932.55313110176	1030.5005768275	1188.68223538948	1177.50215540273	1625.96627022513	1333.30567183017	1184.63015795455	1588.95242557224	1863.22757014445	2282.101881444	1202.48963795736	1538.20871225702	1239.86289264843	2293.97549943089	1787.94298026658	2021.27725916447	1557.36936504165	1178.91059047659	1706.9361313899
Vigun01g094800.v1.2	974.262274702355	986.357360440833	892.103942854473	1524.23664515619	1960.38077404942	2098.50644706894	683.151642901516	674.711118585014	700.780634996767	1552.84080304569	1674.3225476839	1900.67327565153	654.611197387933	883.577449279436	1073.48560551568	1582.47010872932	2182.22264320198	2408.63025887219	726.726415488541	739.619956900151	659.958203832071	1764.29942551003	1333.35701667081	1458.09363512704
Vigun01g094900.v1.2	1506.12575743793	1271.17917412022	1317.3899938242	3412.27804598665	3413.64161393971	5631.70607733808	1611.66056600006	1294.5192735989	1687.59418223711	2289.83080559924	4311.05096923334	4491.06455437882	1636.17028243301	2065.56243908982	1571.48464962375	5560.53725952713	5108.53155749576	6640.96849103177	1472.2880728472	1684.74019558284	1291.76260724972	4381.81758375699	3816.38033010096	3659.62993470884
Vigun01g095000.v1.2	258.544748552015	468.499517387402	327.2709064103	354.4464339849	428.87857288886	416.221623111251	358.89515887643	278.483706788521	390.91164673289	390.002491623664	356.837246383025	374.869632206063	444.277107735417	447.611310796419	505.55880189339	370.598236925739	393.833080577872	395.334215119004	401.818493229085	384.74722360167	400.777629428761	488.394171152861	330.826072676377	429.818857181313
Vigun01g095100.v1.2	22.1609784473156	6.4732230381679	1.66127363660051	14.0374825340554	26.080453756755	33.4583298320941	2.88655623761204	1.32296297761768	11.9180380101491	15.7721595877217	24.6094652677948	21.0600916969698	9.30048695742419	6.55040942628906	9.44969723165216	10.1640866667397	1.61407000236833	14.0036642957685	10.2024226796447	0.905287584945106	8.28052953365208	24.5177796763484	24.6748728239286	13.3675721132944
Vigun01g095200.v1.2	169.900834762753	89.8159696545796	62.297761372519	44.4520280245089	44.9163370255225	41.4883289917967	130.857216105079	99.2222233213256	126.33120290758	10.0368288285502	123.926235812824	81.0813530333339	172.416719749171	65.5040942628906	93.5520025933563	185.29911846287	88.773850130258	176.661611115849	80.8345796925699	91.4340460794557	86.9455601033468	55.9005376620744	170.896341410172	18.5089460030231
Vigun01g095300.v1.2	1245.93945492685	3324.80918297899	4736.29113794805	5508.54210440559	7535.8022216046	6446.7509920479	1155.58468045735	1900.43631734779	1952.17462606242	4267.08608482362	1428.22789500595	2706.22178306063	2377.34755073235	2965.87982356977	3408.50579145693	2992.15074412406	7957.36511167585	3638.79830700816	2770.35015839584	2877.00394495555	2620.78759740088	4480.86941364944	3002.10952691132	5048.82915971351
Vigun01g095400.v1.2	284.809611896982	417.522885961829	482.599991432447	484.293147424913	524.506903330295	627.678267650086	406.04224409076	328.756299937992	467.187089997845	481.767783770409	356.837246383025	418.042820184851	331.955842172679	329.703941123216	383.657707605078	623.918550773713	1108.86609162704	737.885387892419	418.299329865435	411.905851150023	414.026476682604	620.790181405142	542.84720212643	741.386114898868
Vigun01g095500.v1.2	389.048288297318	281.585202160304	295.70670731489	259.693426880026	315.863273276255	334.583298320941	229.000128183889	278.483706788521	395.67886193695	325.480020582985	313.770682164384	277.993210400002	258.267368586933	275.845019173728	250.416976638782	314.304833848412	248.566780364722	243.448317757207	404.957700207438	316.850654730787	329.565075439353	265.772731691617	252.232033311271	349.613424501547
Vigun01g095600.v1.2	2357.27148521075	1272.79747987976	2023.43128937942	825.871889086929	1330.10314159451	421.574955884386	1166.16871999526	1445.33705304731	1029.71848407688	989.34455595709	532.619141152988	624.431718815156	1269.15875865158	1286.06371736142	1022.45724046476	470.675397952099	279.234110409721	447.040052518765	1309.04930997288	1718.23583622581	631.804403417654	794.376061513689	659.824376995425	349.613424501547
Vigun01g095700.v1.2	213.402014677854	170.731257631678	116.289154562036	225.769510756058	131.851182881373	103.05165588285	281.920325873443	295.68222549755	193.072215764415	266.692880301476	279.493212684241	285.364242493941	274.722076280838	329.703941123216	205.058429926852	284.594426668711	111.370830163415	119.569748986947	347.66717285251	266.154549973861	323.768704765796	227.524995396513	193.743445876773	200.513581699416
Vigun01g095800.v1.2	6764.02308830843	4931.78680220417	5125.85980573087	3160.77315058482	4682.89036343512	4789.89449876259	5020.68348261988	5099.36079722733	3756.565580799	5052.82639883012	3985.85446390891	2554.58912284244	3118.52481903169	3898.22143191158	5093.38680786051	2153.22266770778	4590.41508673552	3810.07389339487	3474.31732329133	3542.3903198902	2652.25360962876	3605.09432361027	3019.47332630593	2986.10995515439
Vigun01g095900.v1.2	2736.47044975371	2734.12758074617	1628.0481638685	1634.19692500629	1532.95111525816	2779.71804245038	2216.87519048605	2275.4963215024	1804.39095473657	1588.68662029052	2507.52872889352	3095.83347945457	1787.83976204639	2452.76441851046	2465.42600773805	2121.94855488704	1912.67295280647	2049.92101191135	2577.28892922718	2861.61405601148	1185.77182921898	2065.37775993559	675.360408032714	2196.39492569207
Vigun01g096000.v1.2	6132.84559104971	2872.492723187	5614.27425489142	3078.88783580283	4322.11075313334	4420.51453741628	2094.6776430938	2381.33335971182	2514.70602014146	4287.15974248072	1559.18540660957	2098.63813760304	1364.30989444676	1871.9614493795	2326.51545843276	2045.32697847623	6422.38453942357	2270.74802580616	2278.27946453913	2354.65300844222	2364.09118185767	2179.14025763385	4188.33119081722	3988.67786365147
Vigun01g096100.v1.2	182.212489455706	75.2512178187018	145.361443202544	175.468531675693	107.219643222215	82.9766579835934	194.361453332544	63.5022229256484	235.977152600952	250.920720713755	58.0080252740878	56.8622475818186	222.496264904532	113.540430055677	65.2029108983999	94.6041912827309	64.5628000947331	99.1028550162081	229.162109419713	130.361412232095	1417.62665616124	121.608187194688	169.982457231508	345.500325389764
Vigun01g096400.v1.2	0	0	0.830636818300254	0	0	0	0	0	0	0	0	0	0	0	0	0	0	0	0	0.905287584945106	0	0	0	0
Vigun01g096500.v1.2	1271.38354129229	947.518022211826	925.329415586483	1046.9622389983	1363.42816583925	1703.69815505023	600.403697423304	940.626677086167	526.77728004859	1124.12482879762	1993.36668669138	2056.51795420911	571.622236844764	1548.08009441298	1060.25602939137	1191.5436984701	920.019901349947	1193.54307997781	729.865622466894	744.146394824877	474.474342278264	1041.51528065128	675.360408032714	777.375732126968
Vigun01g096566.v1.2	207.656575821142	115.708861807251	49.007572279715	64.3384616144208	42.0185088303275	191.381646639578	38.4874165014939	66.1481488808838	54.8229748466859	64.5224710406798	643.361734858064	213.759930724244	75.1193177330415	644.123593585091	497.999044108069	54.7296974362906	222.741660326829	138.959438011857	50.2273116536357	61.5595557762672	27.3257474610519	44.1320034174272	35.6414829678969	15.4241216691859
Vigun01g096700.v1.2	6162.39356231279	3139.51317351143	3414.74796003234	4699.04727827506	5866.65318117228	5368.05443826118	2918.30835622577	4778.54227515504	1589.86627055389	5309.48245030305	3628.13830805203	4088.8168029667	2096.90209786233	2648.54887802954	2552.36322226925	1913.19385180862	1786.77549262174	2694.0895695167	2505.08716872508	2835.36071604807	1627.952106316	4400.45109631102	2854.97417414641	3729.55261960915
Vigun01g096800.v1.2	68.9452662805374	100.334957091602	124.595522745038	272.56111920291	147.789237954945	119.111654202255	40.4117873265686	72.1014822801633	42.9049368365368	86.029961387573	110.742593705077	126.360550181819	30.0477270932166	56.0423917582509	43.4686072655999	108.677542052063	43.5798900639448	61.4006819122159	66.7081482899849	122.213823967589	59.619812642295	116.704631259419	233.040465559326	78.1488831238751
Vigun01g096900.v1.2	6865.79943377018	9420.9669791736	8789.79881125329	11020.5935794447	10727.7599786119	13208.0102845175	6019.43194083364	7771.74601201503	5563.3401431376	10964.5185788462	4942.98688093136	5932.62783103641	6083.94931430271	7495.12403021386	8850.58642716541	6999.92830210157	15212.6097723215	7842.05200563038	8335.37932926976	7497.59177851537	8027.97338287569	10972.1967607594	8486.32848307412	14263.1994448852
Vigun01g097000.v1.2	1254.14722472216	2065.76730205533	2069.94695120423	2318.52419854149	1938.64706258546	2065.04811723685	1908.01367306156	2081.68224528141	2257.27639912224	2580.89884162719	1790.33859823207	1925.94538568789	2262.16459687502	2008.06440079239	2003.33581311026	2130.54893591274	2553.45874374669	1999.29237945741	2434.45501171215	2058.62396816517	2713.52952817779	2076.16558299318	2301.16036187601	2372.22991272079
Vigun01g097200.v1.2	1080.14250506175	908.678683982819	1296.6240733667	1108.96112019038	1327.20531339931	922.111570172514	928.50892309854	956.502232817579	912.921711577421	1063.90385582632	486.915848512797	504.389196142428	640.302755914973	627.383658384575	669.983533724138	536.351034875648	1047.53143153704	679.716320817688	626.27179218127	611.974407422891	654.161833158514	562.92822136896	755.782215755148	796.912952907937
Vigun01g097300.v1.2	1449.49214585035	1845.67771875762	1646.3221738711	2454.21986303736	2167.57549000586	2094.49144748909	1640.52612837618	1649.07335160043	1587.48266295186	2613.87699349243	1764.85022349043	1752.19962918789	1538.87288041688	1645.60841253773	1564.8698615616	1389.35246206126	1449.43486212676	1504.8553093222	1697.52617354397	1574.29511021954	1811.77986196308	2041.8406914463	1793.95464271748	1714.13405483552
Vigun01g097400.v1.2	2.46233093859062	4.85491727862592	23.2578309124071	3.50937063351386	1.4489140975975	2.67666638656753	3.84874165014939	2.64592595523535	21.4524684182684	12.904494208136	12.3047326338974	7.37103209393945	3.57711036824007	5.09476288711372	1.88993944633043	7.03667538466594	1.61407000236833	1.07720494582835	3.92400872294029	2.71586275483532	1.65610590673042	2.94213356116181	6.39718925064817	0
Vigun01g097500.v1.2	920.090994053362	1305.97274795037	1144.61753561775	1415.44615551726	1269.24874949541	1383.83652185541	1112.28633689317	1143.70149415048	1105.99392734184	1458.20784551936	1276.17655602993	1458.41135001516	1305.64528440763	1248.21690734286	1116.95421278128	1262.69230513728	905.493271328632	939.32271276232	1382.82067396416	1219.42237692106	1414.31444434778	1389.66775205543	1282.17950266563	1399.48197278413
Vigun01g097600.v1.2	394.793727154029	496.819868179386	461.834070974941	561.499301362218	638.971117040498	582.174939078438	576.349062109871	522.570376158982	493.406773620173	583.569904745704	774.319246461687	616.007682136368	651.034087019693	524.760577372713	490.439286322747	586.389615388828	553.626010812336	651.708992226151	571.335670060106	535.024962702557	652.505727251784	669.825740757839	615.957936419552	485.345695190382
Vigun01g097700.v1.2	88.6439137892623	52.5949371851142	54.8220300078168	84.2248952043327	68.0989625870825	129.818319748525	121.235361979706	75.4088897242075	178.770570152236	60.2209729713011	1147.85577284786	862.410754990915	164.547076939043	109.173490438151	80.3224264690433	1211.87187180358	324.428070476034	748.657437350702	116.150658199033	134.887850156821	105.990778030747	154.952367554522	178.207414839485	99.7426534607354
Vigun01g097800.v1.2	530.221928776514	645.703998057248	823.991723753852	816.513567397559	814.289722849795	724.038257566517	830.366011019731	660.15852583122	898.620065965242	734.122337173957	826.174905418826	811.866534918188	779.810060276336	751.113614214479	647.304260368173	846.746604621468	1250.90425183545	1012.57264907865	673.359896856553	716.987767276524	672.378998132549	932.656338888294	1068.33060485824	808.22397546534
Vigun01g097950.v1.2	0.820776979530207	0	0	1.16979021117129	1.4489140975975	0	0	0	0	0	6.1523663169487	0	0	0	0	0	3.22814000473665	0	0	0	0	0	0	0
Vigun01g098100.v1.2	9.02854677483227	17.8013633549617	38.2092936418117	9.3583216893703	23.18262556156	33.4583298320941	8.65966871283612	23.8133335971182	19.0688608162386	10.0368288285502	10.5469136861978	5.26502292424246	17.8855518412004	11.6451723134028	13.229576124313	40.6563466669587	24.2110500355249	22.6213038623953	25.8984575714059	18.1057516989021	44.7148594817212	14.7106678058091	21.9332202879366	26.7351442265889
Vigun01g098150.v1.2	5.74543885671145	3.23661151908395	2.49191045490076	8.18853147819901	2.897828195195	1.33833319328376	2.88655623761204	3.96888893285303	14.3016456121789	2.86766537958577	15.8203705292967	20.0070871121214	0	0	0.944969723165216	3.90926410259219	3.22814000473665	0	0	0	0	0	0	0
Vigun01g098200.v1.2	1325.55482194128	2566.63293463357	2290.0657080538	1801.47692520378	2095.12978512599	2054.34145169058	1515.44202474632	1387.78816352094	1802.00734713454	1668.98125091892	1179.49651390645	1349.95187777577	2167.72888315348	2128.88306354395	1969.31690307631	1261.12859949624	1969.16540288936	1157.99531676547	2050.68695860859	2040.51821646627	1882.99241595248	1836.87205335202	1160.63290690331	1832.38565429928
Vigun01g098400.v1.2	1374.8014407131	874.694263032437	1819.92526889586	483.123357213742	1183.76281773716	603.588270170978	685.076013726591	822.221490589385	755.603609843453	597.908231643633	669.729019073559	703.407062678793	350.556816087527	550.234391808281	724.79177766772	623.918550773713	1113.70830163415	661.403836738606	411.236114164142	528.687949607942	317.97233409224	402.091586692114	501.722414086549	371.207194838407
Vigun01g098500.v1.2	18.8778705291948	20.2288219942747	166.127363660051	50.3009790803654	13.0402268783775	12.0449987395539	55.8067539271661	13.2296297761768	26.219683622328	34.4119845550292	89.6487663326811	78.9753438636369	73.6884735857455	101.895257742274	19.8443641864695	53.1659917952537	0	9.69484451245514	30.6072680389342	16.2951765290119	13.2488472538433	35.3056027339417	12.7943785012963	4.1130991117829
Vigun01g098600.v1.2	645.951482890273	429.660179158394	560.679852352671	251.504895401827	349.188297520998	406.853290758265	305.012775774339	395.565930307685	359.924747906503	342.686012860499	373.536526386171	361.180572603033	319.078244847014	382.107216533529	408.226920407373	268.957370258342	276.005970404984	324.238688694333	362.578405999683	345.81985744903	365.999405387422	227.524995396513	180.949067375477	264.266617932051
Vigun01g098700.v1.2	8168.37250028462	6676.32041099041	7458.28799151798	5374.01623012089	7527.10873701902	6489.57765423298	5587.41069060437	6741.15785245086	4781.51684967182	6338.97432157434	4373.45354187668	3741.32528996669	3427.58715484764	4646.42375304771	6268.92914347804	3848.27958259175	6231.92427914411	5676.8700645154	4285.01752545079	4841.47800428643	3108.51078693299	4149.38903242521	5117.75140051853	3161.94494218311
Vigun01g098800.v1.2	854.428835690945	1072.93671857633	1143.78689879945	894.889511546035	1035.97357978221	1328.96486093078	1496.19831649557	1024.63482616489	1661.37449861478	1359.27338992365	1357.91513709796	1422.60919413031	1211.92499275974	1146.32164960059	1373.04100775906	1673.94688872997	2643.84666387932	1977.74828054085	1346.71979371311	1263.78146858337	1331.50914901125	1147.43208885311	731.107342931219	1457.06536034909
Vigun01g098900.v1.2	261.827856470136	417.522885961829	205.997930938463	260.863217091197	189.807746785273	323.876632774671	197.248009570156	234.825928527137	264.58044382531	163.456926636389	298.829221108937	251.66809577879	426.391555894217	475.996418310339	467.760012966782	335.41486000241	256.637130376564	190.665275411618	504.627521770121	480.707707605851	601.166444143141	302.059045612613	226.643276308678	383.546492173756
Vigun01g099000.v1.2	5686.34291418527	4040.10032869654	4103.34588240325	4606.63385159253	5049.46563012729	7435.7792218846	2571.92160771233	3694.37411499736	3859.06070768628	6687.39566519401	4634.48965561007	4535.29074694246	4231.00614355436	4479.02440104254	3982.10241341822	4489.39889541687	4077.14082598239	2994.62974940281	4223.01818762834	3354.09050222162	3900.95746330349	3671.78268432994	4309.87778657954	5332.63299842653
Vigun01g099100.v1.2	2097.90595967921	1233.95814165076	1996.02027437551	1089.07468660047	1419.93581564555	1604.66149874723	953.525743824511	975.685195993035	1148.89886417837	1376.47938220117	813.870172784928	806.601511993945	855.644800083025	978.922297595421	1095.21990914848	910.858535903979	2319.41859340329	927.473458358208	1188.18984130632	969.563003476208	1223.86226507378	992.479721298584	1092.09159350351	1559.89283814367
Vigun01g099200.v1.2	14.7739856315437	4.04576439885494	4.15318409150127	9.3583216893703	1.4489140975975	0	17.3193374256722	13.2296297761768	35.7541140304473	10.0368288285502	140.62551581597	56.8622475818186	17.8855518412004	13.8286421221658	18.8993944633043	66.4574897440672	27.4391900402616	59.2462720205592	1.56960348917612	11.7687386042864	6.62442362692166	3.92284474821575	27.4165253599207	11.311022557403
Vigun01g099400.v1.2	1108.04892236578	1072.93671857633	791.596887840142	2274.07217051698	2366.07672137672	3956.11291934681	715.865946927786	556.305932088232	746.069179435334	4563.88945161075	1927.44847615264	1978.59561493032	653.180353240637	1383.59203548617	1578.09943768591	1207.96260770099	2656.75922389827	2062.84747126129	1263.53080878677	946.025526267636	1006.08433833873	2021.24575651816	1202.67157912186	2805.13359423594
Vigun01g099500.v1.2	162.513841946981	135.937683801526	103.829602287532	91.2436364713604	111.566385515008	66.9166596641882	171.269003431648	93.9303714108549	88.1934812751033	70.2578017998513	212.696092671655	137.943600615152	125.198862888403	72.0545036891797	68.0378200678955	98.5134553853231	72.6331501065747	165.889561657566	90.2522006276266	138.509000496601	58.7917596889298	74.5340502160992	99.6133754743786	58.6116623429063
Vigun01g099600.v1.2	735.416173659065	759.794554104957	778.306698747338	935.83216893703	672.29614128524	1163.01154496359	531.126347720616	654.20519243194	464.803482395815	811.549302422772	365.626341121523	514.919241990913	473.609412754986	634.661891080452	573.596621961286	426.109787182548	595.591830873913	352.24601728587	798.928175990643	737.809381730261	687.283951293123	747.3019245351	655.254956102105	1065.29266995177
Vigun01g099700.v1.2	10400.8858846068	13378.5337141335	9234.18950904392	69078.4515500869	74067.0397550866	116891.359434597	3973.82575377924	7917.93342104179	2836.49304641549	98859.8962958398	87408.4260838379	103788.343901007	6124.012950427	29909.1694404359	26037.6957520943	55804.7450645035	76726.4316325808	75037.0193214569	8097.58440065958	9449.39181165701	2277.97367470769	91512.122286377	44984.1209263792	89374.5588747086
Vigun01g099800.v1.2	321.744575975841	358.454725738547	485.922538705649	1015.37790329668	1273.5954917882	848.503244541907	339.651450625683	291.051855075889	107.262342091342	752.762162141264	799.807621203331	1080.38270405455	193.879381958612	364.639458063425	285.380856395895	553.551796927054	1039.4610815252	791.745635183836	108.302640753152	257.10167412441	59.619812642295	1066.03306032763	990.650449671802	494.600168191894
Vigun01g100100.v1.2	1435.53893719833	1132.81403167938	1227.68121744778	1586.23552634827	1383.71296320561	1332.97986051063	1577.02189114871	1706.6222411268	1473.06949805443	1810.93068720841	1934.47975194344	1653.21719821213	1531.00323760675	1438.17878070524	1315.39785464598	1800.60704565396	1564.03383229491	2018.68206848232	1499.75613390778	1385.99529255096	1848.21419191114	1495.58456025725	1808.5767895761	1665.80514027208
Vigun01g100200.v1.2	1051.41531077819	895.732237906483	937.788967860987	983.793567595053	892.53108412006	1029.17822563522	1013.18123940183	1201.25038367685	1013.03323086267	1030.92570396108	865.725831742067	716.043117696975	839.905514462769	736.557148822726	788.10474911979	790.45320154414	1020.09224149678	958.71240178723	859.357910323923	921.582761474118	931.559572535859	812.02886288066	1153.321833474	923.390750595261
Vigun01g100400.v1.2	48.4258417922822	99.5258042118314	91.3700500130279	136.865454707041	97.0772445390325	168.629982353754	110.651322441795	115.759260541547	164.468924540058	159.15542856701	184.570989508461	199.017866536365	115.898375930978	171.038468353103	89.7721237006955	224.391759488792	405.13157059445	158.349127036767	173.441185553961	139.414288081546	194.592444040824	240.274240828215	130.685437548955	173.778437472828
Vigun01g100500.v1.2	2614.17467980371	1690.32036584159	2503.53937035697	2489.3135693725	2164.67766181067	1825.48647563906	3435.00192275833	3198.26299839073	2107.10912019436	2708.50995101876	1470.41554975074	1915.41533983941	1732.03684030184	2464.40959082386	1858.75544546598	1533.99523385717	2530.86176371354	1333.5797229355	2049.90215686401	1640.38110392053	2676.26714527635	2951.94067303235	2426.36249435298	3446.77705567407
Vigun01g100700.v1.2	1105.58659142719	932.144117496177	784.95179329374	693.685595224573	851.96148938733	702.624926473977	748.580250954056	718.368896846398	538.695318058739	701.14418530872	805.08107804643	796.07146614546	956.519312467395	708.899864578394	835.353235278051	596.553702055568	272.777830400247	456.73489703122	1615.90679210681	2038.70764129638	397.4654176153	1379.86064018489	143.479816050252	410.281636400344
Vigun01g100800.v1.2	5.74543885671145	1.61830575954197	0.830636818300254	3.50937063351386	1.4489140975975	5.35333277313506	0.962185412537347	3.96888893285303	9.53443040811928	2.86766537958577	3.51563789539926	2.10600916969698	2.14626622094404	2.9112930783507	2.83490916949565	2.34555846155531	1.61407000236833	1.07720494582835	14.126431402585	8.14758826450595	0	5.88426712232362	0	2.05654955589145
Vigun01g100900.v1.2	707.509756355038	422.377803240455	526.623742802361	589.574266430329	636.073288845303	637.046600003072	796.689521580923	567.551117397983	786.590508669841	435.885137697037	349.805970592226	405.40676516667	428.537822115161	579.347322591788	569.816743068625	340.10597692552	553.626010812336	302.694589777766	538.373996787407	437.253903528486	672.378998132549	435.435767051948	393.884081004194	513.109114194917
Vigun01g101000.v1.2	11810.9807354397	8943.56678010872	7494.00537470489	4427.65594928332	7470.60108721271	8650.98576138626	3839.11979602401	4277.13930663794	5122.37273676208	8782.22522498141	9362.14371544823	6709.74521465459	4976.47594429559	8391.07447507629	10099.8364011898	4825.5956082398	6922.74624015776	8309.55895211988	6283.12276717199	7574.5412232357	3878.60003356263	5966.64686203615	3174.83363667882	3983.53648976174
Vigun01g101100.v1.2	0	3.23661151908395	0	0	0	0	0	0.661481488808838	0	0	0	0	0	0	0	0	0	0	0	0	0	0	0	0
Vigun01g101200.v1.2	2752.88598934431	1907.17333762022	2234.41304122768	1921.96531695443	2818.13791982714	2094.49144748909	1738.66904045499	1836.27261293333	1368.19076356512	1977.25527922439	2396.78613518844	2619.87540710305	1350.71687504745	1327.54964372792	1842.69096017217	2134.45820001533	2206.4336932375	2434.48317757207	1869.39775560875	2265.02953753265	1484.69894538382	1704.47604309974	2342.28514991589	1502.3094505787
Vigun01g101300.v1.2	498.211626574836	334.989292225189	574.800678263776	524.066014604737	594.054780014975	373.39496092617	479.168335443599	576.811858241306	536.311710456709	560.628581709018	463.185292718852	461.21600816364	484.340743859706	500.74240947632	355.308615910121	547.296974362906	471.308440691552	518.135578943436	479.513865943303	495.192308964973	511.736725179699	502.124127771616	658.910492816761	459.638825741739
Vigun01g101400.v1.2	106.701007338927	74.4420649389308	62.297761372519	100.601958160731	118.810956002995	109.743321849269	86.5966871283612	99.8837048101345	116.796772499461	110.405117114052	130.957511603622	169.533738160607	118.76006422557	85.1553225417578	89.7721237006955	148.552035898503	95.2301301397313	77.5587560996411	98.8850198180952	94.149908834291	154.845902279294	104.936097014771	142.565931871588	158.354315803642
Vigun01g101500.v1.2	0	0	0.830636818300254	0	0	0	0	0	0	4.30149806937865	0.878909473849815	0	0	0	0	0	0	0	0	0	0	0	0	0
Vigun01g101600.v1.2	217.505899575505	202.288219942747	227.59448821427	198.864335899119	208.64363005404	155.246650420917	192.437082507469	218.288891306916	266.96405142734	162.023093946596	198.633541090058	244.29706368485	320.50908899431	220.530450685065	226.792733559652	309.613716925301	246.952710362354	249.911547432177	194.630832657838	241.711785180343	234.338985802354	184.37370316614	296.098473887144	169.665338361045
Vigun01g101633.v1.2	27.906417304027	26.7020450324426	4.15318409150127	17.5468531675693	8.693484585585	14.7216651261214	13.4705957755229	8.59925935451489	14.3016456121789	10.0368288285502	28.1251031631941	13.6890596030304	31.4785712405126	11.6451723134028	14.1745458474782	21.1100261539978	3.22814000473665	23.6985088082237	14.9112331471731	19.0110392838472	26.4976945076867	13.7299566187551	17.3637993946165	11.311022557403
Vigun01g101700.v1.2	1586.56190143189	1845.67771875762	1891.36003526968	1208.39328813994	1359.08142354646	1209.85320672852	2689.30822804188	3169.81929437195	3718.42785916652	1557.14230111507	2019.73397090687	1415.23816203637	2327.26800557699	1520.42281016865	1921.12344719488	1464.41033283103	1812.60061265963	2572.3654106381	1429.90877863944	1581.5374108991	1157.61802880456	1033.66959115485	2214.34136490293	855.524615250844
Vigun01g101800.v1.2	1360.84823206108	7578.52587193507	1833.21545798866	1224.77035109634	946.140905731168	871.254908827731	4483.78402242404	2399.19335990965	9019.57116608084	1488.31833200501	2045.22234564852	2480.87880190305	1942.37092995436	3245.36395909144	3243.13608990302	1186.07072872647	748.928481098904	978.10209081214	3714.46665713528	1418.58564560898	2757.41633470614	1072.89803863701	474.305888726628	1427.24539178867
Vigun01g101900.v1.2	731.312288761414	1499.36028621564	1625.5562534136	1484.46377797636	1687.98492370109	1112.15488361881	1913.78678553678	1901.75928032541	2419.36171606027	1271.80959584629	1430.8646234275	1437.35125831819	3454.05777157261	1900.34655689342	1462.81313145975	1649.7094512939	1454.27707213386	1673.97648581725	1611.98278338387	1561.62108403031	1723.178195953	1314.15299065228	1989.52585695158	931.616948818827
Vigun01g102000.v1.2	595.88408713893	428.851026278623	286.569702313588	347.427692717872	308.618702788268	243.576641177645	603.290253660917	574.165932286071	784.206901067811	183.530584293489	472.8532969312	402.247751412124	860.652754598561	465.079069266524	446.970679057147	559.806619491201	416.430060611028	561.223776776569	444.982589181429	472.560119341345	582.121226215741	299.116912051451	661.652145352753	257.068694486431
Vigun01g102100.v1.2	4996.06947440037	4744.87248697707	4575.1475951978	6439.69511249794	6665.0048489485	6996.80593448752	3393.62795001922	4297.64523279102	4061.66735385881	9080.46242445833	5944.0647716463	6269.58929818792	4959.30581452804	5791.28975610912	5537.52257774816	6061.70491747944	5250.56971770417	4706.30840832405	5018.02235489604	4305.54775399892	6613.65893852792	6689.4310068949	5913.7445201349	8228.25477312169
Vigun01g102200.v1.2	1226.24080741813	896.541390786254	663.678817821903	837.569791198642	815.738636947393	774.8949189113	1020.87872270213	1027.94223360893	1072.62342091342	603.643562402804	1298.14929287618	1377.32999698183	1153.2603827206	1026.95863338821	1018.6773615721	1396.38913744593	937.774671375998	1358.35543668955	1032.79909587788	1234.81226586512	886.016660100773	1216.08187194688	929.420209701312	786.63020512848
Vigun01g102300.v1.2	828.163972345979	780.832528979003	748.403773288529	300.636084271021	320.210015569048	234.208308824659	2426.63161041919	1948.72446603084	1992.69595529693	468.863289562273	484.279120091248	569.675480403034	1850.79690452741	1318.81576449286	1694.33071363523	664.574897440672	587.521480862071	670.021476305233	1321.60613788629	1488.29278964975	1165.07050538485	457.011413167135	470.650352011972	320.821730719066
Vigun01g102400.v1.2	38.5765180379197	42.8851026278623	65.6203086457201	223.429930333716	198.501231370858	243.576641177645	38.4874165014939	39.0274078397214	42.9049368365368	288.20037064837	382.325621124669	639.173783003035	87.9969150587058	101.167434472687	90.7170934238607	605.935935901789	229.197940336302	443.80843768128	58.8601308441043	62.4648433612123	77.0089246629643	209.872194029543	248.576496596614	243.701122373137
Vigun01g102500.v1.2	723.104518966112	945.899716452284	1058.23130651452	1348.76811348049	875.14411494889	2706.10971681977	623.496147324201	546.3837097561	1220.40709223927	1020.88887513253	1161.91832442945	1259.3934834788	1032.35405227408	1601.93901636247	977.098693752833	1591.07048975502	2064.39553302909	1131.06519311977	1356.13741464816	896.234709095655	1302.52729564347	1732.91666752431	989.736565493138	3109.50292850787
Vigun01g102600.v1.2	5494.2811009752	3435.66312750761	3001.09082451882	1726.61035168882	2099.47652741878	4217.08789203714	2693.15696969203	3001.80299621451	1179.88576300476	3329.35950569908	3702.84561332927	3194.81591043033	1210.49414861244	3996.47757330592	5929.68501286173	1455.80995180533	2322.64673340802	2917.07099330317	2782.12218456466	2902.35199733401	1204.81704714638	2053.60922569094	965.975576847873	1227.7600848672
Vigun01g102700.v1.2	2513.21911132149	1190.26388614312	4365.82711698613	2199.20559700202	2786.26180967999	2558.89306555856	1948.42546038813	1471.79631259966	612.587153721664	2213.83767304021	723.342496978397	797.124470730309	510.095938511034	649.218356472205	406.336980961043	447.219813336546	1270.27309186387	531.062038293376	910.370023722147	975.900016570824	478.61460704509	2542.0033968438	2122.03906285786	3660.65820948678
Vigun01g102900.v1.2	827.343195366448	1000.11295939694	1113.05333652234	1292.61818334427	1177.96716134677	1275.43153319943	1045.8955434281	912.182973067387	1115.52835774996	1532.76714538859	1260.35618550063	1374.17098322728	1086.72612987133	1104.1078999645	1052.69627160605	1283.80233129127	1502.69917220491	1414.37009387262	1056.34314821553	938.783225588075	1132.7764402036	1398.49415273891	1399.15667753462	1282.25864809832
Vigun01g103000.v1.2	4806.46999212889	3409.77023535494	6845.27801961239	1196.69538602823	2828.28031851032	778.909918491151	1115.17289313079	473.620745987128	2350.2370956014	322.612355203399	660.061014861211	749.739264412126	2685.69446447465	2528.45803854758	2462.59109856855	2945.23957489295	1331.60775195387	2607.91317385043	1663.77969852668	1497.3456654992	602.822550049871	2090.87625079899	2015.11461395417	1006.68100760887
Vigun01g103100.v1.2	0	5.66407015839691	0	7.01874126702772	5.79565639039	2.67666638656753	0.962185412537347	1.32296297761768	23.8360760202982	0	12.3047326338974	14.7420641878789	25.0397725776805	12.3729955829905	21.7343036328	55.511550256809	16.1407000236833	21.544098916567	18.8352418701134	16.2951765290119	4.96831772019125	28.4406244245642	13.7082626799604	7.19792344562008
Vigun01g103300.v1.2	1264.81732545605	2802.09642264693	1156.24645107395	1291.4483931331	1188.10956002995	2024.89812143834	1103.62666818034	1109.30445673242	1358.656333157	1494.05366276418	1708.60001716404	1528.96265720001	1380.04918006702	2119.42136103931	2352.02964095822	1147.75994052107	1367.11729200597	1573.79642585522	1724.99423460455	1747.20503894405	1313.29198403722	1876.10050083418	723.796269501907	895.627331590727
Vigun01g103400.v1.2	1987.10106744263	5298.33305674042	2789.27843585225	4417.12783738278	5659.45846521584	4587.80618657675	5107.28016974824	3419.85929714169	5804.08451094261	11413.3082107514	3288.87925114601	4318.37180246367	2775.12222368065	3305.77329046721	3140.13439007801	2301.77470360628	2600.26677381538	2643.46093706277	2910.82967067711	2086.68788329847	2310.26773988893	3085.31739447169	2690.47502198689	2725.95643633412
Vigun01g103500.v1.2	23594.0550535753	18612.943693372	30990.2290539642	31171.3997570813	33251.129625765	35021.5030018496	16042.5173832352	26860.1173345717	15603.0953628872	44553.4831699343	9776.11007763149	11931.5949509183	9863.52412938518	18282.1927087728	20731.6907565217	9968.62346161008	23699.3898447742	10516.7518861222	15565.7578021595	13937.8076578148	15117.7627695886	20314.4515286353	14388.1925088864	21712.021936324
Vigun01g103600.v1.2	2513.21911132149	1706.50342343701	1478.53353657445	1323.03272883473	1966.17643043981	1476.18151219199	1134.41660138153	1398.37186734188	1089.30867412763	870.336442704281	1018.65608019194	1315.20272647577	950.795935878211	1018.95257742274	1394.77531139186	1146.19623488003	1291.25600189466	1321.73046853138	1115.98808080422	1280.07664511238	884.360554194042	1402.41699748713	1146.01076004469	1087.91471506658
Vigun01g103700.v1.2	129.682762765773	192.578385385495	186.062647299257	197.694545687948	163.727293028518	159.261650000768	359.857344288968	310.896299740154	259.81322862125	71.6916344896442	268.946298998043	287.470251663638	513.673048879274	256.193790894861	271.206310548417	498.822099490763	190.460260279463	350.091607394213	242.50373907771	297.83961544694	380.07630559463	175.547302482655	405.764575326827	171.721887916936
Vigun01g103800.v1.2	103.417899420806	178.822786429388	84.7249554666259	160.261258930466	40.56959473273	49.5183281514993	182.815228382096	72.1014822801633	185.921392958326	50.1841441427509	527.345684309889	326.431421303033	176.70925219106	136.102951412895	100.166790655513	272.084781540416	80.7035001184164	366.249681581638	64.3537430562207	177.436366649241	49.6831772019125	180.450858417924	840.773444370902	62.7247614546893
Vigun01g103900.v1.2	0	0.809152879770987	1.66127363660051	9.3583216893703	0	4.01499957985129	12.5084103629855	5.95333339927954	7.15082280608946	0	25.4883747416446	9.47704126363643	3.57711036824007	11.6451723134028	1.88993944633043	15.6370564103687	9.68442001420996	3.23161483748504	0	0.905287584945106	0	14.7106678058091	39.297019682553	0
Vigun01g104000.v1.2	1411.73640479196	2039.87440990266	2374.79066352043	1611.97091099403	2813.79117753435	861.886576474745	2183.19870104724	2435.57484179414	1461.15146004428	2569.42818010885	2641.12296891869	2431.38758641517	1939.50924165977	1382.86421221658	1539.35567903614	1676.29244719153	1139.53342167204	2966.62242081127	1184.26583258338	1557.99993369053	525.813625386907	2010.45793346057	1379.05122560401	402.055438176779
Vigun01g104100.v1.2	1379.72610259028	3078.01755464883	1963.6254384618	1382.69202960446	1834.32524755844	1208.51487353524	2660.44266566576	1705.96075963799	3112.99152825094	5904.5230165671	1121.48848863236	1348.89887319092	1722.73635334442	1767.88272182846	2121.45702850591	886.621098467908	1441.36451211492	1284.02829542739	1236.84754947078	1324.43573677469	1132.7764402036	1677.99684104929	732.021227109883	1339.84203566328
Vigun01g104200.v1.2	4.10388489765103	4.04576439885494	0	8.18853147819901	0	1.33833319328376	3.84874165014939	1.32296297761768	4.76721520405964	1.43383268979288	12.3047326338974	4.21201833939397	5.0079545155361	2.18346980876302	0	2.34555846155531	0	9.69484451245514	0.784801744588058	4.52643792472553	0	1.96142237410787	48.4358614691933	3.08482433383718
Vigun01g104300.v1.2	293.838158671814	874.694263032437	537.422021440264	485.462937636084	327.454586057035	971.629898324013	385.836350427476	293.036299542315	116.796772499461	238.016226505619	43.0665642186409	124.254541012122	32.1939933141607	90.2500854288716	178.599277678226	46.9111692311062	326.042140478402	57.0918621289025	568.981264826342	555.846577156295	97.7102484970945	592.349556980578	179.121299018149	911.051453259913
Vigun01g104400.v1.2	408.746935806043	492.774103780531	796.580708749943	765.042798106022	599.850436405365	381.424960085873	533.05071854569	562.259265487512	405.213292345069	368.495001276771	558.107515894632	489.647131954549	485.056165933354	581.530792400551	343.024009508973	749.796854877181	482.60693070813	1386.36276528108	420.653735099199	543.172550967063	240.13535647591	1044.45741421244	1014.41143831707	411.30991117829
Vigun01g104600.v1.2	807.644547857723	1565.71082235686	1640.507716143	634.026294454838	812.840808752198	1058.62155588746	854.420646333164	3740.67781921398	393.29525433492	316.877024444227	279.493212684241	443.314930221215	253.974836145045	735.101502283551	917.565601193424	111.804953334137	726.331501065747	330.701918369303	566.626859592578	473.46540692629	348.610293366753	411.898698562654	207.451708556733	543.957357533289
Vigun01g104700.v1.2	5.74543885671145	6.4732230381679	8.30636818300254	2.33958042234257	1.4489140975975	1.33833319328376	2.88655623761204	6.61481488808838	2.38360760202982	4.30149806937865	9.66800421234796	5.26502292424246	7.86964281012816	5.82258615670139	4.72484861582608	13.2914979488134	3.22814000473665	9.69484451245514	3.13920697835223	3.62115033978042	0.828052953365208	12.7492454317012	4.56942089332012	5.14137388972863
Vigun01g104800.v1.2	178.929381537585	237.081793772899	185.232010480957	208.222657588489	230.377341518003	123.126653782106	295.390921648966	191.829631754563	378.993608722741	78.8607979386086	187.207717930011	167.42772899091	505.803406069146	275.117195904141	218.288006051165	216.573231283607	159.792930234464	248.834342486348	211.896471038776	217.269020386825	218.605979688415	188.296547914356	345.448219535001	123.392973353487
Vigun01g104900.v1.2	32.8310791812083	66.3505361412209	49.8382090980152	59.6593007697357	34.77393834234	16.0599983194052	64.4664226400022	60.1948154816042	83.4262660710437	12.904494208136	130.078602129773	68.445298015152	62.2417204073773	90.2500854288716	23.6242430791304	43.0019051285141	1.61407000236833	15.0808692415969	16.4808366363492	38.9273661526396	14.9049531605737	36.2863139209957	119.718827404987	5.14137388972863
Vigun01g105000.v1.2	463.738993434567	648.131456696561	1098.10187379294	789.608392540619	856.308231680123	910.06657143296	655.248265937933	525.216302114217	719.849495813006	1112.65416727928	385.841259020069	651.809838021217	602.385386011628	665.958291672722	730.461596006712	606.717788722307	1444.59265211965	785.282405508866	663.942275921497	622.837858442233	597.026179376315	751.224769283316	1008.01424906642	829.8177458022
Vigun01g105100.v1.2	21.3402014677854	35.6027267099234	29.0722886405089	49.1311888691941	5.79565639039	18.7366647059727	71.2017205277637	70.1170378137368	64.3574052548051	10.0368288285502	51.8556589571391	51.5972246575761	38.6327919769928	25.4738144355686	11.3396366779826	41.4381994874772	16.1407000236833	33.3933533206788	49.4425099090476	38.0220785676944	19.0452179273998	71.5919166549374	321.687230889736	6.16964866767435
Vigun01g105200.v1.2	217.505899575505	169.112951872136	253.344229581577	238.637203078943	162.27837893092	202.088312185849	230.924499008963	232.180002571902	166.852532142087	265.259047611684	289.161216896589	188.48782068788	152.384901687027	142.653360839184	107.726548440835	219.700642565681	185.618050272358	226.213038623953	136.555503558322	267.059837558806	96.8821955437293	337.364648346554	393.884081004194	240.6162980393
Vigun01g105300.v1.2	234.742216145639	242.745863931296	223.441304122768	257.353846457683	199.950145468455	260.974972690334	217.45390323344	279.145188277329	421.898545559278	268.126712991269	265.430661102644	338.014471736366	325.517043509847	314.419652461875	342.079039785808	367.470825643666	295.374810433404	308.080614506908	352.375983320038	277.923288578147	322.112598859066	288.329088993858	356.414829678969	305.39760904988
Vigun01g105400.v1.2	2738.11200371277	3747.18698621944	4586.776510654	3219.26266114338	4539.44786777297	4104.66790380131	4426.0528976718	3167.83484990552	5982.85508109485	2935.05551600603	3259.87523850896	4993.34774135155	4477.11133688927	4217.00802399098	4755.08764696736	4919.41794670201	6574.1071196462	5992.4911136431	3854.94616941654	4010.42400130682	3487.75903957426	3094.14379515517	3601.61754811492	3373.76954643993
Vigun01g105500.v1.2	425.162475396647	565.59786295992	639.590350091196	788.438602329448	767.924471726675	998.396562189689	735.109655178533	730.275563644957	979.662724434256	745.5929986923	602.052989587123	1300.46066228789	834.897559947233	853.736695226341	901.501115899616	1660.65539078116	2245.17137329434	1313.11282896476	972.369361544603	801.179512676419	1138.57281087716	783.588238456096	926.67855716532	1090.99953940041
Vigun01g105600.v1.2	366.066532870472	207.143137221373	196.86092593716	301.805874482192	204.296887761248	163.276649580619	266.525359272845	296.343706986359	171.619747346147	358.458172448221	324.317595850582	403.300755996972	168.839609380931	191.417519901558	190.883884079374	372.161942566776	195.302470286568	217.595399057326	224.453298952184	236.280059670673	268.289156890327	234.389973705891	405.764575326827	282.775563935075
Vigun01g105700.v1.2	790.408231287589	720.146062996179	853.894649212661	967.416504638655	838.921262508953	828.42824664265	1034.34931847765	1165.53038328117	896.236458363212	1081.10984810383	976.468425447144	1024.57346105758	924.325319153235	823.168117903659	848.582811402364	1035.17313436641	1128.23493165546	991.02855016208	922.142049890968	898.045284265545	987.039120411328	842.430909679332	956.836735061233	1011.82238149859
Vigun01g105800.v1.2	212.581237698324	379.492700612593	291.553523223389	390.70993053121	356.432868008985	429.604955044089	884.248394121822	722.337785779251	853.331521526675	205.038074640382	368.263069543072	507.548209896973	931.479539889715	807.883829242318	1164.20269893955	1184.50702308543	1736.73932254832	862.841161608507	842.092271942986	719.703630031359	760.980664142626	567.83177730423	460.597626046668	1100.25401240193
Vigun01g105900.v1.2	1.64155395906041	0	4.15318409150127	4.67916084468515	0	0	9.62185412537347	3.30740744404419	0	0	2.63672842154944	0	0.715422073648014	5.09476288711372	4.72484861582608	0.781852820518437	0	0	7.84801744588058	8.14758826450595	9.10858248701729	5.88426712232362	1.82776835732805	13.3675721132944
Vigun01g106200.v1.2	0.820776979530207	0.809152879770987	2.49191045490076	2.33958042234257	0	4.01499957985129	0	1.32296297761768	0	0	0.878909473849815	0	1.43084414729603	0	0	0	0	0	0	0	4.96831772019125	0	0	1.02827477794573
Vigun01g106300.v1.2	0	2.42745863931296	1.66127363660051	1.16979021117129	1.4489140975975	1.33833319328376	0	1.32296297761768	0	0	0.878909473849815	0	0	1.45564653917535	0.944969723165216	0	0	0	0.784801744588058	0.905287584945106	0	0.980711187053937	0	0
Vigun01g106400.v1.2	242.949985940941	178.013633549617	181.909463207756	153.242517663439	131.851182881373	120.449987395539	0	0	0	0	0	1.05300458484849	304.054381300406	168.85499854434	198.443641864695	286.939985130267	203.372820298409	303.771794723594	194.630832657838	179.246941819131	220.262085595145	162.798057050954	328.084420140385	125.449522909379
Vigun01g106500.v1.2	75.511482116779	111.663097408396	113.797244107135	147.393566607582	143.442495662153	144.539984874647	69.277349702689	93.2688899220461	92.960696479163	61.654805661094	169.629528453014	163.215710651516	175.993830117412	144.836830647947	155.920004322261	228.301023591384	201.758750296041	204.668939707386	94.1762093505669	88.7181833246204	139.94094911872	117.685342446472	94.1300704023945	113.11022557403
Vigun01g106600.v1.2	1050.59453379866	950.75463373091	741.758678742127	839.909371620984	878.041943144085	876.608241600866	1193.10991154631	1029.26519658655	1425.39734601383	976.440061748954	1567.09559187422	1222.5383230091	1445.15258876899	986.928353560886	1131.12875862876	1637.98165898613	1331.60775195387	1737.53157762113	919.787644657203	885.371258076313	1146.85334041081	708.073477052943	912.056410306696	516.193938528754
Vigun01g106700.v1.2	602.450302975172	399.721522606868	337.238548229903	382.521399053011	492.63079318315	369.379961346319	640.815484749873	483.54296831926	741.301964231274	291.068036027955	1251.56709076214	1107.76082326061	774.086683687152	744.56320478819	921.345480086085	1121.17694462344	1142.76156167678	1252.78935199837	625.486990436682	833.769865734442	575.49680258882	691.401386873026	897.434263448071	453.469177074065
Vigun01g106800.v1.2	2534.55931278928	2893.53069806105	3792.68771235896	3061.34098263526	3091.98268427307	3347.1713164027	3257.95980685146	4552.97708747123	2633.88640024295	4403.30019035395	2262.31298568942	2319.76910042123	2383.78634939518	2788.29094579038	2876.48783731492	2564.47725130047	3605.83238529084	2301.98696923518	3311.07856041701	2742.11609479873	4203.1967912818	2558.67548702372	2867.76855264771	4020.55438176779
Vigun01g106850.v1.2	0	0	0	0	0	0	0	0.661481488808838	0	0	0	3.15901375454548	2.14626622094404	0.727823269587674	1.88993944633043	0.781852820518437	0	1.07720494582835	0	0	0	0	0	0
Vigun01g106900.v1.2	989.857037313429	756.557942585873	222.610667304468	214.071608644346	91.2815881486425	255.621639917199	98.1429120788094	393.581485841258	166.852532142087	93.1991248365375	110.742593705077	68.445298015152	344.833439498343	701.621631882518	761.645596871164	95.3860441032493	92.0019901349947	32.3161483748504	1199.17706573055	720.608917616304	654.98988611188	456.030701980081	120.632711583651	535.731159309723
Vigun01g107000.v1.2	0	0	0	0	0	0	0	0	0	0	0.878909473849815	0	0	0	0	1.56370564103687	0	0	0	0	0	0.980711187053937	0	0
Vigun01g107100.v1.2	231.459108227518	172.34956339122	170.280547751552	162.600839352809	217.337114639625	76.2849920171746	323.294298612549	159.41703880293	424.282153161308	126.177276701774	308.497225321285	320.113393793942	411.367692347608	114.996076594852	155.920004322261	339.324124105002	276.005970404984	760.506691754814	63.5689413116327	79.6653074751693	39.74654176153	110.820364137095	58.4885874344975	33.9330676722089
Vigun01g107200.v1.2	15.5947626110739	8.90068167748086	17.4433731843053	7.01874126702772	18.8358832687675	6.69166596641882	25.9790061385084	8.59925935451489	52.439367244656	5.73533075917154	3.51563789539926	14.7420641878789	27.9014608722726	8.73387923505209	16.0644852938087	20.3281733334794	27.4391900402616	35.5477632123355	5.4936122121164	5.43172550967063	4.96831772019125	6.86497830937756	8.22495760797622	1.02827477794573
Vigun01g107300.v1.2	50192.9746292107	38590.1191420379	37907.7724767687	33108.5723467809	39763.9984944658	69504.996059999	22004.2181993166	24746.0224963386	18396.6834724661	63881.5478283424	35448.1768993107	40609.1218146821	17896.2831723051	55134.7961410751	54038.0936192028	27156.0940150669	43126.3363932793	27948.0823195165	35409.4699140686	27661.9674455826	35332.1914671401	38357.5759480536	23767.3858345153	58864.617938281
Vigun01g107400.v1.2	0	0	0.830636818300254	0	0	0	1.92437082507469	0.661481488808838	0	0	0	1.05300458484849	0	1.45564653917535	1.88993944633043	2.34555846155531	1.61407000236833	0	0	0	0.828052953365208	1.96142237410787	4.56942089332012	0
Vigun01g107500.v1.2	127.220431827182	156.166505795801	248.360408671776	276.070489836424	270.946936250733	334.583298320941	173.193374256722	198.444446642651	90.5770888771331	119.008113252809	155.566976871417	157.950687727274	112.321265562738	102.623081011862	95.4419420396868	157.934269744724	145.266300213149	166.966766603394	142.049115770438	174.720503894405	62.9320244557558	274.599132375102	297.926242244472	282.775563935075
Vigun01g107700.v1.2	1334.58336871612	1104.4936808874	2486.09599717266	2056.49119123912	2479.09202098932	1837.53147437861	1192.14772613377	1391.09557096499	1082.15785132154	2210.97000766063	718.947949609148	1055.11059401819	857.791066303969	1059.71068051965	845.747902232868	996.862346161008	1859.40864272831	1062.12407658675	1013.96385400777	879.034244981698	1257.81243616175	1321.01796896165	1832.33777822137	1708.9926809458
Vigun01g107800.v1.2	1744.15108150169	2111.07986332251	1483.51735748425	2935.00363982876	2383.46369054789	5555.42108532091	807.273561118834	1130.4718643743	984.429939638316	4166.71779653812	3577.16155856875	4182.53421101821	1822.18002158149	3150.01911077545	2178.15521189582	3437.80685181957	2758.44563404747	2660.69621619602	2891.99442880699	1979.86394827495	3273.29332465267	3531.54098458123	2153.11112493244	4058.60054855178
Vigun01g107900.v1.2	1230.34469231578	632.757551980912	1170.36727698506	1049.30181942064	1331.5520556921	899.35990588669	738.958396828683	668.757785185735	1296.68253550422	553.459418260053	933.401861228503	942.439103439401	892.846747912722	989.839646639236	817.398810537911	1123.52250308499	1328.37961194913	1176.30780084456	736.928838168186	622.837858442233	1075.64078642141	757.109036405639	993.392102207794	978.917588604331
Vigun01g108000.v1.2	1381.36765654934	1383.65142440839	1164.55281925696	1032.92475646425	970.772445390325	1544.43650504946	1657.84546580185	1059.69334507176	2040.36810733753	585.003737435497	368.263069543072	451.738966900003	2769.39884709146	2126.69959373518	1941.91278110452	839.709929236802	1767.40665259332	863.918366554335	1752.46229566513	1101.73499087819	3864.52313335543	810.067440506552	470.650352011972	2105.90674523285
Vigun01g108100.v1.2	344.726331402687	317.187928870227	330.593453683501	203.543496743804	315.863273276255	306.478301261982	311.7480736621	294.359262519933	343.239494692294	174.927588154732	264.551751628794	224.289976572729	337.679218761863	267.111139938676	295.775523350712	267.393664617306	430.956690632343	389.948190389862	280.174222817937	293.313177522214	238.47925056918	234.389973705891	200.140635127421	234.446649371625
Vigun01g108200.v1.2	576.185439630205	339.844209503815	470.140439157944	393.049510953553	686.785282261215	413.544956724683	263.638803035233	332.725188870845	212.141076580654	635.187881578248	453.517288506504	290.629265418184	259.698212734229	272.933726095378	225.847763836487	279.903309745601	335.726560492612	298.385769994453	264.478187926175	274.302138238367	279.053845284075	380.515940576928	524.56951855315	310.538982939609
Vigun01g108300.v1.2	880.693699035912	398.103216847326	376.278478690015	510.028532070681	595.503694112573	1057.28322269417	215.529532408366	198.444446642651	438.583798773487	285.332705268784	1923.05392878339	1598.46095980001	495.787497038074	591.720318174779	604.780622825738	1076.61133385389	760.226971115482	1535.0170478054	435.564968246372	440.875053868266	293.958798444649	854.199443923979	566.608190771695	504.882915971351
Vigun01g108400.v1.2	1162.22020301477	1031.66992170801	1621.4030693221	1013.03832287433	960.630046707143	1256.69486849346	890.983692009583	1137.7481607512	1005.88240805658	1086.84517886301	694.338484341354	704.460067263641	810.5732094432	1013.12999126604	1003.55784600146	779.507262056882	1265.43088185677	660.326631792778	1137.96252965268	887.181833246204	1306.6675604103	939.521317197672	827.065181690942	1278.14554898654
Vigun01g108500.v1.2	848.683396834234	635.185010620225	914.53113694858	611.800280442583	647.664601626083	619.648268490383	969.882895837646	778.563712328002	762.754432649542	404.340818521593	965.921511760946	995.089332681825	1083.86444157674	639.028830697978	599.110804486747	1140.7232651364	805.420931181795	1099.82624969074	594.879722397748	628.269583951903	794.102782277234	653.153650577922	688.15478653401	731.103367119411
Vigun01g108700.v1.2	804.361439939603	857.702052557246	1231.83440153928	1264.54321827616	1319.96074291132	1280.78486597256	945.828260524212	1006.11334447824	800.892154282019	1747.84204885753	1046.78118335513	1416.29116662122	855.644800083025	823.895941173247	830.628386662224	1376.84281693297	1564.03383229491	1264.63860640248	850.725091133454	788.505486487187	1185.77182921898	1236.67680687501	1215.46595762315	1503.33772535665
Vigun01g108800.v1.2	5998.23816640675	5805.67191235683	4394.06876880834	5032.43748845888	6631.67982470376	8478.34077945265	2532.4720057983	3727.4481894378	1570.79740973765	2923.58485448769	5916.81857795695	5932.62783103641	2344.43813534454	3904.04401806828	6346.41666077759	8759.87900108857	7791.11590143192	15731.5010288772	8304.77206123083	8760.46795951379	1863.11914507172	5888.18996707184	8675.50250805758	4464.76908584034
Vigun01g108900.v1.2	1265.63810243558	2191.18599841983	2190.38928985777	3351.44895500574	3018.08806529559	3264.1946584191	1632.82864507588	1107.32001226599	2088.04025937812	3127.18909643828	1501.17738133548	1858.55309225759	2006.75891658268	1952.74983230373	1949.47253888984	2171.2052825797	3897.97905571951	2090.85479985282	1496.61692692943	1595.11672467328	2217.52580911203	3050.9925029248	3386.85476612887	5240.08826841142
Vigun01g109000.v1.2	5381.83465477957	1237.19475316984	2114.80133939245	2437.84280008096	3555.63519550427	2119.91977816148	2021.55155174097	2583.08521379851	1477.83671325849	5366.83575789476	1474.81009711999	1256.23446972425	1768.52336605789	2417.10107830066	2123.34696795224	1237.67301488069	1785.16142261937	1344.35177239378	1794.84158987289	1669.35030663878	1146.02528745745	1495.58456025725	668.049334603401	1648.324469047
Vigun01g109100.v1.2	1035.82054816712	1645.81695745419	1476.04162611955	1140.54545589201	1272.14657769061	1322.27319496436	2394.87949180546	2450.78891603674	2362.15513361155	1442.43568593164	1375.49332657496	1530.01566178486	2429.57336210866	1985.50187943517	2297.22139701464	1489.42962308762	1835.19759269279	1940.04610743686	1772.86714102442	1826.87034641922	1712.41350755925	1211.17831601161	923.936904629328	1359.37925644425
Vigun01g109200.v1.2	684.528000928192	1207.25609661831	808.209624206147	4854.62937636084	5024.83409046813	9376.36235214606	515.731381120018	658.174081364793	1005.88240805658	5401.24774244979	4609.00128086843	5045.99797059397	1158.26833723614	1366.12427701606	1660.31180360128	5501.11644516773	9153.39098343079	4749.39660615719	1265.88521402054	899.855859435435	1084.74936890842	9777.69053492775	5861.65312195105	14921.2953027704
Vigun01g109300.v1.2	0	0	0.830636818300254	0	0	0	3.84874165014939	0.661481488808838	2.38360760202982	0	0	2.10600916969698	0	0	0	0	0	0	0	0	0	0	0	0
Vigun01g109401.v1.2	62.3790504442957	7.28237591793888	4.15318409150127	22.2260140122545	10.1423986831825	0	27.9033769635831	50.2725931494717	30.9868988263877	44.4488133835794	20.2149178985457	29.4841283757578	10.7313311047202	14.5564653917535	1.88993944633043	23.4555846155531	3.22814000473665	12.9264593499402	32.1768715281104	20.8216144537374	53.8234419687385	13.7299566187551	17.3637993946165	25.7068694486431
Vigun01g109600.v1.2	1333.76259173659	1744.53360878625	2770.17378903135	2874.17454884785	3584.61347745622	1701.02148866367	886.172764946897	1251.52297682632	526.77728004859	6013.49430099135	672.365747495108	638.120778418186	294.753894342982	405.397561160334	317.509826983512	109.459394872581	460.009950674973	267.14682656543	368.072018211799	362.115033978042	396.637364661935	950.309140255265	567.522074950359	889.457682923053
Vigun01g109700.v1.2	944.714303439268	3283.54238611067	1532.52492976397	922.964476614146	1056.25837714858	683.888261768004	1977.29102276425	2462.03410134649	2257.27639912224	3340.83016721742	1254.20381918369	882.417842103036	1282.75177805089	2513.90157315583	2787.66068333739	253.320313847974	282.462250414457	213.286579274013	1589.22353279082	1376.03712911656	2255.61624496683	625.693737340412	328.084420140385	392.800965175267
Vigun01g109800.v1.2	796.153670144301	531.613442009539	402.028220057323	547.461818828162	404.247033229703	290.418302942577	656.210451350471	584.749636107012	605.436330915574	302.538697546299	548.439511682284	602.318622533338	1000.16005895992	683.426050142826	516.898438571373	970.279350263381	650.470210954436	701.260419734255	756.548881782888	673.533963199159	857.862859686355	650.21151701676	809.701382296325	502.82636641546
Vigun01g109900.v1.2	0	0	2.49191045490076	0	0	0	0	1.98444446642651	2.38360760202982	0	0	0	0.715422073648014	2.18346980876302	0	0.781852820518437	0	3.23161483748504	0.784801744588058	1.81057516989021	0.828052953365208	0	1.82776835732805	2.05654955589145
Vigun01g110100.v1.2	0	5.66407015839691	3.32254727320102	4.67916084468515	2.897828195195	9.36833235298636	0.962185412537347	3.30740744404419	9.53443040811928	1.43383268979288	0	0	7.15422073648014	1.45564653917535	2.83490916949565	3.12741128207375	3.22814000473665	0	2.35440523376417	4.52643792472553	3.31221181346083	0	0.913884178664024	2.05654955589145
Vigun01g110200.v1.2	27.0856403244968	29.1295036717555	19.1046468209058	74.8665735149624	20.284797366365	49.5183281514993	43.2983435641806	62.8407414368396	59.5901900507455	91.7652921467446	130.078602129773	101.088440145455	65.8188307756173	54.5867452190755	34.963879757113	191.553941027017	158.178860232096	113.106519311977	57.2905273549282	69.7071440407731	62.9320244557558	127.492454317012	41.1247880398811	131.619171577053
Vigun01g110300.v1.2	1328.8379298594	428.041873398852	168.619274114952	66.6780420367634	354.983953911388	69.5933260507558	206.86986369553	366.460744800096	455.269051987696	117.574280563016	1025.68735598273	1404.70811618789	902.862656943794	2946.2285952909	3410.39573090326	1825.62633591055	169.477350248674	1157.99531676547	645.891835795971	1265.59204375326	82.8052953365208	559.986087807798	254.973685847263	32.9047928942632
Vigun01g110400.v1.2	723.104518966112	571.261933118317	549.881573714768	886.700980067836	662.153742602058	673.181596221734	671.605417951068	962.455566216859	522.010064844531	1231.66228053209	940.433137019302	1080.38270405455	681.08181411291	746.018851327366	655.80898787666	996.862346161008	723.103361061011	718.495698867508	637.259016605503	623.743146027178	687.283951293123	803.202462197174	1065.58895232225	838.043944025766
Vigun01g110500.v1.2	3009.78918393727	14033.947546748	5977.26254448863	5244.16951668088	6149.19143020379	4954.5094815365	13595.6798791527	7334.50674791239	13145.5959251945	12837.1040717157	6239.37835485983	5805.21427626974	3778.85939300881	5368.42443647868	6272.7090223707	2802.16050873808	3772.08159553478	4428.38953230034	6547.60095509816	4600.67150669103	3301.44712506708	5135.00377541441	2697.7860954162	5268.8799621939
Vigun01g110600.v1.2	621.328173504367	591.490755112592	451.866429155338	493.651469114283	591.15695181978	608.941602944113	364.668271351655	422.686671348847	505.324811630322	424.414476178694	659.182105387361	602.318622533338	537.281977309659	526.216223911888	525.40316607986	580.916645645199	432.570760634712	555.837752047428	609.790955544921	550.414851646624	558.10769056815	608.040935973441	486.186383049261	425.70575806953
Vigun01g110700.v1.2	27.906417304027	33.1752680706105	14.9514627294046	23.3958042234257	11.59131278078	13.3833319328376	19.2437082507469	30.4281484852065	19.0688608162386	14.3383268979288	46.5822021140402	38.9611696393942	30.7631491668646	27.6572842443316	38.7437586497738	57.0752558978459	19.3688400284199	61.4006819122159	44.7336994415193	38.9273661526396	45.5429124350864	35.3056027339417	66.7135450424737	12.3392973353487
Vigun01g110750.v1.2	518.731051063091	759.794554104957	567.324946899073	667.950210578805	530.302559720685	792.293250423989	597.517141185692	662.142970297646	1027.33487647485	625.151052749697	805.08107804643	949.81013553334	985.851617486964	1037.87598243202	1030.96196797325	879.584423083242	987.810841449416	720.650108759165	1080.67200229776	1077.29222608468	1105.45069274255	998.363988420908	941.300704023945	1085.85816551069
Vigun01g110800.v1.2	559.769900039601	577.735156156485	538.252658258565	510.028532070681	420.185088303275	468.416617649318	693.735682439427	1142.37853117286	626.888799333843	404.340818521593	483.400210617398	446.473943975761	750.477755256767	673.236524368598	737.076384068868	541.824004619277	501.97577073655	479.356200893615	791.080158544762	728.75650588081	743.591552121957	559.005376620744	649.771651030121	657.067583107319
Vigun01g110900.v1.2	184.674820394297	182.868550828243	192.707741845659	237.467412867771	253.559967079563	211.456644538835	159.7227784812	224.242224706196	219.291899386743	190.699747742454	194.238993720809	185.328806933335	219.63457660994	160.121119309288	153.085095152765	243.156227181234	263.093410386037	172.352791332536	144.403521004203	179.246941819131	232.682879895623	171.624457734439	194.657330055437	188.174284364068
Vigun01g111000.v1.2	128.041208806712	176.395327790075	101.337691832631	212.901818433174	91.2815881486425	260.974972690334	157.798407656125	181.245927933622	88.1934812751033	77.4269652488157	95.8011326496298	111.61848599394	119.475486299218	195.784459519084	162.534792384417	132.133126667616	137.195950201308	45.2426077247906	215.820479761716	160.235902535284	226.886509222067	154.952367554522	77.680155186442	202.570131255308
Vigun01g111100.v1.2	77.9738130553696	267.020450324426	127.087433199939	119.318601539471	43.467422927925	57.5483273112019	533.05071854569	1105.99704928838	119.180380101491	2.86766537958577	7.91018526464833	15.7950687727274	468.601458239449	761.303139988707	481.93455881426	85.2219574365097	14.5266300213149	47.3970176164473	341.388758895805	323.187667825403	202.872973574476	52.9584041009126	10.9666101439683	82.261982235658
Vigun01g111200.v1.2	1.64155395906041	1.61830575954197	0.830636818300254	0	0	1.33833319328376	2.88655623761204	4.63037042166186	9.53443040811928	0	0	0	2.14626622094404	5.82258615670139	4.72484861582608	1.56370564103687	0	1.07720494582835	5.4936122121164	3.62115033978042	4.14026476682604	0	0	2.05654955589145
Vigun01g111300.v1.2	92.7477986869134	491.155798020989	102.168328650931	52.6405595027079	26.080453756755	22.751664285824	3255.07325061385	4845.35190552474	169.236139744117	4.30149806937865	7.03127579079852	28.4311237909093	508.665094363738	288.218014756719	283.490916949565	25.8011430771084	11.2984900165783	18.3124840790819	40.809690718579	237.185347255618	5.79637067355646	9.80711187053937	0.913884178664024	5.14137388972863
Vigun01g111400.v1.2	219.968230514095	123.800390604961	105.490875924132	105.281119005416	62.3033061966925	74.9466588238908	361.781715114042	305.604447829683	233.593544998922	44.4488133835794	205.664816880857	146.36763729394	288.31509568015	127.369072177843	137.020609858956	237.683257437605	116.21304017052	205.746144653215	195.415634402426	197.352693518033	257.52446849658	88.2640068348543	177.293530660821	96.6578291268982
Vigun01g111500.v1.2	1681.77203105739	948.327175091597	850.57210193946	958.058182949284	940.345249340778	825.751580256083	1990.76161853977	1833.6266869781	1222.7906998413	696.842687239342	1075.78519599217	851.88070914243	1422.25908241225	1144.13817979182	1134.90863752142	1013.28125539189	874.825941283633	937.168302870663	1444.82001178661	1460.22887451646	1324.05667243097	933.637050075348	626.010662384856	970.691390380765
Vigun01g111600.v1.2	2.46233093859062	4.85491727862592	84.7249554666259	67.8478322479347	13.0402268783775	14.7216651261214	11.5462249504482	15.2140742426033	16.6852532142087	8.6029961387573	5.27345684309889	10.5300458484849	16.4547076939043	52.4032754103125	18.8993944633043	11.7277923077766	8.07035001184164	12.9264593499402	47.0881046752835	23.5374772085727	29.8099063211475	83.3604508995846	45.6942089332012	39.0744415619376
Vigun01g111700.v1.2	505.598619390607	504.102244097325	486.753175523949	191.845594632091	244.866482493978	187.366647059727	788.992038280625	662.142970297646	1222.7906998413	167.758424705767	208.301545302406	165.321719821213	751.193177330415	393.752388846932	537.687772481008	193.117646668054	329.270280483139	245.602727648863	695.334345705019	635.511884631464	814.804106111365	194.18081503668	318.945578353744	179.948086140502
Vigun01g111800.v1.2	935.685756664436	818.862714328239	587.26023053828	851.607273732697	904.12239690084	705.301592860544	559.991910096736	973.0392700378	595.901900507455	1025.19037320191	1135.55104021396	1026.67947022728	963.673533203875	977.466651056246	1046.08148354389	871.765894878058	437.412970641817	686.179550492658	900.167601042502	876.318382226862	953.91700227672	770.838993024395	933.075746415968	809.252250243286
Vigun01g112000.v1.2	0	0	0	0	0	0	1.92437082507469	0.661481488808838	0	0	0	0	0	1.45564653917535	2.83490916949565	0	0	5.38602472914174	0.784801744588058	0	0.828052953365208	0.980711187053937	0	0
Vigun01g112100.v1.2	2183.26676555035	2377.29116076716	2034.22956801732	2582.8967862662	2621.08560255388	2775.70304287053	2329.45088375292	2467.32595325696	2049.90253774565	3402.48497287851	3218.56649323802	3271.68524512427	2905.32904108459	3016.82745244091	3223.29172571655	3092.22790515042	2261.31207331803	2735.02335745818	3298.52173250361	3092.46239017248	3688.975907242	3390.31857364546	2846.74921653843	3797.41875495356
Vigun01g112200.v1.2	381.661295481546	311.52385871183	123.764885926738	269.051748569396	369.473094887363	401.499957985129	325.218669437623	398.21185626292	312.252595865906	334.083016721742	598.537351691724	650.756833436368	589.507788685964	598.270727601068	552.807288051651	487.094307182986	385.76273056603	481.510610785272	317.844706558163	432.727465603761	265.804998030232	610.002358347549	318.945578353744	370.178920060461
Vigun01g112300.v1.2	285.630388876512	237.89094665267	228.42512503257	230.448671600744	214.43928644443	148.554984454498	375.252310889565	257.977780635447	390.91164673289	174.927588154732	486.036939038948	369.604609281821	327.663309730791	280.211958791254	254.196855531443	348.706357951223	219.513520322093	397.488625010661	337.464750172865	455.359655227388	442.180277097021	213.795038777758	307.065084031112	297.171410826315
Vigun01g112500.v1.2	224.072115411746	119.754626206106	108.813423197333	163.77062956398	76.7924471726675	68.254992857472	197.248009570156	194.475557709798	309.868988263877	32.9781518652363	568.65442958083	408.565778921215	422.099023452329	307.869243035586	141.745458474782	497.258393849726	95.2301301397313	305.926204615251	150.681934960907	294.218465107159	172.235014299963	241.254952015269	418.558953828123	90.4881804592238
Vigun01g112600.v1.2	320.103022016781	362.500490137402	455.188976428539	324.031888494447	218.786028737223	161.938316387336	142.403441055527	351.908152046302	52.439367244656	45.8826460733723	45.7032926401904	33.6961467151517	111.60584348909	163.760235657227	140.800488751617	54.7296974362906	41.9658200615765	32.3161483748504	341.388758895805	391.084236696286	340.3297638331	259.888464569293	212.021129450054	256.040419708486
Vigun01g112700.v1.2	3292.13646489566	3046.46059233777	3933.0653346517	3068.35972390229	3044.16851905235	3040.69301514071	10.5840395379108	34.3970374180596	2.38360760202982	2.86766537958577	5.27345684309889	6.31802750909095	15.0238635466083	15.2842886613412	29.2940614181217	10.1640866667397	9.68442001420996	6.46322967497009	2501.16316000214	2767.46414717719	2783.91402921383	2273.28853159103	2759.01633538669	2999.47752726768
Vigun01g112800.v1.2	1171.2487497896	800.252198093506	785.78243011204	1334.73063094644	896.877826412853	1006.42656134939	0	5.2918519104707	11.9180380101491	7.16916344896442	0.878909473849815	3.15901375454548	3.57711036824007	5.82258615670139	4.72484861582608	2.34555846155531	0	1.07720494582835	899.382799297914	799.368937506528	990.351332224789	1030.72745759369	789.595930365717	1053.98164739437
Vigun01g112900.v1.2	67.303712321477	63.923077501908	63.9590350091196	18.7166433787406	8.693484585585	2.67666638656753	46.1848998017927	96.5762973660903	7.15082280608946	7.16916344896442	10.5469136861978	9.47704126363643	27.1860387986245	40.0302798273221	28.3490916949565	17.2007620514056	6.45628000947331	4.30881978331339	14.126431402585	23.5374772085727	11.5927413471129	13.7299566187551	10.9666101439683	8.2261982235658
Vigun01g113000.v1.2	375.915856624835	300.195718395036	310.658170044295	274.900699625253	221.683856932418	152.569984034349	7.69748330029878	11.2451853097502	7.15082280608946	8.6029961387573	21.0938273723956	21.0600916969698	14.3084414729603	19.6512282788672	8.50472750848694	11.7277923077766	3.22814000473665	3.23161483748504	375.92003565768	345.81985744903	457.085230257595	226.544284209459	370.12309235893	264.266617932051
Vigun01g113100.v1.2	4.92466187718124	2.42745863931296	0.830636818300254	1.16979021117129	4.3467422927925	0	103.916024554033	89.9614824780019	59.5901900507455	32.9781518652363	51.8556589571391	53.7032338272731	49.364123081713	33.479870401033	56.6981833899129	31.2741128207375	45.1939600663132	49.551427508104	0	2.71586275483532	1.65610590673042	0.980711187053937	0.913884178664024	5.14137388972863
Vigun01g113200.v1.2	1859.05985863592	2400.75659428052	2551.71630581838	2537.27496803052	1909.66878063351	4012.32291346473	1434.61845009318	2393.90150799918	1556.49576412547	4943.85511440586	2135.75002145505	2086.00208258486	1780.68554130991	1699.46733448722	1439.18888838062	1731.02214462782	1810.98654265726	1259.25258167334	3135.28296962929	2378.19048565079	3833.05712112755	2859.75382144928	3201.33627786008	4568.62483841286
Vigun01g113300.v1.2	196.98647508725	250.028239849235	197.69156275546	209.39244779966	268.049108055538	231.531642438091	199.172380395231	162.062964758165	228.826329794863	170.626090085353	214.453911619355	185.328806933335	261.129056881525	157.937649500525	208.838308819513	236.119551796568	264.707480388406	321.007073856848	177.365194276901	258.006961709355	117.58351937786	219.679305900082	261.370875097911	87.4033561253867
Vigun01g113400.v1.2	264.290187408727	386.775076530532	372.125294598514	318.18293743859	417.28726010808	290.418302942577	624.458332736738	431.285930703362	605.436330915574	521.91509908461	321.680867429032	333.802453396972	460.731815429321	308.597066305174	479.099649644764	428.455345644104	821.561631205479	580.61346580148	291.161447242169	323.187667825403	327.908969532622	316.769713418422	370.12309235893	345.500325389764
Vigun01g113500.v1.2	158.40995704933	151.311588517175	199.352836392061	61.9988811920782	98.52615863663	14.7216651261214	31.7521186137325	195.137039198607	30.9868988263877	272.428211060648	106.348046335828	23.1661008666668	115.898375930978	30.5685773226823	38.7437586497738	55.511550256809	30.6673300449982	58.1690670747308	8.63281919046863	7.24230067956085	0.828052953365208	11.7685342446472	40.210903861217	9.25447300151153
Vigun01g113600.v1.2	92.7477986869134	75.2512178187018	105.490875924132	94.7530071048743	105.770729124618	56.2099941179181	138.554699405378	107.160001187032	90.5770888771331	134.780272840531	128.320783182073	132.67857769091	73.6884735857455	44.3972194448481	36.8538192034434	137.606096411245	66.1768700971014	133.573413282715	59.6449325886924	66.0859937009927	108.474936890842	75.5147614031532	187.346256626125	65.8095857885264
Vigun01g113700.v1.2	742.803166474837	674.024348849232	654.5418128206	560.329511151047	652.011343918875	547.37827605306	788.992038280625	573.504450797262	676.944558976469	471.730954941859	569.53333905468	618.113691306065	528.696912425883	520.393637755187	597.220865040416	514.459155901132	629.487300923648	670.021476305233	641.967827073031	753.199270674328	564.732114195072	554.101820685474	534.622244518454	475.062947410925
Vigun01g113800.v1.2	63.1998274238259	569.643627358775	137.055075019542	115.809230905957	110.11747141741	58.8866605044857	604.252439073454	97.899260343708	388.528039130861	90.3314594569517	58.8869347479376	77.9223392787884	101.589934458018	108.445667168563	40.6336980961043	48.4748748721431	19.3688400284199	81.8675758829545	331.971137960748	41.6432289074749	590.401755749393	41.1898698562654	61.2302399704896	129.562622021161
Vigun01g113900.v1.2	54.9920576285239	79.2969822175567	44.8543881882137	93.583216893703	31.876110147145	40.1499957985129	74.0882767653757	32.412592951633	57.2065824487157	20.0736576571004	202.149178985457	121.095527257577	53.6566555236011	56.0423917582509	51.0283650509216	93.8223384622125	45.1939600663132	173.429996278364	36.8856819956387	109.539797778358	31.4660122278779	78.456894964315	487.100267227925	56.5551127870149
Vigun01g114000.v1.2	276.60184210168	253.264851368319	240.884677307074	253.844475824169	282.538249031513	198.073312605997	250.16820725971	299.651114430403	324.170633876055	180.662918913903	155.566976871417	183.222797763638	290.461361901094	224.897390302591	258.921704147269	261.138842053158	255.023060374196	239.139497973893	235.440523376417	276.112713408257	254.212256683119	189.27725910141	247.66261241795	293.058311714532
Vigun01g114100.v1.2	33.6518561607385	29.1295036717555	39.0399304601119	131.016503651184	89.832674051045	97.6983231097148	92.3697996035853	71.4400007913545	61.9737976527753	153.420097807839	211.817183197805	261.145137042426	93.0048695742419	260.560730512387	168.204610723408	329.941890258781	1572.10418230675	272.532851294572	52.5817168873999	114.066235703083	33.9501710879735	156.91378992863	692.72420742733	206.683230367091
Vigun01g114200.v1.2	105.880230359397	851.228829519078	387.076757327918	80.7155245708188	24.6315396591575	74.9466588238908	197.248009570156	3109.62447889035	69.1246204588648	51.6179768325438	5.27345684309889	12.6360550181819	127.345129109347	982.56141394336	965.75905707485	17.2007620514056	33.8954700497349	7.54043462079844	225.238100696773	105.918647438577	244.275621242736	15.691378992863	8.22495760797622	41.130991117829
Vigun01g114300.v1.2	375.095079645305	213.616360259541	348.867463686107	67.8478322479347	37.671766537535	72.2699924373233	418.550654453746	255.331854680211	181.154177754266	18.6398249673075	43.9454736924907	30.5371329606063	331.955842172679	210.340924910838	156.864974045426	35.9652297438481	20.9829100307883	22.6213038623953	672.575095111965	627.364296366958	638.428827044575	71.5919166549374	222.987739594022	135.732270688836
Vigun01g114400.v1.2	153.485295172149	16.1830575954197	133.732527746341	3.50937063351386	0	5.35333277313506	23.0924499008963	18.5214816866475	16.6852532142087	1.43383268979288	11.4258231600476	1.05300458484849	7.86964281012816	10.9173490438151	6.61478806215651	7.03667538466594	0	5.38602472914174	12.5568279134089	28.0639151332983	16.5610590673042	0.980711187053937	2.74165253599207	1.02827477794573
Vigun01g114500.v1.2	2376.14935573995	2600.61735558395	3138.97653635666	2665.95189125936	1986.46122780617	1623.39816345321	4014.23754110581	5250.17857667574	2943.75538850683	5339.5929367887	2204.30496041534	2486.14382482729	3915.50500907558	3257.00913140484	3106.11548004406	2509.74755386418	1258.9746018473	1550.09791704699	3942.05916306581	2979.30144205434	5388.96862050077	1840.79489810024	2079.08650646065	2530.58422852443
Vigun01g114600.v1.2	283.988834917452	421.568650360684	611.348698268987	582.555525163301	723.008134701153	675.858262608301	448.378402242404	469.651857054275	436.200191171457	691.10735648017	506.251856937493	650.756833436368	490.06412044889	573.524736435087	645.414320921842	850.65586872406	1614.07000236833	1023.34469853693	423.008140332963	459.886093152114	496.831772019125	658.057206513192	1055.53622635695	766.064709569565
Vigun01g114700.v1.2	424.341698417117	424.805261879768	250.021682308376	242.146573712456	194.154489078065	141.863318488079	417.588469041209	463.037042166186	262.19683622328	281.031207199405	467.579840088101	345.385503830305	429.253244188809	492.008530241268	452.640497396138	390.1445574387	211.443170310251	319.929868911019	424.577743822139	458.980805567169	394.153205801839	350.113893778256	216.590550343374	212.852879034765
Vigun01g114800.v1.2	631.177497258729	489.537492261447	349.698100504407	529.914965660593	609.992835088548	865.901576054596	239.584167721799	236.148891504755	343.239494692294	486.069281839788	922.854947542305	614.954677551519	336.963796688215	339.893466897444	400.667162622051	572.316264619496	508.432050746023	787.436815400523	368.856819956387	395.610674621011	208.669344248032	597.253112915848	359.156482214961	466.836749187359
Vigun01g114900.v1.2	2722.5172411017	3616.10421969654	4062.64467830654	3497.67273140215	3719.36248853278	3645.61961850498	2761.47213398219	2872.15262440797	1725.73190386959	2679.8332972229	4083.41341550624	3668.66797361215	2524.72449790384	3473.90046574197	3050.36226637732	3062.51749797072	2387.20953350276	2657.46460135854	3003.4362765385	3366.76452841085	3057.99955677771	3826.73505188446	3004.85117944731	2696.13646777369
Vigun01g115000.v1.2	15.5947626110739	10.5189874370228	30.7335622771094	24.565594434597	46.36525112312	24.0899974791078	32.7143040262698	9.92222233213256	52.439367244656	34.4119845550292	8.78909473849815	18.9540825272729	17.1701297675523	12.3729955829905	7.55975778532172	19.5463205129609	38.7376800568399	16.1580741874252	10.2024226796447	9.95816343439616	10.7646883937477	16.6720901799169	12.7943785012963	14.3958468912402
Vigun01g115200.v1.2	288.913496794633	267.829603204197	280.755244585486	286.598601736965	263.702365762745	192.719979832862	454.151514717628	369.106670755331	407.596899947099	225.111732297483	320.801957955182	351.703531339396	371.304056223319	288.218014756719	334.519282000486	484.748748721431	489.063210717603	548.297317426629	304.503076900166	272.491563068477	298.92711616484	266.753442878671	421.300606364115	241.644572817245
Vigun01g115300.v1.2	10118.5386036484	20016.0147868949	14015.3350351802	67288.6725269948	81453.6038246387	136939.590669988	3051.08994315593	3360.32596314889	3682.67374513607	136305.870822471	89435.1913305356	91789.3566566582	8232.3618014677	28164.5770632342	25163.5987581665	56776.5881204079	93845.2580776993	79691.6218923812	9973.26057022503	8709.77185475686	6919.21047831968	97315.9710913622	35882.7483910642	96266.0564365009
Vigun01g115400.v1.2	35.2934101197989	56.6407015839691	39.0399304601119	60.8290909809069	57.9565639039	64.2399932776207	24.0546353134337	80.7007416346782	28.6032912243578	110.405117114052	26.3672842154944	36.8551604696972	40.7790581979368	93.1613785072223	91.6620631470259	43.0019051285141	51.6502400757865	39.8565829956489	56.5057256103401	45.2643792472553	63.760077409121	49.0355593526969	49.3497456478573	64.7813110105807
Vigun01g115850.v1.2	174.825496639934	199.051608423663	308.996896407694	188.336223998577	237.62191200599	173.983315126889	198.210194982693	203.736298553122	174.003354948177	179.22908622411	101.953498966579	100.035435560607	119.475486299218	94.6170250463976	112.451397056661	94.6041912827309	269.549690395511	148.654282524312	134.985900069146	150.277739100888	146.565372745642	144.164544496929	129.771553370291	155.269491469805
Vigun01g115900.v1.2	146.098302356377	209.570595860686	178.586915934555	380.181818630668	227.479513322808	269.004971850037	142.403441055527	220.934817262152	54.8229748466859	411.509981970558	156.445886345267	216.918944478789	210.334089652516	199.423575867023	146.470307090608	239.246963078642	98.458270144468	136.8050281202	241.718937333122	210.026719707265	375.936040827804	316.769713418422	307.065084031112	383.546492173756
Vigun01g116200.v1.2	292.196604712754	313.142164471372	372.955931416814	390.70993053121	310.067616885865	294.433302522428	267.487544685382	433.931856658597	426.665760763338	369.928833966564	203.028088459307	289.576260833335	369.873212076023	403.214091351571	449.805588226643	254.884019489011	337.34063049498	249.911547432177	387.6920618265	392.894811866176	476.95850113836	311.866157483152	341.792682820345	370.178920060461
Vigun01g116300.v1.2	3121.41485315338	2661.30382156678	3759.46223962695	5141.22797809781	3765.7277396559	3414.08797606688	5759.64187944856	6456.72081226306	2803.12253998707	6529.67406931679	2960.16710792618	3294.85134599093	3720.91020504332	4419.34289293636	3569.15064439502	3231.3977072027	3210.3852347106	2002.5239942949	3934.99594736452	3361.33280290118	4795.25465293792	3823.7929183233	4120.70376159608	4584.04896008204
Vigun01g116400.v1.2	160.05151100839	126.227849244274	131.24061729144	112.299860272444	78.241361270265	61.5633268910532	174.15555966926	341.32444822536	145.400063723819	107.537451734466	92.2854947542305	72.657316354546	173.847563896468	135.375128143307	140.800488751617	100.859013846878	66.1768700971014	48.4742225622757	193.84603091325	216.36373280188	207.841291294667	81.3990285254768	108.752217261019	122.364698575541
Vigun01g116500.v1.2	9.84932375436248	9.70983455725185	4.15318409150127	7.01874126702772	4.3467422927925	2.67666638656753	13.4705957755229	14.5525927537944	9.53443040811928	5.73533075917154	14.062551581597	5.26502292424246	7.15422073648014	13.1008188525781	13.229576124313	17.2007620514056	14.5266300213149	3.23161483748504	6.27841395670446	20.8216144537374	9.10858248701729	10.7878230575933	10.9666101439683	16.4523964471316
Vigun01g116700.v1.2	899.571569565107	1233.95814165076	1104.74696833934	818.853147819901	692.580938651605	509.904946641114	993.937531151079	996.852603634918	629.272406935872	364.193503207393	853.42109910817	1150.9340112394	927.187007447827	1093.91837419027	1169.87251727854	1073.48392257181	353.481330518664	818.675758829545	986.495792947188	1495.53509032931	476.130448184995	1144.48995529194	1808.5767895761	453.469177074065
Vigun01g116800.v1.2	639.385267054031	1430.58229143511	976.828898321099	1187.33706433886	849.063661192135	1216.54487269494	1495.23613108304	1229.03260620682	1618.46956177825	1161.40447873224	1139.06667810936	1295.19563936365	1799.28651522476	1590.29384404907	1469.42791952191	1136.03214821329	1586.63081232807	1429.45096311422	1605.70436942717	1622.27535222163	1458.20125087613	1586.79070065327	1135.95803407938	1400.51024756208
Vigun01g116900.v1.2	72.2283741986582	88.1976638950376	52.330119552916	327.54125912796	176.767519906895	187.366647059727	62.5420518149276	78.7162971682517	26.219683622328	341.252180170706	156.445886345267	286.41724707879	32.1939933141607	40.0302798273221	18.8993944633043	341.669682566557	166.249210243938	53.8602472914174	117.720261688209	102.297497098797	91.0858248701729	129.45387669112	270.509716884551	206.683230367091
Vigun01g117000.v1.2	10.6701007338927	26.7020450324426	25.7497413673079	17.5468531675693	20.284797366365	14.7216651261214	13.4705957755229	9.92222233213256	23.8360760202982	10.0368288285502	20.2149178985457	21.0600916969698	27.9014608722726	22.5625213572179	34.0189100339478	41.4381994874772	25.8251200378932	36.6249681581638	17.2656383809373	19.0110392838472	16.5610590673042	30.402046798672	31.0720620745768	25.7068694486431
Vigun01g117100.v1.2	8.20776979530207	7.28237591793888	10.7982786379033	12.8676923228842	15.9380550735725	1.33833319328376	25.9790061385084	24.474815085927	35.7541140304473	1.43383268979288	45.7032926401904	21.0600916969698	10.7313311047202	21.8346980876302	7.55975778532172	36.7470825643666	11.2984900165783	28.0073285915371	4.70881046752835	16.2951765290119	2.48415886009562	24.5177796763484	43.8664405758731	3.08482433383718
Vigun01g117200.v1.2	91.106244727853	206.333984341602	884.62821148977	142.714405762897	39.1206806351325	62.901660084337	457.03807095524	232.180002571902	259.81322862125	31.5443191754434	392.872534810867	236.926031590911	175.278408043764	328.976117853629	44.4135769887651	165.752797949909	62.9487300923648	40.9337879414772	75.3409674804535	148.467163930997	48.0270712951821	223.602150648298	190.087909162117	41.130991117829
Vigun01g117300.v1.2	87.0023598302019	127.846155003816	103.829602287532	92.4134266825317	118.810956002995	89.6683239500123	59.6554955773155	112.451853097502	54.8229748466859	91.7652921467446	104.590227388128	106.353463069698	115.898375930978	121.546486021142	139.855519028452	110.2412476931	51.6502400757865	93.7168302870663	98.8850198180952	121.308536382644	67.0722892225818	101.013252266556	117.891059047659	89.4599056812781
Vigun01g117400.v1.2	957.846735111751	649.749762456103	1491.82372566726	2176.97958298977	1598.15224965004	2304.60975883464	1803.13546309499	1103.35112333314	8919.45964679559	942.028077193925	749.709781193892	2547.2180907485	3424.72546655304	6422.31253084163	2822.6245630945	13308.6987108648	24033.5023352644	4887.27883922322	14870.4234564545	3761.46991544691	54338.4909057317	2217.38799392895	7043.30536496363	11905.3653790556
Vigun01g117500.v1.2	2600.22147115169	10790.8628046259	2364.82302170082	2310.33566706329	2116.86349658995	2186.83643782567	5211.19619430227	3748.61559707968	4583.67741870334	2388.76526119494	2589.26730996155	2201.8325869182	2399.52563501544	3243.18048928267	3188.32784595944	1898.33864821877	1701.22978249622	1955.12697667845	2388.15170878146	2353.74772085727	2927.99524309938	2307.61342313791	1201.75769494319	2875.05627913625
Vigun01g117700.v1.2	984.932375436248	804.297962492361	904.563495128976	1530.08559621204	1582.21419457647	2348.77475421301	1234.48388428542	792.454823592987	1327.66943433061	1350.6703937849	1190.04342759265	1244.65141929092	1143.95989576318	1828.29205320424	1429.73919114897	2249.39056463154	3941.55894578346	1500.54648953889	2154.28078889422	1217.61180175117	4594.86583822354	1947.69241748912	1983.12866770093	3943.43377342186
Vigun01g117800.v1.2	2021.5737005829	4345.96011724997	2204.51011576887	1899.73930294217	2108.17001200436	2566.92306471826	6159.9110110641	4634.33931059472	9341.35819235486	1921.33580432246	4075.50323024159	4311.00077036973	8547.86293594648	3179.13204155896	3976.43259507923	6071.86900414618	3100.62847454956	5556.22311058262	4255.97986090104	4887.64767111863	7462.41321572725	2290.941332958	1431.14262378786	2999.47752726768
Vigun01g117900.v1.2	33.6518561607385	44.5034083874043	29.0722886405089	14.0374825340554	44.9163370255225	24.0899974791078	50.033641451942	63.5022229256484	76.2754432649542	21.5074903468933	139.746606342121	123.201536427274	61.5262983337292	28.3851075139193	40.6336980961043	71.9304594876962	32.2814000473665	123.87856877026	43.1640959523432	22.6321896236276	32.2940651812431	19.6142237410787	27.4165253599207	32.9047928942632
Vigun01g118100.v1.2	589.317871302688	373.019477574425	298.198617769791	775.570910006564	323.107843764243	935.494902105352	446.454031417329	489.49630171854	586.367470099336	291.068036027955	1867.68263193086	1803.79685384547	373.450322444264	876.299216583559	1039.46669548174	990.60752359686	1852.95236271884	1187.07985030284	719.663199787249	850.970329848399	350.266399273483	1527.94802943003	965.975576847873	3292.53583898221
Vigun01g118200.v1.2	484.258417922822	489.537492261447	593.074688266381	686.666853957546	527.40473152549	599.573270591127	699.508794914651	665.450377741691	657.87569816023	586.43757012529	945.706593862401	1041.42153441516	817.72743017968	951.26501335109	1011.11760378678	1123.52250308499	1175.04296172414	1171.99898106124	899.382799297914	812.948251280705	929.075413675763	1071.91732744995	821.581876618957	1404.62334667386
Vigun01g118300.v1.2	272.497957204029	216.043818898854	141.208259111043	322.862098283275	357.881782106583	586.189938658289	106.802580791646	127.665927340106	202.606646172535	375.664164725736	302.344859004336	296.947292927275	231.796751861957	176.133231240217	166.314671277078	205.627291796349	267.935620393142	272.532851294572	182.858806489017	172.909928724515	187.139967460537	370.708828706388	239.437654809974	407.196812066507
Vigun01g118500.v1.2	16.4155395906041	4.85491727862592	0.830636818300254	3.50937063351386	7.2445704879875	5.35333277313506	56.7689393397035	14.5525927537944	95.3443040811928	67.3901364202655	50.9767494832893	55.8092429969701	60.0954541864332	1.45564653917535	2.83490916949565	38.3107882054034	0	73.2499363163277	3.13920697835223	8.14758826450595	3.31221181346083	2.94213356116181	26.5026411812567	0
Vigun01g118600.v1.2	762.501813983562	928.907505977093	1353.93801382941	977.944616539196	1267.79983539781	944.863234458338	888.097135771971	758.057786174928	822.344622700288	1036.66103472026	739.162867507694	832.926626615157	877.822884366114	876.299216583559	1115.06427333495	947.605618468346	1586.63081232807	1023.34469853693	1027.30548366577	1006.67979445896	997.803808805076	945.405584319995	1093.91936186084	1011.82238149859
Vigun01g118700.v1.2	206.015021862082	155.35735291603	160.312905931949	198.864335899119	155.033808442933	339.936631094076	142.403441055527	134.280742228194	185.921392958326	200.736576571004	108.105865283527	169.533738160607	193.879381958612	154.298533152587	127.570912627304	225.955465129828	326.042140478402	137.882233066029	343.743164129569	228.132471406167	438.86806528356	256.946331008131	240.351538988638	396.91406428705
Vigun01g118800.v1.2	2071.64109633424	2558.54140583586	3360.75656684283	2454.21986303736	2718.16284709291	3589.40962438706	2662.36703649084	2256.97483981575	2948.52260371089	2570.86201279864	1584.67378135122	1558.44678557577	2269.3188176115	2577.22219760995	2561.8129195009	1744.31364257663	2464.68489361644	1885.10865519961	3171.38384988034	2511.26776063772	2929.65134900611	2427.26018795849	2543.33966922198	3196.90628463326
Vigun01g118900.v1.2	178.108604558055	141.601753959923	153.667811385547	120.488391750643	101.423986831825	143.201651681363	136.630328580303	91.9459269444284	154.934494131938	94.6329575263303	293.555764265838	190.593829857577	77.9810060276336	60.4093313757769	60.4780622825738	118.841628718802	184.003980269989	290.845335373654	51.0121133982237	148.467163930997	59.619812642295	112.781786511203	299.7540106018	102.827477794573
Vigun01g119000.v1.2	781.379684512757	725.810133154575	765.847146472834	781.41986106242	1224.33241246989	615.633268910532	810.160117356446	861.248898429107	881.934812751033	1564.31146456404	886.819659114463	1073.01167196061	951.511357951859	869.74880715727	1064.9808780072	971.843055904418	716.647081051537	1221.55040856935	656.879060220204	874.507807056972	485.239030672012	883.620779535597	922.109136272	424.677483291585
Vigun01g119100.v1.2	274.960288142619	336.607597984731	443.560060972336	414.105734754636	450.612284352823	424.251622270953	186.663970032245	296.343706986359	116.796772499461	249.486888023962	217.969549514754	251.66809577879	154.531167907971	210.340924910838	258.921704147269	249.411049745381	527.800890774443	194.974095194931	237.794928610181	286.070876842653	227.714562175432	397.188030756845	373.778629073586	461.695375297631
[truncated: 23,385 more rows]
