# Supplementary material for: Contrast Relative Humidity Response of Diverse Cowpea (Vigna unguiculata (L.) Walp.) Genotypes: Deep Study Using RNAseq Approach
Source: Int J Mol Sci. 2024 Oct 15;25(20):11056. doi: 10.3390/ijms252011056 (PMC11507454; doi:10.3390/ijms252011056)
Supplement: Supplementary file 1 [file ijms-25-11056-s001.zip › Table_S3.XLSX]

## Sheet: Table_S3
Table_S3. RNA-seq libraries statistics
Library	Libraries metrics			Reads mapping
	Number of raw reads	Number of clean reads	Percentage retained reads	Mapped uniquely, %	Multiple mapped, %	Unmapped, %
k6_control_1	46008204	44003014	95.6	93.2	4.8	2
k6_control_2	47278301	45550353	96.3	90.2	5.5	4.3
k6_control_3	47278301	43440299	91.9	91.5	5.6	2.9
k6_exp_1	36286812	35092293	96.7	93.9	4.6	1.5
k6_exp_2	35806149	33501844	93.6	92	5.4	2.6
k6_exp_3	43384420	41794933	96.3	91	7.2	1.8
k642_control_1	33505812	31303135	93.4	91.2	5.8	3
k642_control_2	51121766	49413349	96.7	88.7	6.8	4.5
k642_control_3	46817112	45361761	96.9	26.1	15.4	58.5
k642_exp_1	42412579	41097489	96.9	92.7	5.7	1.6
k642_exp_2	45760343	44286460	96.8	91.8	6.7	1.5
k642_exp_3	40019321	38794942	96.9	92.6	6.2	1.2
k2056_control_1	40979007	39612689	96.7	93.5	4.9	1.6
k2056_control_2	49119195	47517145	96.7	92.7	5.9	1.4
k2056_control_3	39581556	38144850	96.4	91	6.9	2.1
k2056_exp_1	45559043	44120008	96.8	93.4	5.4	1.2
k2056_exp_2	34999165	33545679	95.8	88.4	7.9	3.7
k2056_exp_3	39337975	37475510	95.3	90.9	6.9	2.2
k1783_control_1	43793399	42403860	96.8	92.9	5.5	1.6
k1783_control_2	35242686	33966813	96.4	92.6	5.6	1.8
k1783_control_3	40010454	38714799	96.8	94.4	4.4	1.2
k1783_exp_1	44766202	43144575	96.4	93	5.6	1.4
k1783_exp_2	38761243	37458285	96.6	92.9	5.1	2
k1783_exp_3	48387144	46764011	96.6	93.2	5.2	1.6
sum	1016216189	976508096	96.0542	89.325	6.20833	4.46667
