# Supplementary material for: Contrast Relative Humidity Response of Diverse Cowpea (Vigna unguiculata (L.) Walp.) Genotypes: Deep Study Using RNAseq Approach
Source: Int J Mol Sci. 2024 Oct 15;25(20):11056. doi: 10.3390/ijms252011056 (PMC11507454; doi:10.3390/ijms252011056)
Supplement: Supplementary file 1 [file ijms-25-11056-s001.zip › Table_S4.xlsx]

## Sheet: description
Table_S4. Differential expression of all cowpea genes in all performed comparisons
list name	description
all_exp-all_control	Differential gene expression in all four accessions at experimental condition (high RH) compared to all four accessions at control condition
k6_exp-K6_control	Differential gene expression in k6 at experimental condition (high RH) compared to k6 at control condition
k642_exp-K642_control	Differential gene expression in k642 at experimental condition (high RH) compared to k642 at control condition
k2056_exp-K2056_control	Differential gene expression in k2056 at experimental condition (high RH) compared to k2056 at control condition
k1783_exp-K1783_control	Differential gene expression in k1783 at experimental condition (high RH) compared to k1783 at control condition
field name	description
Gene id	gene identifier from Phytozome genome annotation, as presented in Phytozome database
log2(FC)	logarythmic value of expression values change
FDR	False discovery rate
note that in the listed comparisons, expression values of the listed accession in experimental condition is compared to the expression values of the listed accession in control condition
positive values of log2(FC) mean up-regulation in the listed accession in the experimental condition, negative values mean down-regulation in the listed accession in experimental condition compared to the listed accession in the control condition
Total amount of up-regulated genes in every comparison:
Comparison	all_exp-all_control	k6_exp-K6_control	k642_exp-K642_control	k2056_exp-K2056_control	k1783_exp-K1783_control
Amount of genes	1697	1284	1886	1242	1306
Total amount of down-regulated genes in every comparison:
Comparison	all_exp-all_control	k6_exp-K6_control	k642_exp-K642_control	k2056_exp-K2056_control	k1783_exp-K1783_control
Amount of genes	1933	1482	1803	1715	1374

## Sheet: all_exp-all_control
Gene id	log2(FC)	FDR
Vigun01g000100.v1.2	-0.005189755500157	0.991142319254553
Vigun01g000200.v1.2	0.07896454833432	0.757807380047033
Vigun01g000250.v1.2	0.700627104381376	0.267359524822222
Vigun01g000300.v1.2	-1.32391207040387	3.42110579339029e-21
Vigun01g000700.v1.2	-0.201024015603218	0.654781841442796
Vigun01g000900.v1.2	-0.354049243650993	0.575661443932088
Vigun01g001100.v1.2	0.089570079369172	NA
Vigun01g001125.v1.2	0.635298671572936	0.561243454850176
Vigun01g001175.v1.2	2.64379058221927	0.00436990783148903
Vigun01g001200.v1.2	1.93543264687021	0.000196617673601811
Vigun01g001400.v1.2	-0.401941726123352	0.378302075831641
Vigun01g001500.v1.2	0.15999179148294	0.207111386263537
Vigun01g001600.v1.2	0.262724394511128	0.162001097446454
Vigun01g001700.v1.2	1.94644031138429	0.418267061535227
Vigun01g001800.v1.2	0.314416728649561	0.167545946002901
Vigun01g002000.v1.2	0.412701247010105	0.000281804470132241
Vigun01g002100.v1.2	0.000810806636566392	0.994777005757479
Vigun01g002200.v1.2	-0.397988252428135	0.0111060439505791
Vigun01g002300.v1.2	0.228300949017125	0.364609233102861
Vigun01g002400.v1.2	0.431689592969916	0.158992995120603
Vigun01g002500.v1.2	0.320244540517348	0.00324456509398507
Vigun01g003000.v1.2	-0.0610266585443881	0.672543786507297
Vigun01g003100.v1.2	-0.150741557672065	0.513907449571379
Vigun01g003300.v1.2	2.05394282018833	0.0108595760016124
Vigun01g003400.v1.2	-0.481617647357311	0.00201265953553609
Vigun01g003450.v1.2	-0.315568473774057	0.155148312639357
Vigun01g003600.v1.2	-0.0320333151548684	0.840615809841374
Vigun01g003700.v1.2	0.375157467970065	0.0909318196099428
Vigun01g003750.v1.2	0.284044619351664	0.00742753192719948
Vigun01g003900.v1.2	0.810908925216521	NA
Vigun01g004100.v1.2	0.440386299281707	0.434642511510555
Vigun01g004150.v1.2	1.05135593004751	NA
Vigun01g004200.v1.2	0.236308467685426	0.109574651128159
Vigun01g004300.v1.2	2.35546996597171	2.35104321938693e-16
Vigun01g004400.v1.2	0.483901152036533	0.0841107537518497
Vigun01g004500.v1.2	-0.375560189301272	0.633191529292262
Vigun01g004700.v1.2	-0.142750277664934	0.668262905950906
Vigun01g005200.v1.2	0.294809557621979	0.00221231348889394
Vigun01g005300.v1.2	0.0645262097027722	0.510803428599097
Vigun01g005400.v1.2	1.29099842695923	0.0500884219230898
Vigun01g005500.v1.2	-0.0459831863233683	0.848566158669834
Vigun01g005600.v1.2	-0.207698285536791	0.297467167560369
Vigun01g005700.v1.2	-1.29071343063019	2.05863262835789e-06
Vigun01g005800.v1.2	-0.022810585200547	0.966598056520407
Vigun01g005900.v1.2	-0.077805281413165	0.79215784767545
Vigun01g006000.v1.2	-0.210752567005276	0.335225099362047
Vigun01g006100.v1.2	-0.385089923471997	0.257542933826596
Vigun01g006200.v1.2	0.0167365671157656	0.941983132470175
Vigun01g006300.v1.2	0.757301259942845	8.36096838604223e-05
Vigun01g006400.v1.2	0.179479675188081	0.628960359449941
Vigun01g006500.v1.2	-0.00100479466336177	0.996764618062328
Vigun01g006600.v1.2	0.2982929281794	0.511915264917388
Vigun01g006700.v1.2	-0.1233659862934	0.866629291541249
Vigun01g006800.v1.2	0.315560081444343	0.59299619449889
Vigun01g006900.v1.2	0.229435491114924	0.633191529292262
Vigun01g007000.v1.2	-0.213569188810646	0.667088251165357
Vigun01g007100.v1.2	0.597296681010031	0.00151771317750736
Vigun01g007200.v1.2	0.414123730024278	0.157910027727434
Vigun01g007300.v1.2	0.187981602743172	0.785848717701561
Vigun01g007500.v1.2	0.788392841926937	0.00884061628876167
Vigun01g007600.v1.2	0.717391358941344	0.0107486754801313
Vigun01g007650.v1.2	1.09719563361482	0.455268428846474
Vigun01g007700.v1.2	-0.500870284997937	0.216704865540066
Vigun01g007800.v1.2	-1.0097708464017	0.00549990671210497
Vigun01g007900.v1.2	-0.73080501709258	0.000192351228575894
Vigun01g008000.v1.2	-0.546670032919226	0.363296625639111
Vigun01g008100.v1.2	0.476334008238732	0.256179871279155
Vigun01g008300.v1.2	0.0895700793691718	NA
Vigun01g008500.v1.2	0.665185425365001	0.132989367433778
Vigun01g008600.v1.2	-0.19884643100137	0.550303553758579
Vigun01g008800.v1.2	0.00636108756491291	0.992094189418661
Vigun01g008900.v1.2	0.247257745001622	0.531114300433047
Vigun01g009000.v1.2	1.95496581549305	1.9726278717895e-21
Vigun01g009100.v1.2	-0.353366121841554	0.0217194484549167
Vigun01g009300.v1.2	0.176948735719976	0.673229213740779
Vigun01g009400.v1.2	-2.67894434596803	2.97089872381642e-07
Vigun01g009500.v1.2	0.512277060890943	0.010486315487554
Vigun01g009600.v1.2	0.176916594863857	0.278865666825906
Vigun01g009700.v1.2	-0.567190314649321	0.159869876134366
Vigun01g009800.v1.2	-0.141197890661894	0.664252124789484
Vigun01g009900.v1.2	-0.365371016101576	0.00135176370313158
Vigun01g010000.v1.2	-0.355383421600242	0.104957759733888
Vigun01g010100.v1.2	-0.844583015051626	0.000185143495260335
Vigun01g010200.v1.2	-0.422682584765269	0.243220938208736
Vigun01g010300.v1.2	-2.36641787671289	2.37431269147302e-08
Vigun01g010400.v1.2	-0.420583905867341	0.543070423853158
Vigun01g010500.v1.2	0.974633640893972	0.126917670426143
Vigun01g010600.v1.2	-1.28235109131355	0.039700728978838
Vigun01g010700.v1.2	0.0807373635300563	0.499286476386364
Vigun01g010800.v1.2	0.210456807770139	0.660957012836823
Vigun01g010900.v1.2	0.383184073868622	0.241881443372111
Vigun01g011100.v1.2	0.325556585263817	0.0416051385941404
Vigun01g011200.v1.2	-0.228484743874793	0.283450335890126
Vigun01g011300.v1.2	0.298736600340988	0.452840888525863
Vigun01g011400.v1.2	-3.39831473800505	0.00406919099649804
Vigun01g011500.v1.2	-0.150139830533445	0.872699074182965
Vigun01g011700.v1.2	0.267122355425445	0.167122548299166
Vigun01g011800.v1.2	-0.310613445807154	0.524367655919595
Vigun01g011900.v1.2	-0.150875841139009	NA
Vigun01g012000.v1.2	-0.0629308574099089	0.796762612183769
Vigun01g012100.v1.2	0.361028626925301	0.103746406840421
Vigun01g012200.v1.2	0.758861287512132	0.741563705704176
Vigun01g012250.v1.2	0.513954404805327	0.0206599275998791
Vigun01g012300.v1.2	-1.43861107173299	6.94320951814026e-05
Vigun01g012400.v1.2	-0.632234296211357	0.113470850718302
Vigun01g012600.v1.2	2.3406624015782	6.80166234912986e-11
Vigun01g012700.v1.2	1.03751500275592	0.0178965988197835
Vigun01g012800.v1.2	0.931830217081642	0.220774835362883
Vigun01g012900.v1.2	-0.0502522153174781	0.815508963127546
Vigun01g013000.v1.2	-0.0407646317285584	0.86091282176792
Vigun01g013100.v1.2	0.159166108083537	0.385535840198923
Vigun01g013200.v1.2	0.107319865043721	0.297366453197333
Vigun01g013350.v1.2	0.3600455918765	0.0583264177643252
Vigun01g013500.v1.2	0.399829151256283	0.694359476330133
Vigun01g013700.v1.2	0.0932587393214825	0.690653227922577
Vigun01g013800.v1.2	-0.299309891451604	0.0118638276636027
Vigun01g013900.v1.2	0.599558491299557	0.000162861873759011
Vigun01g014000.v1.2	-0.642674497676045	0.030256816518248
Vigun01g014100.v1.2	-0.337991938470053	0.699723903932089
Vigun01g014200.v1.2	0.350415924570896	0.529364773080404
Vigun01g014300.v1.2	-0.0533311572034631	0.826493711711083
Vigun01g014400.v1.2	0.0174139297233506	0.927513143057167
Vigun01g014500.v1.2	0.396695985161938	0.0469407498620652
Vigun01g014600.v1.2	0.347297245200331	0.0467330279501543
Vigun01g014700.v1.2	-1.30405702827347	0.029536560319981
Vigun01g014800.v1.2	-0.307899465035793	0.1245142373763
Vigun01g015100.v1.2	0.754626622683934	0.487540297529559
Vigun01g015401.v1.2	0.548447759210184	0.00461242694998557
Vigun01g015500.v1.2	-0.954605252666618	0.0090199136893571
Vigun01g015600.v1.2	-1.36265133160464	0.000143510297064244
Vigun01g015700.v1.2	0.0604770233109229	0.905460369238637
Vigun01g015900.v1.2	2.68194473196556	3.4351594856222e-07
Vigun01g016000.v1.2	0.0139077072633327	0.956584875987767
Vigun01g016100.v1.2	0.216024337905084	0.672543786507297
Vigun01g016200.v1.2	0.231085021325466	0.570757899858387
Vigun01g016400.v1.2	-2.67549623533104	4.83126642186172e-06
Vigun01g016500.v1.2	-0.730319600939325	0.00444990224864503
Vigun01g016600.v1.2	-0.123261323477127	0.294031535543711
Vigun01g016700.v1.2	-0.408170972377871	0.0712530033517122
Vigun01g016900.v1.2	0.311010552910609	0.123829797501504
Vigun01g017200.v1.2	0.382766077003257	0.0284147883582356
Vigun01g017300.v1.2	0.756411051592266	0.0006829415145683
Vigun01g017400.v1.2	0.458936320967819	0.424876891057082
Vigun01g018800.v1.2	-2.18337589589005	0.281906333188674
Vigun01g019500.v1.2	-0.066778861553167	0.757431606966556
Vigun01g019550.v1.2	0.810910009539328	NA
Vigun01g019600.v1.2	0.690825823111116	0.10746221928112
Vigun01g019800.v1.2	-0.600336179856811	0.0301817401985392
Vigun01g019900.v1.2	1.04158331486488	1.5925448406918e-13
Vigun01g020000.v1.2	9.33134007162083	2.48104292453773e-116
Vigun01g020100.v1.2	0.175056750948545	0.399928201074247
Vigun01g020200.v1.2	0.226955248855504	0.287837917943641
Vigun01g020300.v1.2	1.04897463753808	0.0233635702917904
Vigun01g020400.v1.2	-0.144999759031895	0.853518927214617
Vigun01g020500.v1.2	-0.586571316942326	0.369287791358222
Vigun01g020600.v1.2	-0.483889539619824	0.43684105156916
Vigun01g020900.v1.2	-1.62735461984619	0.0194032235794098
Vigun01g021100.v1.2	0.00678767200816235	0.97260752385296
Vigun01g021200.v1.2	0.330059292589743	0.000761155570607614
Vigun01g021300.v1.2	0.04377006111376	0.861934494469781
Vigun01g021400.v1.2	-0.107920605564226	0.489833033957958
Vigun01g021450.v1.2	0.538842895242919	0.588219088036507
Vigun01g021500.v1.2	0.151681601748029	0.632128646568542
Vigun01g021600.v1.2	0.104467052822394	0.812486414537136
Vigun01g021700.v1.2	0.158173210999999	0.659778821249287
Vigun01g021800.v1.2	-0.0512878242423589	0.85027224261597
Vigun01g021900.v1.2	0.0153590185850115	0.953347651432327
Vigun01g022000.v1.2	0.384837718768866	0.0964672832404099
Vigun01g022100.v1.2	0.828486519403113	0.0378722403561491
Vigun01g022200.v1.2	0.0264979898667279	0.940626742374189
Vigun01g022300.v1.2	-0.0490011316582003	0.797223078946373
Vigun01g022366.v1.2	0.422488572034436	0.365197191079864
Vigun01g022432.v1.2	-0.509326956818254	0.880632917922712
Vigun01g022500.v1.2	3.38944328460624	0.0783846577152306
Vigun01g022700.v1.2	-0.0908514802343348	0.897648038966417
Vigun01g022800.v1.2	0.692498019475105	0.36638267427915
Vigun01g022850.v1.2	0.817602504610439	0.65695619384955
Vigun01g022900.v1.2	0.204316132300188	0.760239498996013
Vigun01g023000.v1.2	1.56719040481682	0.00221752264649719
Vigun01g023100.v1.2	-0.33683982463357	0.256231358194585
Vigun01g023200.v1.2	0.0567929967675959	0.940655402899563
Vigun01g023300.v1.2	0.440699254129285	0.00359791991400493
Vigun01g023400.v1.2	0.330460554005429	0.324838259776716
Vigun01g023500.v1.2	-0.0736401163361428	0.71751045852027
Vigun01g023600.v1.2	0.56046050169425	0.0108089535452552
Vigun01g023700.v1.2	0.203099036405976	0.225072609829179
Vigun01g023800.v1.2	-0.0883724149369379	0.701807292546185
Vigun01g024000.v1.2	-0.0958319667880347	0.623009226327755
Vigun01g024100.v1.2	0.952444138698146	0.748847932677469
Vigun01g024200.v1.2	0.0264784501562959	0.965500384084069
Vigun01g024300.v1.2	0.19464710471809	0.415066687055657
Vigun01g024400.v1.2	0.386725947473739	0.40398314405564
Vigun01g024500.v1.2	0.955252424525596	0.00210481671009668
Vigun01g024600.v1.2	-2.29733445496433	6.44035958693298e-28
Vigun01g024700.v1.2	-2.67716012165412	8.12165191129464e-15
Vigun01g024800.v1.2	0.0126353545642551	0.955589502534588
Vigun01g024900.v1.2	-0.0624709135550841	0.921354552285147
Vigun01g025200.v1.2	-2.26902313747569	0.00310328220827086
Vigun01g025300.v1.2	0.0207296568325719	0.978996507294714
Vigun01g025400.v1.2	-0.0566917787142164	0.952745665629854
Vigun01g025500.v1.2	0.235453887368747	0.710909450771938
Vigun01g025600.v1.2	0.208256174338873	0.598203103657671
Vigun01g025700.v1.2	0.319563955091935	0.184381207333856
Vigun01g025800.v1.2	1.01477939995308	0.0114879563253045
Vigun01g025900.v1.2	1.17410376615834	0.0197037747879463
Vigun01g026000.v1.2	-0.086960402378723	0.930456513577452
Vigun01g026200.v1.2	-0.118694849705954	0.712286930904141
Vigun01g026300.v1.2	0.363252134724593	0.13478518673343
Vigun01g026432.v1.2	-0.493229974016469	0.202935615174956
Vigun01g026500.v1.2	-0.204768896245444	0.824290714014568
Vigun01g026550.v1.2	0.43137716112037	0.823500322731586
Vigun01g026600.v1.2	-0.596996238623542	0.155790381771716
Vigun01g026900.v1.2	0.0465700480394534	0.910483821603382
Vigun01g027000.v1.2	-0.0898774652995738	0.887379781698592
Vigun01g027100.v1.2	0.524534663910029	0.0166028952357189
Vigun01g027200.v1.2	1.00158655045144	0.0145819600357037
Vigun01g027300.v1.2	0.110301129620211	0.674522147161506
Vigun01g027401.v1.2	-0.658506830298081	0.307628626529014
Vigun01g027500.v1.2	-0.686019022977796	0.000128962808688359
Vigun01g027600.v1.2	0.221909443515304	0.597770032970898
Vigun01g027800.v1.2	0.276181119585566	0.704547575604931
Vigun01g028000.v1.2	-2.00257636171671	0.0776171106923136
Vigun01g028200.v1.2	0.166493951856252	0.872191334395358
Vigun01g028300.v1.2	0.93908793603456	0.00643438332026073
Vigun01g028400.v1.2	0.418394260477538	0.105991617697624
Vigun01g028500.v1.2	-0.369666598950573	0.504842134430631
Vigun01g028600.v1.2	-2.31026310423605	0.015365691254623
Vigun01g028700.v1.2	0.723223277027823	0.359151675345704
Vigun01g028900.v1.2	0.354024263550924	0.445286234714246
Vigun01g029000.v1.2	-1.62921937758577	0.000162538602252927
Vigun01g029100.v1.2	-0.253023946922877	0.291247293089711
Vigun01g029150.v1.2	1.10198968004716	0.00234154743870002
Vigun01g029200.v1.2	0.124228320286444	0.740666930782779
Vigun01g029300.v1.2	0.495515580273757	0.00141056350931674
Vigun01g029400.v1.2	0.480598368112097	0.00105828433644544
Vigun01g029500.v1.2	-0.0685222545709182	0.820415634544043
Vigun01g029600.v1.2	-0.0353034223850314	0.878391717800583
Vigun01g029700.v1.2	0.389528571986963	0.177121553153254
Vigun01g029800.v1.2	0.0409775388341604	0.878693827791989
Vigun01g029900.v1.2	-1.31393327914846	NA
Vigun01g030000.v1.2	-0.155030065608753	0.525226330631169
Vigun01g030100.v1.2	0.603576243210496	0.0642166560887845
Vigun01g030200.v1.2	0.0584103562960214	0.983087098867109
Vigun01g030300.v1.2	0.0253373899868285	0.889037143742945
Vigun01g030400.v1.2	0.297039941835864	0.161293908421251
Vigun01g030500.v1.2	-0.783822934789617	0.638306912433125
Vigun01g030600.v1.2	4.74781198884147	2.04307442785049e-14
Vigun01g030700.v1.2	2.43141137718396	0.0494936666155564
Vigun01g030800.v1.2	6.7933162793048	2.19313916833938e-37
Vigun01g030900.v1.2	0.569935382415126	0.00262352555244622
Vigun01g031100.v1.2	-0.111782969706362	0.691654748925735
Vigun01g031200.v1.2	2.09559387347145	0.00646756030837215
Vigun01g031300.v1.2	0.0736988825372942	0.956858381511893
Vigun01g031400.v1.2	-0.185300203291493	0.277824403177859
Vigun01g031600.v1.2	-1.54598133556212	0.000704528550962576
Vigun01g031800.v1.2	-0.661058445793591	0.758186052599355
Vigun01g031900.v1.2	-0.448914760495853	0.278545267868833
Vigun01g032000.v1.2	3.16181457466167	0.000633745557388593
Vigun01g032100.v1.2	1.44356199334697	1.86169859679622e-09
Vigun01g032200.v1.2	-0.0373648144296776	0.935419331316634
Vigun01g032300.v1.2	-1.70619923259313	0.023008546752206
Vigun01g033500.v1.2	-0.744214246445062	0.426723271610949
Vigun01g033600.v1.2	-0.501532793502739	0.887858706067396
Vigun01g033701.v1.2	0.472923528911577	0.687783058443654
Vigun01g033800.v1.2	0.258229518666022	0.869655884173888
Vigun01g034033.v1.2	0.572208146102872	0.652859486683251
Vigun01g034100.v1.2	0.157750943870941	0.545376489883922
Vigun01g034200.v1.2	-0.373571969817854	0.00051874157416305
Vigun01g034300.v1.2	-0.219194260951732	0.574384509435977
Vigun01g034400.v1.2	-0.384672261325252	0.0596373550463946
Vigun01g034500.v1.2	-0.575750957084318	0.0409336071233379
Vigun01g034600.v1.2	0.384864356350607	0.284112281868412
Vigun01g034700.v1.2	-1.31757889805815	1.59463917041152e-05
Vigun01g034800.v1.2	-0.142257451241701	0.569193497167951
Vigun01g034900.v1.2	-0.601287748088383	0.0199797584029348
Vigun01g035000.v1.2	-0.527792769120804	0.385243452067518
Vigun01g035200.v1.2	0.244353117594637	0.152888233639282
Vigun01g035400.v1.2	0.468491103638183	0.423202564328243
Vigun01g035500.v1.2	-0.54889167418375	0.121401995186376
Vigun01g035700.v1.2	-0.0796590376792542	0.912193024574104
Vigun01g035800.v1.2	-0.0354806963338804	0.924951664898959
Vigun01g036000.v1.2	1.03748480496809	0.804086823097904
Vigun01g036100.v1.2	-1.57016811337672	5.39677847821353e-08
Vigun01g036200.v1.2	-0.247228741661155	0.0192278448175914
Vigun01g036300.v1.2	-1.07851736684655	4.48340835049208e-09
Vigun01g036400.v1.2	0.0998176213492503	0.821648541620698
Vigun01g036500.v1.2	-0.0288896406105309	0.877502912034547
Vigun01g036600.v1.2	-0.361873938895066	0.378302075831641
Vigun01g036700.v1.2	-1.31474186481242	2.26760904243163e-05
Vigun01g036800.v1.2	0.741134902842658	0.179322248702098
Vigun01g036900.v1.2	-0.228924831555839	0.532208795713967
Vigun01g037000.v1.2	0.324916523941604	0.0110143924514651
Vigun01g037100.v1.2	-0.0962336804202707	0.79153156284066
Vigun01g037200.v1.2	-0.375666721453513	0.0973791151843266
Vigun01g037300.v1.2	0.158334499992089	0.521291796964502
Vigun01g037600.v1.2	-1.4062718631277	0.00673566768309101
Vigun01g037700.v1.2	2.08448418753388	NA
Vigun01g037800.v1.2	5.69822837767633	4.82816931705405e-06
Vigun01g037900.v1.2	4.59251766004758	4.30032053697867e-18
Vigun01g038000.v1.2	3.24473756950531	1.30301821094406e-07
Vigun01g038100.v1.2	-0.150876925461816	NA
Vigun01g038200.v1.2	-0.246459084433808	0.854259618224949
Vigun01g038400.v1.2	0.443895892557837	0.0655754197419754
Vigun01g038500.v1.2	1.20250859547698	9.38896086655789e-16
Vigun01g038600.v1.2	0.608268147216159	0.0125014408548319
Vigun01g038700.v1.2	-1.4023390990054	0.00163221837181189
Vigun01g038800.v1.2	0.416865886752061	0.0626835325538831
Vigun01g039000.v1.2	0.144598834580388	0.560442084526621
Vigun01g039100.v1.2	-0.641070901532309	2.12972076809025e-06
Vigun01g039200.v1.2	-0.882741386721126	0.0885115821948282
Vigun01g039300.v1.2	-0.35555522713195	0.743405923163774
Vigun01g039400.v1.2	0.220053259336752	0.90613475050298
Vigun01g039500.v1.2	-1.87093371483086	0.000119581053539183
Vigun01g039600.v1.2	0.425380359821059	0.285112012209507
Vigun01g039700.v1.2	-0.406729310452388	0.523186116608365
Vigun01g039800.v1.2	0.452430585051593	0.234464291909014
Vigun01g039900.v1.2	0.346111262838966	0.0102116344228921
Vigun01g040100.v1.2	0.310456595366362	0.126975556170843
Vigun01g040200.v1.2	-0.661533519263767	0.0873057613600931
Vigun01g040300.v1.2	-0.75213862275725	0.0293687475456701
Vigun01g040400.v1.2	-0.565256210604367	0.0715538286595492
Vigun01g040500.v1.2	0.0876812385551259	0.472864293578439
Vigun01g040533.v1.2	-0.391321055023372	NA
Vigun01g040600.v1.2	0.854541206890561	0.00901642353308089
Vigun01g040700.v1.2	0.299087194822445	0.182066125029305
Vigun01g040800.v1.2	0.245498412444323	0.234710585930433
Vigun01g040900.v1.2	0.398485017444814	0.802671163520505
Vigun01g041000.v1.2	0.140137768473136	0.517604403203372
Vigun01g041100.v1.2	0.930947560577023	0.11760729902182
Vigun01g041200.v1.2	-0.258818461506357	0.341859631028956
Vigun01g041301.v1.2	-0.377815476216	0.0289597104815505
Vigun01g041400.v1.2	0.365377736057912	0.147323214871785
Vigun01g041500.v1.2	-0.338389913794242	0.381567417685496
Vigun01g041600.v1.2	0.851331759139413	0.191947469510771
Vigun01g041700.v1.2	-1.52763024728377	0.00177062947673419
Vigun01g041800.v1.2	0.458455956429395	0.00840467186167855
Vigun01g042300.v1.2	-1.16447319706742	0.0933622160552058
Vigun01g042400.v1.2	-3.4475518273285	6.43459608833923e-09
Vigun01g042500.v1.2	-2.11852735135066	0.000238228284309387
Vigun01g042700.v1.2	0.511803769699321	0.178368458681877
Vigun01g042900.v1.2	-0.103821747017819	0.86586798642057
Vigun01g043000.v1.2	-0.236694375576303	0.796277460194248
Vigun01g043100.v1.2	-0.094393889209761	0.921274116803854
Vigun01g043300.v1.2	-0.206376183982189	0.0837481679430819
Vigun01g043400.v1.2	-0.0417014518160888	0.926663997507897
Vigun01g043500.v1.2	0.144781900818309	0.47506204603696
Vigun01g043600.v1.2	-0.084256727684528	0.722690218653584
Vigun01g043700.v1.2	-0.125738897847588	0.432589548903137
Vigun01g044101.v1.2	-0.176497957227827	NA
Vigun01g044200.v1.2	-0.722326855520503	0.564492473195349
Vigun01g044300.v1.2	0.10805712208652	0.509200187834967
Vigun01g044600.v1.2	0.178321691499134	0.626795592874825
Vigun01g044700.v1.2	-0.41134721418896	0.865891715271791
Vigun01g044800.v1.2	0.0692135733808552	0.770335528515081
Vigun01g044900.v1.2	0.20463902956103	0.116754115284262
Vigun01g045000.v1.2	-0.513641111307508	0.00424329429388385
Vigun01g045101.v1.2	-0.150872125487553	NA
Vigun01g045200.v1.2	1.37443743396071	0.163701399151351
Vigun01g045400.v1.2	-0.383467438596959	0.266873286555662
Vigun01g045500.v1.2	0.881993831996719	0.349040307359333
Vigun01g045600.v1.2	0.3130498024839	0.476949344475725
Vigun01g045800.v1.2	-0.07556178003421	0.770004458912634
Vigun01g045900.v1.2	-0.0640116049926802	0.612462538426804
Vigun01g046000.v1.2	1.4080723566965	1.05303771994247e-19
Vigun01g046100.v1.2	-0.323481099320534	0.022453255594154
Vigun01g046200.v1.2	-0.00633784447428951	0.997074594940401
Vigun01g046300.v1.2	1.43192938340067	0.0860976890675464
Vigun01g046400.v1.2	-0.70571582034237	0.755753092389564
Vigun01g046500.v1.2	-0.631768766478177	NA
Vigun01g046600.v1.2	-0.704673633024052	0.30927903096235
Vigun01g046700.v1.2	-0.339995367971366	0.177093508857792
Vigun01g046800.v1.2	0.874201170129328	1.11302891196114e-05
Vigun01g047000.v1.2	0.451264337319733	0.390050404951391
Vigun01g047100.v1.2	0.566948815727723	0.192863462531572
Vigun01g047200.v1.2	-0.19277601913902	0.797028054785599
Vigun01g047300.v1.2	0.507651915283704	0.085007996313647
Vigun01g047400.v1.2	0.102843538777068	0.876252744441198
Vigun01g047500.v1.2	-0.00167981563533914	0.998120161953485
Vigun01g047600.v1.2	0.201033496643434	0.607332671868486
Vigun01g047700.v1.2	0.571328144482922	0.820083002559794
Vigun01g047800.v1.2	-0.3844766653464	0.117753172718839
Vigun01g047900.v1.2	0.694733986472751	7.34024735813077e-08
Vigun01g047950.v1.2	0.369072573127117	0.621434764400469
Vigun01g048000.v1.2	0.0350380669703089	0.901298049244114
Vigun01g048100.v1.2	0.0799907810291378	0.753401513540242
Vigun01g048200.v1.2	-0.544709995653758	0.000263433012216091
Vigun01g048300.v1.2	0.175635775482106	0.451928709150795
Vigun01g048400.v1.2	-0.325657322704303	0.240284312091581
Vigun01g048500.v1.2	-0.180568602293423	0.270284426598613
Vigun01g048600.v1.2	-0.339107205567347	0.433568159502541
Vigun01g048700.v1.2	-0.759718181537347	9.22492580341719e-09
Vigun01g048800.v1.2	0.089568995046364	NA
Vigun01g048900.v1.2	0.891744639046263	4.17460262921025e-06
Vigun01g049000.v1.2	0.353511782106972	0.00354832603940496
Vigun01g049100.v1.2	-1.54800306488584	0.149365624580155
Vigun01g049200.v1.2	-0.294827986087191	0.51680009937699
Vigun01g049300.v1.2	0.293353859893782	0.149191716623798
Vigun01g049400.v1.2	-0.155070442131431	0.446570781964413
Vigun01g049500.v1.2	0.470443062019657	0.387780749314943
Vigun01g049800.v1.2	-0.657234175080175	0.358177971151984
Vigun01g049900.v1.2	-0.183851779563487	0.220306393582691
Vigun01g050000.v1.2	0.312539417566812	0.504786377402665
Vigun01g050100.v1.2	0.0109312672762082	0.981231908524027
Vigun01g050200.v1.2	-0.316913378694285	0.565350337737682
Vigun01g050300.v1.2	0.0595630443120563	0.965217780790645
Vigun01g050400.v1.2	-2.05126716879684	0.00268764544272602
Vigun01g050500.v1.2	0.0779266885076524	0.90166391758641
Vigun01g050800.v1.2	1.0588801961529	0.673803693283625
Vigun01g050850.v1.2	-0.555514038579794	0.102555933691709
Vigun01g050900.v1.2	-2.62785581982427	5.88969170953258e-06
Vigun01g051100.v1.2	-1.97147075269485	1.16989551229229e-06
Vigun01g051200.v1.2	-0.322396394815357	0.612955361802265
Vigun01g051400.v1.2	-0.546827917322535	0.44449492157598
Vigun01g051500.v1.2	0.558429469914681	0.773944042312519
Vigun01g051700.v1.2	-2.51262132130007	1.21418152409598e-06
Vigun01g052000.v1.2	0.503140670112895	0.000291033560015993
Vigun01g052100.v1.2	0.53773926703861	0.259821276541782
Vigun01g052200.v1.2	-0.37420189715613	0.0406050791602427
Vigun01g052300.v1.2	-1.87035306298779	1.1913009665245e-07
Vigun01g052400.v1.2	0.108306216381136	0.785412890270443
Vigun01g052500.v1.2	0.0798622956841212	0.762839512713893
Vigun01g052600.v1.2	-1.24092174311603	0.0379090982544722
Vigun01g052700.v1.2	0.0189088938898868	0.981059708648135
Vigun01g052800.v1.2	-0.0570389962650175	0.782597818729011
Vigun01g052900.v1.2	-1.87131449052563	0.00960362150925592
Vigun01g053100.v1.2	0.123742473754383	0.540462488685253
Vigun01g053200.v1.2	0.00550887598174157	0.983984129325362
Vigun01g053400.v1.2	0.126093170437819	0.435629607646743
Vigun01g053450.v1.2	0.0489131973756007	0.961767473336849
Vigun01g053500.v1.2	0.920423038654541	0.000239473975139961
Vigun01g053800.v1.2	0.545610678413124	0.000458014833277395
Vigun01g054000.v1.2	0.318768644475336	0.401911601164402
Vigun01g054100.v1.2	0.416788188259078	0.204151953741746
Vigun01g054200.v1.2	-0.749318674908107	0.134708419190053
Vigun01g054300.v1.2	-0.119205300171568	0.660957012836823
Vigun01g054400.v1.2	0.668785751298539	0.0911060613263709
Vigun01g054500.v1.2	0.038752079429175	0.824789704639947
Vigun01g054600.v1.2	0.886968863871159	0.0699189828317151
Vigun01g054700.v1.2	0.0864494382458904	0.854749328029751
Vigun01g054800.v1.2	0.0526434696369929	0.916799587010586
Vigun01g054900.v1.2	0.430218916366477	0.0275162694302683
Vigun01g055000.v1.2	-0.409000513315663	0.795062195954621
Vigun01g055100.v1.2	1.16357597885032	0.0768301119643077
Vigun01g055200.v1.2	0.207339475661873	0.713878280083658
Vigun01g055400.v1.2	1.36516410585917	5.49379207933565e-06
Vigun01g055500.v1.2	-0.499811803474697	0.374707670688482
Vigun01g055600.v1.2	0.543606124069718	0.339909545980592
Vigun01g055700.v1.2	0.0151394883737086	0.95537290588841
Vigun01g055760.v1.2	0.330019491821378	NA
Vigun01g055880.v1.2	0.098524345710828	0.962730382727132
Vigun01g056000.v1.2	-0.0571471183049887	0.681548060588671
Vigun01g056100.v1.2	0.13867716949123	0.525226330631169
Vigun01g056200.v1.2	-0.284115352201917	0.414874733093554
Vigun01g056266.v1.2	-0.086654579603641	0.909101743799328
Vigun01g056400.v1.2	0.255089975745587	0.449435601464606
Vigun01g056500.v1.2	-0.744935345136093	2.95093159211604e-05
Vigun01g056600.v1.2	-1.75388400542559	0.203445368170687
Vigun01g056700.v1.2	0.472592257159702	0.417579923102
Vigun01g056800.v1.2	0.679764560339028	0.184665066504709
Vigun01g056900.v1.2	0.79754668104756	0.000842779536666754
Vigun01g057000.v1.2	-0.332016854795957	0.418201296031958
Vigun01g057132.v1.2	0.293707863368452	0.783428720722017
Vigun01g057200.v1.2	0.295171803559636	0.439366029703303
Vigun01g057300.v1.2	-0.484421047235091	0.0476386708829363
Vigun01g057600.v1.2	-0.640435559558215	0.453432971317122
Vigun01g057701.v1.2	0.111937080318693	0.977033620300082
Vigun01g057800.v1.2	-0.860707609753999	0.0234962254999961
Vigun01g058000.v1.2	0.425942895013901	0.00121411487381107
Vigun01g058200.v1.2	0.358034190044189	0.0545274960984311
Vigun01g058300.v1.2	0.108322242480808	0.940438385980606
Vigun01g058400.v1.2	1.29713245088105	0.269982191086492
Vigun01g058500.v1.2	0.161900308699054	0.830338158350991
Vigun01g058600.v1.2	-0.600508590737387	0.248003254575017
Vigun01g058700.v1.2	-0.23641434516249	0.103882620312668
Vigun01g058800.v1.2	1.57984708491215	5.36595140704155e-24
Vigun01g058900.v1.2	-1.33094193994866	0.000121342812322923
Vigun01g059000.v1.2	-0.33457700210104	0.063727131881508
Vigun01g059033.v1.2	0.0868745674851744	0.877502912034547
Vigun01g059066.v1.2	0.332109480685081	0.458809842425679
Vigun01g059200.v1.2	-0.445451085932432	0.000263791032613512
Vigun01g059300.v1.2	-0.119946188867287	0.529545122185176
Vigun01g059500.v1.2	0.0632664844656963	0.76797763047022
Vigun01g059600.v1.2	-0.376875135382248	0.0255628841522715
Vigun01g060000.v1.2	-0.209472729650677	0.426288613725045
Vigun01g060200.v1.2	-0.462653048837155	0.0891312637778905
Vigun01g060300.v1.2	0.380520521574151	0.0299351952130721
Vigun01g060400.v1.2	-0.625365851930963	0.00360800902750752
Vigun01g060500.v1.2	-0.32934910064767	0.367886236031121
Vigun01g060600.v1.2	-1.83158704518285	0.0126282856744469
Vigun01g060700.v1.2	0.208823266593928	0.0209063142013779
Vigun01g060800.v1.2	1.35639303115523	1.32082902225403e-07
Vigun01g060900.v1.2	0.4877489990157	9.61703334765187e-05
Vigun01g061100.v1.2	-1.90187803363913	1.00202498930805e-07
Vigun01g061200.v1.2	0.188137065735045	0.168786647379852
Vigun01g061300.v1.2	-0.52441217675254	6.47293618869146e-05
Vigun01g061400.v1.2	0.464344944541066	3.08387866737285e-05
Vigun01g061500.v1.2	0.183987497682957	0.339867474003376
Vigun01g061600.v1.2	-0.272124119726642	0.254047301896055
Vigun01g061700.v1.2	-0.20327045371205	0.634578204990479
Vigun01g061800.v1.2	2.3786649040577	0.0209415465226516
Vigun01g061900.v1.2	0.512884716478286	0.147127468075825
Vigun01g062000.v1.2	0.814009211181234	0.0842329894199174
Vigun01g062100.v1.2	0.266274242249318	0.369176754017769
Vigun01g062200.v1.2	-2.17383458879311	0.00150151953771283
Vigun01g062300.v1.2	0.0352264711536221	0.921136470860554
Vigun01g062400.v1.2	-1.38891199834915	8.13784736283443e-09
Vigun01g062500.v1.2	-0.692975696394728	0.324453588121803
Vigun01g062600.v1.2	-0.486402285466107	0.0114146941359403
Vigun01g062700.v1.2	0.233864756864928	0.805189923720827
Vigun01g062733.v1.2	0.17793621843688	0.459726705671793
Vigun01g063033.v1.2	0.413403283076256	0.866910742547253
Vigun01g063900.v1.2	0.570468301273575	NA
Vigun01g063984.v1.2	0.931710434605974	0.534923352696927
Vigun01g064040.v1.2	-0.349157199068813	0.574243587926756
Vigun01g064100.v1.2	-0.474856341789984	0.00139970267899739
Vigun01g064200.v1.2	0.457017318712917	0.0212583334838656
Vigun01g064300.v1.2	0.835745190226653	0.337229989090088
Vigun01g064350.v1.2	0.294952389824381	0.0969691861421478
Vigun01g064400.v1.2	-0.856996933564275	0.000223166881557977
Vigun01g064500.v1.2	-0.019124135965584	0.978821368266108
Vigun01g064600.v1.2	-0.116547280864275	0.591876555603282
Vigun01g064800.v1.2	0.18874268415963	0.275479504655371
Vigun01g064900.v1.2	-0.29894379470809	0.494655626902881
Vigun01g065000.v1.2	-0.140828789300048	0.506278749797706
Vigun01g065100.v1.2	0.0473445649971131	0.838478920057897
Vigun01g065300.v1.2	-0.144046928634511	0.677201795338658
Vigun01g065400.v1.2	0.634898015075868	0.132696728859409
Vigun01g065500.v1.2	-0.249017312883825	0.267390585868003
Vigun01g065600.v1.2	0.401146693999393	0.428767809868893
Vigun01g065650.v1.2	-0.237776406789722	0.261644293283139
Vigun01g065800.v1.2	-0.364861981010673	0.0773517220178435
Vigun01g066000.v1.2	0.086702329279734	0.782288552790571
Vigun01g066100.v1.2	-0.697359787039684	0.158992995120603
Vigun01g066200.v1.2	-0.0370620841649171	0.844021651658215
Vigun01g066300.v1.2	0.537330701027531	0.587740187199776
Vigun01g066400.v1.2	0.257050006916317	0.482964201319801
Vigun01g066500.v1.2	-0.086170687319796	0.885547096446121
Vigun01g066600.v1.2	-0.0073738595277796	0.984215346440599
Vigun01g066700.v1.2	0.0174454426634924	0.940655402899563
Vigun01g066800.v1.2	0.40061463741237	0.00144535906496651
Vigun01g066900.v1.2	0.491534663199515	0.0776523617367046
Vigun01g067000.v1.2	-2.02829090134121	0.00126229609302598
Vigun01g067200.v1.2	-0.648064821208077	0.00200428791728031
Vigun01g067250.v1.2	-0.76191306171074	0.302983958222688
Vigun01g067300.v1.2	-1.8991643374558	2.40023121656585e-13
Vigun01g067400.v1.2	-0.571956488543668	0.536765610306296
Vigun01g067500.v1.2	0.405781633474365	0.499980833147177
Vigun01g067600.v1.2	-0.561203615760081	0.0762465159094807
Vigun01g067700.v1.2	0.464737032948687	0.155532581102074
Vigun01g067800.v1.2	0.416257339617575	0.0010645800553296
Vigun01g068000.v1.2	-1.1679418682686	1.45921916618942e-13
Vigun01g068100.v1.2	1.31438514607104	0.0462050677888865
Vigun01g068400.v1.2	0.661155313459976	0.716415663382641
Vigun01g068500.v1.2	0.111468476427409	0.772502073617759
Vigun01g068600.v1.2	-0.197377542726479	0.866645305697525
Vigun01g068700.v1.2	0.130352458717732	0.326310054407271
Vigun01g068900.v1.2	-0.119085568625657	0.934121575973933
Vigun01g069000.v1.2	-0.817146384566777	0.0140022505423689
Vigun01g069100.v1.2	-0.412021555369023	0.342556940516455
Vigun01g069200.v1.2	0.144304204910617	0.795341174163187
Vigun01g069300.v1.2	-0.482689567583918	0.18646317328197
Vigun01g069400.v1.2	0.0216306001736573	0.965602871699161
Vigun01g069500.v1.2	-0.151427512458765	0.407824452150625
Vigun01g069600.v1.2	0.287817790563112	0.194725711094473
Vigun01g069700.v1.2	0.518970289369528	0.00419243532772234
Vigun01g069800.v1.2	1.14499593160363	0.025283846215395
Vigun01g069900.v1.2	0.568517608825116	0.181521241481458
Vigun01g070000.v1.2	-0.0659102180282139	0.824944988605714
Vigun01g070200.v1.2	0.0876668953111277	0.842264769158903
Vigun01g070300.v1.2	-2.91159598173246	2.57093622989878e-09
Vigun01g070500.v1.2	0.24127741959269	0.510533919721614
Vigun01g070700.v1.2	-0.0232617478341958	0.959115591498498
Vigun01g070900.v1.2	0.203720514562164	0.311762838337812
Vigun01g071100.v1.2	0.323039258723266	0.172859938004451
Vigun01g071400.v1.2	-1.91119466978588	7.50239513793414e-07
Vigun01g071600.v1.2	-0.0948533193730021	0.741762875149529
Vigun01g071700.v1.2	0.280531539275074	0.265488097094454
Vigun01g071800.v1.2	-0.883807278728005	0.0298692871234397
Vigun01g071900.v1.2	-0.260479602685405	0.193110901503626
Vigun01g072000.v1.2	-1.51658046678735	0.00112453866590447
Vigun01g072050.v1.2	-0.249660573684608	0.875677559982395
Vigun01g072100.v1.2	0.310325199489907	0.359529911537367
Vigun01g072200.v1.2	-0.396857945987032	0.0611583627196248
Vigun01g072300.v1.2	-0.995767130871157	8.71380450724837e-05
Vigun01g072500.v1.2	0.289744309314383	0.509526531537269
Vigun01g072800.v1.2	-0.865259110587272	0.00191130117161943
Vigun01g072900.v1.2	-0.82355280500297	0.00305373620045852
Vigun01g073000.v1.2	0.189292606639634	0.135523845143907
Vigun01g073100.v1.2	-0.0972832232991876	0.711642293660044
Vigun01g073200.v1.2	-0.592157740163128	0.317479289951009
Vigun01g073300.v1.2	-0.101146714736725	0.871597862980699
Vigun01g073400.v1.2	-1.1615825909878	0.738859426839777
Vigun01g073500.v1.2	-0.210311589967406	0.248659662475556
Vigun01g073700.v1.2	-0.0394271001260564	0.725386457334384
Vigun01g073800.v1.2	0.017875338773885	0.978419004162003
Vigun01g073900.v1.2	-0.116948926948853	0.380436083863345
Vigun01g074100.v1.2	-0.477018531493475	0.105373744055858
Vigun01g074200.v1.2	0.607961963072413	0.00543667271882682
Vigun01g074300.v1.2	-0.113650883278027	0.818957844794977
Vigun01g074350.v1.2	-0.568172059633478	0.705699867222098
Vigun01g074400.v1.2	1.48067359264334	0.0257669550652538
Vigun01g074500.v1.2	0.657229007316719	0.121214514495835
Vigun01g074700.v1.2	-0.0196679716335813	0.887957290778678
Vigun01g074800.v1.2	0.0309657078115141	0.856787780016457
Vigun01g075000.v1.2	-0.165725922261704	0.826472361286585
Vigun01g075100.v1.2	-0.61297064260317	0.0176497233139486
Vigun01g075400.v1.2	-0.59569155527176	0.0254541582501798
Vigun01g075600.v1.2	0.29095822310628	0.633423106356452
Vigun01g075700.v1.2	0.494555782175484	0.649032890030804
Vigun01g075800.v1.2	-2.7863524708697	7.1867731883761e-09
Vigun01g076000.v1.2	-0.322465020759988	0.0779344434678775
Vigun01g076300.v1.2	-0.848934390544463	0.103754040913905
Vigun01g076400.v1.2	1.20550535691519	3.27715603665363e-05
Vigun01g076500.v1.2	0.123062812780774	0.652926923830022
Vigun01g076700.v1.2	-0.11501378991744	0.741470402784728
Vigun01g076800.v1.2	-0.893115901596318	NA
Vigun01g077000.v1.2	0.0895689950463639	NA
Vigun01g077200.v1.2	0.0835310355498223	0.455268428846474
Vigun01g077300.v1.2	-0.41654425299138	0.000527133724255503
Vigun01g077400.v1.2	-0.311410151224648	0.584297435167638
Vigun01g077500.v1.2	-0.526488993976032	0.264030662376639
Vigun01g077700.v1.2	0.45651728379072	0.276342308818512
Vigun01g077800.v1.2	0.00824923395893157	0.995720023251688
Vigun01g077900.v1.2	0.0958075730273594	0.674296450782628
Vigun01g078100.v1.2	-0.120416667203503	0.646272143882232
Vigun01g078200.v1.2	-0.0883675823931702	0.88113829872964
Vigun01g078300.v1.2	-0.218725270864044	0.328835577537413
Vigun01g078400.v1.2	0.0232530740372305	0.969780572048266
Vigun01g078500.v1.2	0.359372373155666	0.35680721910237
Vigun01g078550.v1.2	-0.0809191476071695	0.92249059967733
Vigun01g078600.v1.2	0.793554555384522	0.0518874179784254
Vigun01g078700.v1.2	0.162157536593505	0.530385108871645
Vigun01g078800.v1.2	0.325922890374121	0.000481618971202562
Vigun01g078900.v1.2	-0.0521702729736306	0.787293377776413
Vigun01g078975.v1.2	2.04511982107498	0.254972898121874
Vigun01g079000.v1.2	-0.53471118509418	0.000221522110793912
Vigun01g079100.v1.2	0.0488051669507298	0.72660814088368
Vigun01g079200.v1.2	0.164383952920341	0.499848366024743
Vigun01g079300.v1.2	-0.330818843747645	0.311355705820972
Vigun01g079450.v1.2	-0.135515858528363	0.918058063255103
Vigun01g079500.v1.2	-1.29366693611326	0.288901156330862
Vigun01g079600.v1.2	0.209474913869251	0.0415377173530757
Vigun01g079700.v1.2	-0.452103518763611	0.15592646685803
Vigun01g079750.v1.2	-0.623348906897712	0.109574651128159
Vigun01g079800.v1.2	0.499185954297256	0.72633724887852
Vigun01g080000.v1.2	-0.148986179624257	0.336321528851804
Vigun01g080100.v1.2	-0.308288117180513	0.63851820600953
Vigun01g080300.v1.2	-0.115250837312011	0.634346555849125
Vigun01g080500.v1.2	-0.737101467980965	0.158145485161095
Vigun01g080600.v1.2	0.0879757632551979	0.74507404816141
Vigun01g080700.v1.2	0.698222814992211	0.123380245851531
Vigun01g080800.v1.2	3.73389699939468	0.0012735978099084
Vigun01g080900.v1.2	-0.0355487887019374	0.85901342453539
Vigun01g081000.v1.2	0.928446767561089	0.290998324093939
Vigun01g081100.v1.2	0.325150340269286	0.201353531245249
Vigun01g081200.v1.2	0.694913492795967	0.018279699561083
Vigun01g081300.v1.2	-0.382499561986468	0.295661570722256
Vigun01g081400.v1.2	0.121686635377921	0.788932432238939
Vigun01g081500.v1.2	-1.96713131198136	0.525881721332695
Vigun01g081600.v1.2	0.569463480645903	0.00251934849567004
Vigun01g081700.v1.2	-0.731648799965395	0.0948335625335149
Vigun01g081800.v1.2	0.0346734282783259	0.92096299143424
Vigun01g081900.v1.2	-0.205070769521987	0.388235552894064
Vigun01g082000.v1.2	-0.595641699068027	0.0338447110311687
Vigun01g082200.v1.2	0.265490331799449	0.936520235852834
Vigun01g082300.v1.2	-0.761341873542571	0.0957855425431668
Vigun01g082400.v1.2	0.127069915825732	0.806917243086047
Vigun01g082600.v1.2	-0.579002278157398	0.0342712763861531
Vigun01g082700.v1.2	-0.113198780803072	0.894960623984153
Vigun01g082800.v1.2	0.625248340157794	0.0750896057813361
Vigun01g082900.v1.2	1.12708141697537	1.62056172830522e-05
Vigun01g083000.v1.2	0.282853442242589	0.156071133460815
Vigun01g083100.v1.2	-0.962310993393952	7.12745053077651e-07
Vigun01g083200.v1.2	-0.00043205643072296	0.999103102253501
Vigun01g083500.v1.2	0.158638772055267	0.65458168031686
Vigun01g083600.v1.2	0.255291401399797	0.0224094491265988
Vigun01g083650.v1.2	0.513077338519645	0.473070821656261
Vigun01g084000.v1.2	0.00131884686206675	0.99944257823612
Vigun01g084100.v1.2	0.449661318506782	0.0586675024426498
Vigun01g084200.v1.2	0.535113928435788	0.0292971495957277
Vigun01g084300.v1.2	0.0885036099818582	0.634578204990479
Vigun01g084400.v1.2	-0.59849380147248	0.104760115992364
Vigun01g084475.v1.2	-0.8195801317174	0.0144398517644932
Vigun01g084550.v1.2	2.10038493515006	0.0327829868268494
Vigun01g084800.v1.2	2.0337991936889	0.180502594619037
Vigun01g084866.v1.2	0.330018168522968	NA
Vigun01g084932.v1.2	0.378265340546513	0.880175020564781
Vigun01g085000.v1.2	-1.01458190375377	0.00936419911801061
Vigun01g085200.v1.2	0.483755741081868	0.161852293087059
Vigun01g085300.v1.2	-0.166296052602479	NA
Vigun01g085400.v1.2	-1.144612039019	0.00031537471109285
Vigun01g085500.v1.2	0.064447590665545	0.753584194433415
Vigun01g085700.v1.2	0.405676206119905	0.193160206677593
Vigun01g085800.v1.2	0.314080871848252	0.0713262164912374
Vigun01g085900.v1.2	-0.909629635666483	6.68295214340404e-07
Vigun01g086000.v1.2	-0.072169995434587	0.841180361351796
Vigun01g086100.v1.2	0.206102613646128	0.473323880503207
Vigun01g086200.v1.2	-0.554862011161764	0.541824098291826
Vigun01g086300.v1.2	0.0878086336576099	0.523837498179828
Vigun01g086400.v1.2	-0.49282373606329	0.268839375465066
Vigun01g086500.v1.2	-3.97798142150089	1.5189357679171e-17
Vigun01g086600.v1.2	0.2030829764374	0.325983103192655
Vigun01g086700.v1.2	-0.114158740473166	0.217499808338798
Vigun01g086800.v1.2	-0.239706726418121	0.505150369606167
Vigun01g086900.v1.2	-0.333219471575981	0.116936678861553
Vigun01g087000.v1.2	-0.0577477919786844	0.952060367837673
Vigun01g087200.v1.2	-0.0273098345504815	0.883650449787091
Vigun01g087300.v1.2	0.07910197244206	0.846053025026185
Vigun01g087500.v1.2	0.239456271447208	0.378139207061773
Vigun01g087600.v1.2	0.117898225960854	0.650387404231301
Vigun01g087800.v1.2	0.960792761428084	0.00863228778580495
Vigun01g087900.v1.2	-0.545282473167217	0.0362304211648519
Vigun01g088000.v1.2	-0.28332907600653	0.232221649657251
Vigun01g088100.v1.2	-1.19678813561533	2.84519607207753e-13
Vigun01g088200.v1.2	-1.3504923933331	0.177140781391201
Vigun01g088400.v1.2	-0.942450867886278	0.000516429201878194
Vigun01g088500.v1.2	0.0959389378027444	0.906997867976485
Vigun01g088600.v1.2	0.905799546422126	0.000595013933179467
Vigun01g088800.v1.2	-0.915681462743393	0.577870776829737
Vigun01g088900.v1.2	-0.0823845223891991	0.851703359037736
Vigun01g089000.v1.2	-0.684786121765886	0.173732250095689
Vigun01g089050.v1.2	-0.898155473116154	0.625979372392012
Vigun01g089300.v1.2	-4.24326124821106	0.0584036638776922
Vigun01g089400.v1.2	-1.44774444858189	3.95221090537418e-05
Vigun01g089600.v1.2	0.472837632265875	0.0162303587749875
Vigun01g089700.v1.2	0.24973549347178	0.249129159540563
Vigun01g089800.v1.2	0.831025551318642	0.0632766370020292
Vigun01g089900.v1.2	0.309691585194586	0.490001535143764
Vigun01g090100.v1.2	-0.818808376158367	0.497186117966233
Vigun01g090300.v1.2	0.0376591149164534	0.854749328029751
Vigun01g090400.v1.2	0.881110115105151	1.14172572793275e-06
Vigun01g090600.v1.2	0.670595361683147	0.481961162988816
Vigun01g090700.v1.2	0.0509380691638739	0.873685426810397
Vigun01g090800.v1.2	0.0341872564014392	0.969503737802249
Vigun01g090900.v1.2	0.385017934088467	0.0397485205657337
Vigun01g091000.v1.2	-0.103537780355106	0.809501751317484
Vigun01g091100.v1.2	0.147351280335014	0.536658195768463
Vigun01g091200.v1.2	0.396146943577681	0.476506384558703
Vigun01g091300.v1.2	-0.949308522273771	0.0793334168088044
Vigun01g091400.v1.2	0.292119789423306	0.00848516572052841
Vigun01g091500.v1.2	-1.69664185339216	2.04481196375597e-19
Vigun01g091600.v1.2	-0.799394995949766	0.698899821252316
Vigun01g091700.v1.2	0.068742317771113	0.850334920117963
Vigun01g091900.v1.2	-1.83069266468373	1.65983485124823e-20
Vigun01g092000.v1.2	0.236859003671231	0.200911866999331
Vigun01g092100.v1.2	-0.325095958084944	0.364042410439975
Vigun01g092200.v1.2	0.566154216057429	0.577664751710366
Vigun01g092400.v1.2	0.810908925216521	NA
Vigun01g092500.v1.2	0.103566563941922	0.700342975849184
Vigun01g092600.v1.2	0.062043863883291	0.815284481138985
Vigun01g092700.v1.2	1.61227011751792	5.77970504661644e-06
Vigun01g092800.v1.2	0.232141376530693	0.313095744289292
Vigun01g092850.v1.2	0.531782661543313	NA
Vigun01g092900.v1.2	-0.103590335117068	0.652852357879996
Vigun01g093000.v1.2	-0.207016595715811	0.732038542609441
Vigun01g093100.v1.2	-0.225579764371752	0.448921948556344
Vigun01g093300.v1.2	-0.26006727107358	0.19202083324155
Vigun01g093400.v1.2	-1.16937536669854	0.000691317100416688
Vigun01g093500.v1.2	0.0870467848274632	0.819612275488475
Vigun01g093600.v1.2	0.251741283952507	0.0243164638018798
Vigun01g093700.v1.2	-0.448221786939272	0.27888451254697
Vigun01g093800.v1.2	-0.0111217231317407	0.983045374121034
Vigun01g094000.v1.2	-2.75622421162695	2.67433203791892e-25
Vigun01g094200.v1.2	-0.503968495595453	0.735441117886961
Vigun01g094400.v1.2	0.88298801330388	0.173860081792011
Vigun01g094500.v1.2	1.21174823819917	3.97749070152939e-08
Vigun01g094600.v1.2	0.539767977259693	0.0150393607832206
Vigun01g094700.v1.2	-0.271611937768496	0.110956882396592
Vigun01g094800.v1.2	1.15082486720082	9.28752017064427e-22
Vigun01g094900.v1.2	1.51805719020784	6.60235489620033e-26
Vigun01g095000.v1.2	0.0190026821961121	0.914518543727577
Vigun01g095100.v1.2	1.31573645569337	0.00784433145688718
Vigun01g095200.v1.2	-0.279150606904861	0.592200942752944
Vigun01g095300.v1.2	0.81174114391409	0.00611807570346886
Vigun01g095400.v1.2	0.636793391631702	0.000178473077893422
Vigun01g095500.v1.2	-0.0772982477466757	0.62326973783896
Vigun01g095600.v1.2	-1.09828907894268	2.52224813763458e-05
Vigun01g095700.v1.2	-0.311870793117522	0.252808399746764
Vigun01g095800.v1.2	-0.241736544332114	0.260453814655783
Vigun01g095900.v1.2	-0.145686806330446	0.597606978075279
Vigun01g096000.v1.2	0.257781207399708	0.473911490118639
Vigun01g096100.v1.2	-0.918584646522394	0.100742742021939
Vigun01g096400.v1.2	-0.150876925461816	NA
Vigun01g096500.v1.2	0.5443739165821	0.0346723803528404
Vigun01g096566.v1.2	-0.12586008486454	0.894876899996828
Vigun01g096700.v1.2	0.353186480213332	0.2430348643215
Vigun01g096800.v1.2	0.859931837119802	0.0100640601823455
Vigun01g096900.v1.2	0.410204228542611	0.0393417701657587
Vigun01g097000.v1.2	0.0526373882321576	0.725541787746046
Vigun01g097200.v1.2	-0.0186385471044734	0.953163707703879
Vigun01g097300.v1.2	0.209984164884446	0.0819906820252632
Vigun01g097400.v1.2	-0.303904362066684	0.732728056713008
Vigun01g097500.v1.2	0.0983446996571106	0.4278925959889
Vigun01g097600.v1.2	0.199985564757112	0.0592877868710626
Vigun01g097700.v1.2	1.98589256027107	0.000101301392321376
Vigun01g097800.v1.2	0.304882722554336	0.00913327286461229
Vigun01g097950.v1.2	2.36947031614415	0.426081781464061
Vigun01g098100.v1.2	-0.0331270946812633	0.953972798699553
Vigun01g098150.v1.2	0.893057289461772	0.528890796773685
Vigun01g098200.v1.2	-0.256771487513985	0.135230609953285
Vigun01g098400.v1.2	-0.220032527198804	0.568647082134728
Vigun01g098500.v1.2	-0.495900034340535	0.532676663781304
Vigun01g098600.v1.2	-0.430622175103023	0.0115876511497271
Vigun01g098700.v1.2	-0.0894972174832168	0.736425018272233
Vigun01g098800.v1.2	0.190606600782319	0.411505793082164
Vigun01g098900.v1.2	-0.511711985483571	0.0318213712269556
Vigun01g099000.v1.2	0.264676804907402	0.120195344448305
Vigun01g099100.v1.2	0.0182090402833616	0.955482575369544
Vigun01g099200.v1.2	1.40098529337546	0.0589788534687264
Vigun01g099400.v1.2	1.29522229576657	2.45143134686546e-08
Vigun01g099500.v1.2	-0.0516035027204251	0.893219336567334
Vigun01g099600.v1.2	0.0835553622550131	0.776651501498234
Vigun01g099700.v1.2	2.92344453284062	1.3800842044079e-17
Vigun01g099800.v1.2	1.75228583878353	2.01337334649356e-10
Vigun01g100100.v1.2	0.191257713711021	0.0713468763258864
Vigun01g100200.v1.2	-0.00192687452257953	0.990229180666543
Vigun01g100400.v1.2	0.590256803579284	0.0265373000537325
Vigun01g100500.v1.2	-0.0620345393771879	0.817983548486196
Vigun01g100700.v1.2	-0.54341991059352	0.138399276375627
Vigun01g100800.v1.2	-0.691927346936591	0.389016381288581
Vigun01g100900.v1.2	-0.330712086636975	0.069070710767546
Vigun01g101000.v1.2	-0.0735447510674116	0.833960973081138
Vigun01g101100.v1.2	-0.86838775446044	NA
Vigun01g101200.v1.2	0.250405471719243	0.123142185025874
Vigun01g101300.v1.2	0.0752571860972574	0.612999829673499
Vigun01g101400.v1.2	0.312691087199051	0.0964802571288675
Vigun01g101500.v1.2	1.0541689206917	NA
Vigun01g101600.v1.2	-0.0691475264336484	0.716604672780642
Vigun01g101633.v1.2	-0.197657312263766	0.680800673573775
Vigun01g101700.v1.2	-0.407190148553885	0.108531400466597
Vigun01g101800.v1.2	-1.5242109723686	6.90585101876434e-06
Vigun01g101900.v1.2	-0.322041286385296	0.147845143516682
Vigun01g102000.v1.2	-0.471008926624106	0.0592075782223728
Vigun01g102100.v1.2	0.424402059209617	0.000939770291366802
Vigun01g102200.v1.2	0.00958277019109631	0.969169449949223
Vigun01g102300.v1.2	-1.66158660560179	1.68387137482693e-13
Vigun01g102400.v1.2	2.40375838930499	7.54465040602189e-22
Vigun01g102500.v1.2	0.628697246044427	0.0161950509002951
Vigun01g102600.v1.2	-0.334561213398163	0.388235552894064
Vigun01g102700.v1.2	0.446523222121252	0.415365253043734
Vigun01g102900.v1.2	0.38759033365542	1.56420191637658e-09
Vigun01g103000.v1.2	-0.715808512041802	0.146392128076742
Vigun01g103100.v1.2	0.52322974051543	0.59013153929708
Vigun01g103300.v1.2	-0.208494293962014	0.413659585706226
Vigun01g103400.v1.2	0.280936499044887	0.425623896086078
Vigun01g103500.v1.2	0.241817298771555	0.506278749797706
Vigun01g103600.v1.2	-0.0558830353754758	0.829846469206476
Vigun01g103700.v1.2	-0.207094102670933	0.582472039946072
Vigun01g103800.v1.2	0.970766321317068	0.0653709062513635
Vigun01g103900.v1.2	1.53433082082608	0.134254981839928
Vigun01g104000.v1.2	0.167478319773744	0.680099761945172
Vigun01g104100.v1.2	-0.202949909955403	0.625979372392012
Vigun01g104200.v1.2	1.65238878516704	0.083328310222837
Vigun01g104300.v1.2	0.0953736497756707	0.911139662146561
Vigun01g104400.v1.2	0.505752389276356	0.0655754197419754
Vigun01g104600.v1.2	-1.06614573722458	0.0228145398329744
Vigun01g104700.v1.2	0.34006731707304	0.576259597167364
Vigun01g104800.v1.2	-0.447022991740701	0.0901185814246741
Vigun01g104900.v1.2	-0.143427709272015	0.853965786593625
Vigun01g105000.v1.2	0.34129084810836	0.104382981290689
Vigun01g105100.v1.2	0.525533135012652	0.458934916808575
Vigun01g105200.v1.2	0.44208948758373	0.0465119384542377
Vigun01g105300.v1.2	-0.00894736403200138	0.965602871699161
Vigun01g105400.v1.2	0.0335796803973296	0.893112332866258
Vigun01g105500.v1.2	0.465525539778809	0.0580177472004259
Vigun01g105600.v1.2	0.314684556101587	0.143832647280541
Vigun01g105700.v1.2	0.104291487547589	0.312467939033854
Vigun01g105800.v1.2	-0.0687752810588363	0.8963194625335
Vigun01g105900.v1.2	-0.877422782162626	0.431991647501509
Vigun01g106200.v1.2	-0.582396832964648	0.766334122983414
Vigun01g106300.v1.2	-0.814721205272121	0.587740187199776
Vigun01g106400.v1.2	-0.040527729400526	0.980595351697769
Vigun01g106500.v1.2	0.398082439404663	0.110264545973203
Vigun01g106600.v1.2	0.0338205227682511	0.909837376547714
Vigun01g106700.v1.2	0.300675035641148	0.376013294376523
Vigun01g106800.v1.2	-0.0612697963251881	0.775439133265542
Vigun01g106850.v1.2	-0.0636024586464594	0.982110921291706
Vigun01g106900.v1.2	-1.69471415035054	0.000353820883606169
Vigun01g107000.v1.2	1.28553814293079	NA
Vigun01g107100.v1.2	0.252329700402265	0.698048957297748
Vigun01g107200.v1.2	-0.309389974775275	0.660957012836823
Vigun01g107300.v1.2	0.265204509296718	0.37425154726167
Vigun01g107400.v1.2	0.603504921986923	0.727020328558505
Vigun01g107500.v1.2	0.645332281742181	0.0133275805947628
Vigun01g107700.v1.2	0.399385937871723	0.123475974721746
Vigun01g107800.v1.2	0.813131782402291	0.00101054528975356
Vigun01g107900.v1.2	0.151349957243809	0.487446610234152
Vigun01g108000.v1.2	-0.913648098254397	0.00496032285950203
Vigun01g108100.v1.2	-0.172013887805946	0.33339747841247
Vigun01g108200.v1.2	0.404552580087729	0.0816449181905852
Vigun01g108300.v1.2	1.06940389645019	0.00100214016897455
Vigun01g108400.v1.2	-0.183451849330306	0.316096556518305
Vigun01g108500.v1.2	0.0185701855998324	0.944457541981275
Vigun01g108700.v1.2	0.562437845084392	4.64037298763786e-08
Vigun01g108800.v1.2	0.634204625249357	0.0707318614667628
Vigun01g108900.v1.2	0.72911797803919	0.000229850552992896
Vigun01g109000.v1.2	-0.0778588518390713	0.870765718075397
Vigun01g109100.v1.2	-0.473722789231604	0.00355552099262389
Vigun01g109200.v1.2	2.77467610626083	7.39432257260221e-35
Vigun01g109300.v1.2	-0.981974061724981	NA
Vigun01g109401.v1.2	-0.503295275052863	0.473780112413782
Vigun01g109600.v1.2	0.813004316363964	0.222825217427485
Vigun01g109700.v1.2	-1.24539570748588	0.00297101084094496
Vigun01g109800.v1.2	-0.207448061359803	0.417110501486566
Vigun01g109900.v1.2	-0.60877413755464	0.696088988525549
Vigun01g110100.v1.2	-0.683365567227139	0.451615462601654
Vigun01g110200.v1.2	1.07380599775831	0.00131580706283232
Vigun01g110300.v1.2	-0.793848306689094	0.324695009225338
Vigun01g110400.v1.2	0.401770742088072	0.00310443407429938
Vigun01g110500.v1.2	-0.412577415477925	0.267301711543528
Vigun01g110600.v1.2	0.0471229590030782	0.767650700707965
Vigun01g110700.v1.2	0.11882612467866	0.810981175616059
Vigun01g110750.v1.2	-0.0648892872612508	0.791484510356346
Vigun01g110800.v1.2	-0.48393015858886	0.000256319080155113
Vigun01g110900.v1.2	0.152954111768895	0.270911114919656
Vigun01g111000.v1.2	-0.262604655811365	0.427279719697964
Vigun01g111100.v1.2	-3.15288153562247	4.91921305360074e-10
Vigun01g111200.v1.2	-2.7752579868031	0.000965336379035931
Vigun01g111300.v1.2	-5.6027456793451	3.62989317286998e-14
Vigun01g111400.v1.2	-0.705122761771076	0.0275124229977259
Vigun01g111500.v1.2	-0.620587449587808	1.96512667261829e-05
Vigun01g111600.v1.2	-0.0119469355836044	0.989546952142135
Vigun01g111700.v1.2	-1.6048125719715	1.65204690499644e-19
Vigun01g111800.v1.2	-0.00504637783463337	0.983089464363837
Vigun01g112000.v1.2	-0.359284200815081	0.887408227062081
Vigun01g112100.v1.2	0.139754577036256	0.359719287076876
Vigun01g112200.v1.2	0.194962662592252	0.513273143541614
Vigun01g112300.v1.2	-0.180168039561201	0.492017637717622
Vigun01g112500.v1.2	0.169877874254889	0.778128331534991
Vigun01g112600.v1.2	-0.912606800774161	0.0759808740275975
Vigun01g112700.v1.2	-0.0976092634299419	0.958593505751336
Vigun01g112800.v1.2	0.161504750015629	0.936035632495775
Vigun01g112900.v1.2	-2.04439533538379	1.20345208236931e-06
Vigun01g113000.v1.2	-0.500987381706569	0.665382581130434
Vigun01g113100.v1.2	-0.547118018655846	0.665212506508776
Vigun01g113200.v1.2	0.320697536289116	0.278759855698459
Vigun01g113300.v1.2	0.145490382985242	0.543529210363103
Vigun01g113400.v1.2	0.0563534091451693	0.853896208801005
Vigun01g113500.v1.2	-0.311300899918419	0.742424543437939
Vigun01g113600.v1.2	0.405546548908493	0.160999189190718
Vigun01g113700.v1.2	-0.182545540559862	0.0837481679430819
Vigun01g113800.v1.2	-1.78213115434647	0.00024140551917933
Vigun01g113900.v1.2	1.08739575196313	0.0216314794572069
Vigun01g114000.v1.2	-0.214383052996691	0.103144399308621
Vigun01g114100.v1.2	1.98994797903409	7.84633591614732e-05
Vigun01g114200.v1.2	-4.30823757892631	3.6658306583285e-13
Vigun01g114300.v1.2	-2.50045676054328	4.19042013773481e-10
Vigun01g114400.v1.2	-3.43411176922355	4.96432283508236e-07
Vigun01g114500.v1.2	-0.612278647131609	0.00809431071276179
Vigun01g114600.v1.2	0.765266240499347	4.79843270822186e-05
Vigun01g114700.v1.2	-0.535652258958901	0.00756784025000637
Vigun01g114800.v1.2	0.754344828321917	0.00018307445950806
Vigun01g114900.v1.2	0.102874237674851	0.56009043129689
Vigun01g115000.v1.2	0.358014693923806	0.448410618498247
Vigun01g115200.v1.2	0.0581448127359774	0.831053706369168
Vigun01g115300.v1.2	2.91016845232952	1.43052959416072e-17
Vigun01g115400.v1.2	-0.020470687145903	0.961108366681047
Vigun01g115850.v1.2	-0.0740269281107467	0.820083002559794
Vigun01g115900.v1.2	0.424125717290446	0.180478767021133
Vigun01g116200.v1.2	-0.301894069091503	0.0318422680801603
Vigun01g116300.v1.2	-0.0700649833254636	0.801877619288568
Vigun01g116400.v1.2	-1.02761891292865	1.46924142115301e-07
Vigun01g116500.v1.2	-0.196362819765935	0.699723903932089
Vigun01g116700.v1.2	-0.257400285814803	0.441020086951627
Vigun01g116800.v1.2	-0.162812958489983	0.394356773823139
Vigun01g116900.v1.2	1.75059150297004	4.68431630702411e-08
Vigun01g117000.v1.2	0.277283072166571	0.418571667224162
Vigun01g117100.v1.2	0.518421053949092	0.448937824130848
Vigun01g117200.v1.2	-0.853965275713171	0.158712063152696
Vigun01g117300.v1.2	-0.0577936661443677	0.819042492709339
Vigun01g117400.v1.2	0.552756532063054	0.463619244521612
Vigun01g117500.v1.2	-0.831652010611117	0.00146091556561738
Vigun01g117700.v1.2	0.429855118734765	0.246046326728638
Vigun01g117800.v1.2	-0.670376879059115	0.0411897618117245
Vigun01g117900.v1.2	0.374402745682151	0.462047597695156
Vigun01g118100.v1.2	1.17746217965977	0.00108839855491512
Vigun01g118200.v1.2	0.30823538589184	0.165262898795559
Vigun01g118300.v1.2	0.87435858987296	1.79544081002579e-06
Vigun01g118500.v1.2	0.324737424407472	0.794956002716073
Vigun01g118600.v1.2	0.1186432109505	0.469934104256898
Vigun01g118700.v1.2	0.156407339359759	0.658399276521085
Vigun01g118800.v1.2	-0.149870401095071	0.413943171987548
Vigun01g118900.v1.2	0.648362799053781	0.0464841890037183
Vigun01g119000.v1.2	0.21417063128812	0.345342659258126
Vigun01g119100.v1.2	0.470814914068639	0.0596629435564436
Vigun01g119200.v1.2	-1.20227780955495	0.0564342478961296
Vigun01g119300.v1.2	4.20978988414548	2.90526537158746e-08
Vigun01g119400.v1.2	0.226088575271325	0.544851022246022
Vigun01g119500.v1.2	0.326005368284719	0.499848366024743
Vigun01g119600.v1.2	0.687674999658265	0.185570279228414
Vigun01g119701.v1.2	-0.221259525908326	0.768524600198833
Vigun01g119900.v1.2	1.01258131937193	0.0641352031606706
Vigun01g120100.v1.2	1.07557370122717	0.000761155570607614
Vigun01g120200.v1.2	0.196167637697183	0.290314845385553
Vigun01g120250.v1.2	-1.36097676950647	0.1037156413485
Vigun01g120300.v1.2	-0.4557911010995	0.712448325758931
Vigun01g120500.v1.2	0.0102083716382234	0.958988390513284
Vigun01g120600.v1.2	-0.173111349404896	0.653023857725762
Vigun01g120700.v1.2	-0.125245633819034	0.450528663184788
Vigun01g120800.v1.2	-0.790574791402303	0.0165074117825009
Vigun01g120900.v1.2	0.719658686136404	0.244505840474084
Vigun01g121000.v1.2	-0.440074130719626	0.0272385582447819
Vigun01g121100.v1.2	0.822051148475219	0.109416613622476
Vigun01g121200.v1.2	1.8802573463779	0.169144061930599
Vigun01g121300.v1.2	-0.0966084333251672	0.931296065701986
Vigun01g121500.v1.2	0.215837057561686	0.887368054770653
Vigun01g121600.v1.2	-0.526352742612269	0.529636555276488
Vigun01g121700.v1.2	-0.25203897625508	0.719313624496398
Vigun01g121800.v1.2	-0.607291796191214	0.000508259135709225
Vigun01g121900.v1.2	-0.156725065732999	0.567459039770309
Vigun01g122000.v1.2	-0.707420225055801	0.0256473621822951
Vigun01g122100.v1.2	-0.0984532379835683	0.900618096455155
Vigun01g122200.v1.2	0.498340177671065	0.000860886787201839
Vigun01g122300.v1.2	0.232849695329517	0.125271940646429
Vigun01g122400.v1.2	0.200142970575036	0.111360907633749
Vigun01g122500.v1.2	0.89121552357544	0.156212295895905
Vigun01g122600.v1.2	3.17846156125675	4.22191406298519e-50
Vigun01g122701.v1.2	2.24574069894625	0.120653086536864
Vigun01g122800.v1.2	-0.201398983973636	0.14261782536708
Vigun01g122900.v1.2	0.681329635278029	0.043169274441748
Vigun01g123000.v1.2	-0.438768511211327	0.0607565284250578
Vigun01g123101.v1.2	-0.0884073557106694	0.872191334395358
Vigun01g123200.v1.2	0.0258745873236272	0.890025714098154
Vigun01g123300.v1.2	0.415256882673889	0.703277063524455
Vigun01g123400.v1.2	-0.215848966117175	0.773657760375857
Vigun01g123500.v1.2	0.993285778735676	0.0297329025827062
Vigun01g123600.v1.2	-1.69153902731038	0.00187460446174847
Vigun01g123700.v1.2	0.737551546624638	0.599792790771971
Vigun01g123800.v1.2	0.663270834916786	0.184446497201366
Vigun01g123900.v1.2	0.620836764542675	0.0791956932570487
Vigun01g124000.v1.2	0.632558306008687	0.00277139428902199
Vigun01g124100.v1.2	0.906375112228905	0.0969243007931865
Vigun01g124200.v1.2	-0.390159535461271	0.778137023705572
Vigun01g124300.v1.2	1.16167052011068	1.4099253213429e-12
Vigun01g124400.v1.2	-0.2194840116049	0.0927225840389882
Vigun01g124500.v1.2	0.747454652940688	0.133238113082532
Vigun01g124600.v1.2	0.490295454673909	0.763757741631108
Vigun01g124700.v1.2	-0.250716041887327	0.478262347489516
Vigun01g124800.v1.2	-0.0190855385812104	0.929565902811568
Vigun01g124900.v1.2	0.354915618683019	0.0466714147048959
Vigun01g125000.v1.2	-0.209671169045903	0.127781877410806
Vigun01g125400.v1.2	0.314323235931727	0.264439226198373
Vigun01g125500.v1.2	-0.220167720086075	0.86484710279237
Vigun01g125600.v1.2	0.350188552985116	0.0357299137429225
Vigun01g125700.v1.2	0.311664354854326	0.235298954722819
Vigun01g125800.v1.2	1.06181010379968	1.50623510769186e-11
Vigun01g125900.v1.2	-0.468187389057005	0.116817153102088
Vigun01g126000.v1.2	0.143655718045476	0.626718519880199
Vigun01g126100.v1.2	0.413679716200756	0.221965468562609
Vigun01g126200.v1.2	0.0973905832959717	0.678005177492737
Vigun01g126300.v1.2	-0.146597318556915	0.472479009886237
Vigun01g126500.v1.2	0.157951258510486	0.238825705448101
Vigun01g126600.v1.2	0.1401936656445	0.526367076459869
Vigun01g126800.v1.2	-0.412203119018313	0.080702748324742
Vigun01g126900.v1.2	0.0982785989826075	0.651361789462735
Vigun01g127100.v1.2	-0.0959737417777358	0.848263511927997
Vigun01g127400.v1.2	0.600559505087402	0.0533370838643389
Vigun01g127500.v1.2	-2.11940276748492	0.194194246867583
Vigun01g127600.v1.2	-0.183369903048719	0.790621793244887
Vigun01g127700.v1.2	-3.61951285363835	3.18441297609825e-09
Vigun01g127800.v1.2	-3.59509769453443	2.00693976077645e-15
Vigun01g128000.v1.2	-0.955188899009632	0.0036950230208376
Vigun01g128100.v1.2	0.68057073311112	0.222666901535324
Vigun01g128200.v1.2	0.196271837646604	0.00702499274134539
Vigun01g128300.v1.2	-1.19427371950176	0.00139069760146835
Vigun01g128500.v1.2	0.104918770604174	0.786757714313765
Vigun01g128600.v1.2	-0.275229474063738	0.0595396764119681
Vigun01g128700.v1.2	3.43769997728727	0.000391205549277114
Vigun01g128800.v1.2	-0.626881193501629	0.010942665701113
Vigun01g128900.v1.2	1.69750750209058	0.0696320947633686
Vigun01g129000.v1.2	-0.483031128597733	0.200154362660044
Vigun01g129100.v1.2	-0.301811119358384	0.64676619863038
Vigun01g129200.v1.2	-1.22409139013498	0.00562368854965693
Vigun01g129400.v1.2	-1.1198147434178	0.00811674197552138
Vigun01g129500.v1.2	-0.660672294095099	0.159772582508698
Vigun01g129600.v1.2	0.694460820995683	0.0609076912097312
Vigun01g129700.v1.2	0.0463009811473986	0.83909915652873
Vigun01g129800.v1.2	-0.169871577811787	0.53558935151736
Vigun01g130000.v1.2	-0.420037497227256	0.00510851563226822
Vigun01g130100.v1.2	-1.62524585128411	4.88377913004683e-05
Vigun01g130600.v1.2	-0.285454585761698	0.0868664846939576
Vigun01g130666.v1.2	0.361706230507822	0.278198199145272
Vigun01g130700.v1.2	0.344861777983579	0.120627414971628
Vigun01g130800.v1.2	0.158324163368301	0.607332671868486
Vigun01g130900.v1.2	0.198978676664189	0.291246395601335
Vigun01g131100.v1.2	-0.232948256816879	0.695422108760726
Vigun01g131200.v1.2	-1.25282663177743	0.0434601896155788
Vigun01g131300.v1.2	-0.137660143208994	0.840711841812668
Vigun01g131400.v1.2	-0.0617732216773974	0.792856157096928
Vigun01g131500.v1.2	-0.01419620984804	0.950555350485988
Vigun01g131600.v1.2	0.31263252562384	0.112310456070847
Vigun01g131700.v1.2	-0.877096589124824	NA
Vigun01g131900.v1.2	0.789048096114675	2.81413243628639e-05
Vigun01g132000.v1.2	-0.226969990008734	0.17336988657673
Vigun01g132100.v1.2	-0.0342104213080225	0.913131115555376
Vigun01g132200.v1.2	0.0432136449808543	0.891147634299347
Vigun01g132400.v1.2	0.844360007878812	2.44133357163373e-05
Vigun01g132500.v1.2	0.618360254012355	0.0889465394885051
Vigun01g132700.v1.2	0.0895700793691718	NA
Vigun01g132800.v1.2	-0.173204631438894	0.661250895144316
Vigun01g132900.v1.2	0.821617599586783	0.159909911469207
Vigun01g133000.v1.2	-0.344470454768781	0.341214803129025
Vigun01g133100.v1.2	-0.538865887770472	0.412350784163972
Vigun01g133200.v1.2	-0.00826132278493922	0.971653211199546
Vigun01g133500.v1.2	0.884680088718008	0.160667362532063
Vigun01g133600.v1.2	0.783322651863345	0.182852142224037
Vigun01g133700.v1.2	-0.187904493544789	0.168780384591487
Vigun01g133800.v1.2	-0.640292785917822	0.00167245846043548
Vigun01g133900.v1.2	0.924398812384373	0.106437843958446
Vigun01g134000.v1.2	0.859950935840307	0.224835513920833
Vigun01g134050.v1.2	0.526722295471157	0.557047877212741
Vigun01g134100.v1.2	-1.39483007252441	1.23452242165641e-15
Vigun01g134300.v1.2	0.250299523561163	0.611688778035517
Vigun01g134400.v1.2	0.00539777909311478	0.985500088072604
Vigun01g134500.v1.2	1.23999425959544	0.0270996267281009
Vigun01g134700.v1.2	0.241912925034959	0.165373785621943
Vigun01g134800.v1.2	0.368002797657038	0.00927964459972903
Vigun01g134900.v1.2	-0.0653730107889815	0.847512662018073
Vigun01g135000.v1.2	-0.624747870687493	0.0052856525450226
Vigun01g135100.v1.2	-0.738301098015883	0.263934558825883
Vigun01g135300.v1.2	-0.174471082125689	0.749412683800496
Vigun01g135600.v1.2	-0.132903889883508	0.264382231621033
Vigun01g135700.v1.2	-0.859264955026887	0.0840348335246202
Vigun01g135800.v1.2	0.058594864226559	0.831089604762209
Vigun01g135900.v1.2	0.311692540660424	0.00322670623167405
Vigun01g136000.v1.2	0.126298189106471	0.741408539133233
Vigun01g136100.v1.2	-0.690695624869483	0.69459138478206
Vigun01g136200.v1.2	0.408846890930905	0.0263189744431456
Vigun01g136300.v1.2	-0.0339143439275911	0.935544925293531
Vigun01g136400.v1.2	0.0235351438424246	0.931504375294554
Vigun01g136500.v1.2	0.643424283707946	0.0261122901567578
Vigun01g136600.v1.2	0.985184196890623	0.000625854953568011
Vigun01g136700.v1.2	1.24484269542484	1.1491200124681e-15
Vigun01g136800.v1.2	0.600138711602658	0.287885366618246
Vigun01g136900.v1.2	0.839104349689524	0.143912121586068
Vigun01g137000.v1.2	-0.0796784996964372	0.559359396190093
Vigun01g137100.v1.2	0.724796522008557	0.287648445424691
Vigun01g137200.v1.2	1.5545601954413	2.3905196613395e-17
Vigun01g137300.v1.2	1.26199971805218	NA
Vigun01g137500.v1.2	-1.03628120870635	0.00133855171204342
Vigun01g137600.v1.2	0.233576739555322	0.338093224417245
Vigun01g137700.v1.2	-2.78226843462155	9.6375824924112e-10
Vigun01g137800.v1.2	0.245939483651168	0.0300406040968254
Vigun01g137900.v1.2	2.16289192372792	0.0112767221249335
Vigun01g138000.v1.2	-0.653869034200675	0.0218063207074352
Vigun01g138100.v1.2	0.948364264584406	0.0833093246697619
Vigun01g138200.v1.2	-1.08705868989452	1.33015335861239e-07
Vigun01g138300.v1.2	0.672306958153508	0.0154186234374214
Vigun01g138400.v1.2	0.882713244165251	0.000605392705827443
Vigun01g138500.v1.2	0.616122116984351	0.000662443251086419
Vigun01g138600.v1.2	-0.269010111363905	0.0234364109297561
Vigun01g138700.v1.2	-0.0109987087001113	0.976648721828701
Vigun01g138800.v1.2	0.325418599913992	0.226223290206457
Vigun01g138900.v1.2	0.59177974960315	1.87802476811156e-06
Vigun01g139000.v1.2	0.0824827385519715	0.886399347983393
Vigun01g139100.v1.2	-2.13659318982831	2.75273719368975e-07
Vigun01g139200.v1.2	1.77015603423191	3.0475348855301e-08
Vigun01g139300.v1.2	0.486430005235274	2.75005023947844e-06
Vigun01g139400.v1.2	0.797912466279425	0.00146091556561738
Vigun01g139500.v1.2	0.27604473001246	0.312913924387615
Vigun01g139600.v1.2	-0.756196536896416	0.105931760922458
Vigun01g139800.v1.2	-2.73939619017008	4.12925286148589e-08
Vigun01g139900.v1.2	-0.130011341643241	0.138876016002499
Vigun01g140000.v1.2	-2.19666480976224	1.2549815813115e-07
Vigun01g140100.v1.2	-2.63954080848284	0.00217835255555607
Vigun01g140300.v1.2	1.49176914964965	0.643633415877711
Vigun01g140400.v1.2	-1.33021922739703	NA
Vigun01g140500.v1.2	-4.06484726291264	0.00575433792679619
Vigun01g140600.v1.2	-0.168888056015356	0.631030660908476
Vigun01g140700.v1.2	1.05135593004751	NA
Vigun01g140800.v1.2	0.327623168472548	0.692405525553191
Vigun01g140900.v1.2	-0.0988971176785164	0.522246649065728
Vigun01g141000.v1.2	0.12656111873386	0.354531061281539
Vigun01g141100.v1.2	-0.183496959598329	0.760312525663951
Vigun01g141200.v1.2	-0.225956834934598	0.316827655745772
Vigun01g141300.v1.2	-0.633552093354691	0.783651143944781
Vigun01g141400.v1.2	-1.49885107903917	0.0504728337645687
Vigun01g141500.v1.2	-0.631269113977883	0.0042779154061319
Vigun01g141600.v1.2	-0.505122608520777	0.0234125048810273
Vigun01g141900.v1.2	0.0270966608260554	0.870213517345101
Vigun01g142400.v1.2	2.25870655557944	0.0349976435213008
Vigun01g142500.v1.2	-1.75826099180601	0.00681948357944607
Vigun01g142600.v1.2	-1.34754231716587	0.0344628316024069
Vigun01g142700.v1.2	0.301601229674632	0.532090788493628
Vigun01g142800.v1.2	0.0903882358034079	0.741967735717969
Vigun01g142900.v1.2	-0.203035472752965	0.778631812050822
Vigun01g143000.v1.2	0.133876493741872	0.818717400190196
Vigun01g143100.v1.2	-1.06724619463668	0.00329110339575907
Vigun01g143200.v1.2	0.0342190688564014	0.895080733569625
Vigun01g143300.v1.2	0.640177815122623	0.272626402563321
Vigun01g143400.v1.2	-0.283027515443883	0.346692804337158
Vigun01g143500.v1.2	0.0112639615236758	0.944246192730755
Vigun01g143600.v1.2	-0.584894598088713	0.285129288032838
Vigun01g143700.v1.2	0.160317022468646	0.653469738293564
Vigun01g143800.v1.2	-0.295128655700562	0.189121528442565
Vigun01g143900.v1.2	-0.287214749197861	0.137518652524003
Vigun01g144000.v1.2	1.19083578548885	0.127098676766557
Vigun01g144100.v1.2	0.0908394290687962	0.566967567318471
Vigun01g144200.v1.2	-0.386696063361161	0.11601832001105
Vigun01g144400.v1.2	-0.495754984884817	0.665813475512058
Vigun01g144500.v1.2	-0.125482727004516	0.753704547936376
Vigun01g144600.v1.2	-1.49717400973511	2.29780210568292e-08
Vigun01g144700.v1.2	-0.438262620215821	0.493171818631024
Vigun01g144800.v1.2	0.400791393665516	0.0970981102743207
Vigun01g144900.v1.2	0.193354060086394	0.342593164602013
Vigun01g145000.v1.2	-0.0496537325664394	0.875445362971784
Vigun01g145100.v1.2	-0.563333395572349	0.0507083106248896
Vigun01g145200.v1.2	-0.150876925461816	NA
Vigun01g145400.v1.2	1.01460151188044	0.0304807493711163
Vigun01g145500.v1.2	-3.41686545803618	3.32050287255813e-20
Vigun01g145700.v1.2	-2.99156435630531	0.000504171306917394
Vigun01g145800.v1.2	-0.995907766933291	0.211774281713836
Vigun01g145900.v1.2	0.0235770517632305	0.936300197235829
Vigun01g146000.v1.2	-1.6465044533847	3.56175379331126e-08
Vigun01g146200.v1.2	-0.410259644036143	0.0576374464312053
Vigun01g146300.v1.2	0.0804546634844016	0.572554742107771
Vigun01g146400.v1.2	0.315087556195917	0.624569559377351
Vigun01g146500.v1.2	0.713070803119584	0.00467397927492404
Vigun01g146600.v1.2	-0.152187694968751	0.309715478327557
Vigun01g146700.v1.2	-0.848460526500935	3.70365898229291e-05
Vigun01g146800.v1.2	-0.000842909434062654	0.997020489185606
Vigun01g147000.v1.2	-0.0462515639579325	0.952149585641841
Vigun01g147200.v1.2	2.65261242138784	0.00436811460429365
Vigun01g147300.v1.2	-0.824787822386738	0.0222272720352306
Vigun01g147400.v1.2	1.41501182270689	2.69000140847943e-17
Vigun01g147600.v1.2	0.488853206007079	0.00322281617442973
Vigun01g147700.v1.2	0.573457060670998	0.00334339057616172
Vigun01g147800.v1.2	-1.62617253014467	0.0010895139182451
Vigun01g147900.v1.2	0.505723497318816	0.205042375971185
Vigun01g148000.v1.2	-0.570563611298253	0.116618154777669
Vigun01g148100.v1.2	0.41368275883909	0.0379980291120177
Vigun01g148200.v1.2	-0.031930357875954	0.981693052302182
Vigun01g148300.v1.2	-0.90286663094967	NA
Vigun01g148500.v1.2	0.23836843087582	0.462042610379453
Vigun01g148600.v1.2	-0.66592786367985	5.14385802337558e-05
Vigun01g148700.v1.2	1.29461475067048	NA
Vigun01g148800.v1.2	-1.32255094658189	0.000141362020094944
Vigun01g148900.v1.2	0.351014942424874	0.0366453105138887
Vigun01g149000.v1.2	0.122706781269329	0.457597707814972
Vigun01g149100.v1.2	0.0184596263411994	0.910165468952348
Vigun01g149200.v1.2	-0.0185354233844868	0.889649531079077
Vigun01g149300.v1.2	-0.154924860314888	0.639998150054141
Vigun01g149400.v1.2	-0.291075403298794	0.237585282285115
Vigun01g149500.v1.2	0.284640653275419	0.0866102085245899
Vigun01g149600.v1.2	1.06805497944737	0.00127215764326002
Vigun01g149700.v1.2	0.114415278818679	0.79215784767545
Vigun01g149800.v1.2	0.68452471696437	0.0315276951946023
Vigun01g149900.v1.2	0.256228644639168	0.0755509379333298
Vigun01g150000.v1.2	0.504250441680477	0.000441021707568491
Vigun01g150100.v1.2	0.339180702582807	0.419349421504193
Vigun01g150200.v1.2	-0.235807507995869	0.413286815021756
Vigun01g150300.v1.2	0.0771287653065213	0.737870844192503
Vigun01g150400.v1.2	2.77841227497045	0.0145030416103315
Vigun01g150500.v1.2	0.657721854906555	0.000466119734801087
Vigun01g150600.v1.2	3.70630590273807	0.000380741195877254
Vigun01g150700.v1.2	0.036411503067429	0.91403331530762
Vigun01g150800.v1.2	-2.83042583189277	2.62135197954762e-07
Vigun01g150900.v1.2	0.32571377209625	0.0614635727143092
Vigun01g151000.v1.2	-0.359215628767843	0.472808989315209
Vigun01g151100.v1.2	-0.349356105355863	0.200154362660044
Vigun01g151300.v1.2	-0.0142197266824418	0.98711830450272
Vigun01g151400.v1.2	0.0819245930338278	0.914549678988872
Vigun01g151500.v1.2	2.30052297228737	NA
Vigun01g151600.v1.2	-0.389168096313055	0.448238586652399
Vigun01g151800.v1.2	-0.850820862296132	0.00597712438509707
Vigun01g151900.v1.2	-2.02157165094772	2.16408223154488e-05
Vigun01g152000.v1.2	-1.94725203455903	5.26251146657016e-05
Vigun01g152100.v1.2	0.106020902522292	0.565493095984366
Vigun01g152200.v1.2	-0.432998553541559	0.0549157314869899
Vigun01g152500.v1.2	-0.520448938801792	7.99255428331756e-05
Vigun01g152700.v1.2	-0.955745631726918	4.05564239491498e-06
Vigun01g152800.v1.2	-0.83096884846009	1.86039360626171e-06
Vigun01g152900.v1.2	0.581410141826396	0.146394463402845
Vigun01g153000.v1.2	-0.578209871043911	0.0300006091806399
Vigun01g153200.v1.2	-2.70195789778406	0.00015067045872921
Vigun01g153300.v1.2	-0.0986471968437674	0.527406412620527
Vigun01g153500.v1.2	-0.277647576549505	0.743243129188534
Vigun01g153600.v1.2	-0.414134962782274	0.236753668004305
Vigun01g153700.v1.2	0.00211020621734792	0.994441589449016
Vigun01g153800.v1.2	-0.00320467698405863	0.991142319254553
Vigun01g153900.v1.2	-0.242573891286629	0.586201611851169
Vigun01g154100.v1.2	-0.583573949418836	0.0890520161795538
Vigun01g154300.v1.2	0.147245050612807	0.405194972241623
Vigun01g154400.v1.2	0.562839630089829	0.0314239410718527
Vigun01g154500.v1.2	0.350608610261888	0.209721135672263
Vigun01g154600.v1.2	0.0791134705803752	0.574407951186064
Vigun01g154700.v1.2	-2.0408659993815	0.00110510191956344
Vigun01g154800.v1.2	0.107521070039939	0.712526282128731
Vigun01g154900.v1.2	0.236768330407874	0.313424203010924
Vigun01g155000.v1.2	0.265321071980241	0.127044470917119
Vigun01g155100.v1.2	0.742675285767072	0.251920048099035
Vigun01g155200.v1.2	0.414683090267275	0.673034622489975
Vigun01g155300.v1.2	0.46872705081162	0.099711914671341
Vigun01g155400.v1.2	0.370683429073368	0.0596431938994155
Vigun01g155600.v1.2	-1.24873116538529	3.16043517321172e-07
Vigun01g155700.v1.2	-1.38529089169733	3.18529235569439e-05
Vigun01g155800.v1.2	0.55086244040809	0.0916758778101099
Vigun01g155900.v1.2	0.334018727983442	0.0289244420535795
Vigun01g156000.v1.2	-0.433889714163143	0.472793009137748
Vigun01g156100.v1.2	-0.139158269110253	0.353033388751341
Vigun01g156200.v1.2	1.90524133299961	1.30773484339964e-31
Vigun01g156300.v1.2	-4.04967821256615	4.19948887257026e-88
Vigun01g156400.v1.2	-0.224570491610628	0.226027608630783
Vigun01g156500.v1.2	1.48630670059522	2.64435728149902e-11
Vigun01g156600.v1.2	0.00473804722493154	0.990122142128662
Vigun01g156700.v1.2	0.346655024239006	0.181881990700257
Vigun01g156800.v1.2	-0.677915383939393	3.01654476513967e-05
Vigun01g156900.v1.2	0.125307811069484	0.544864082318762
Vigun01g157000.v1.2	0.643309250872185	0.00699303715606967
Vigun01g157100.v1.2	0.93685321912311	0.00503657255080448
Vigun01g157200.v1.2	-0.190769118516648	0.56792408346864
Vigun01g157300.v1.2	0.0598734086882959	0.867484108053765
Vigun01g157400.v1.2	-0.183556067175944	0.68849712332801
Vigun01g157500.v1.2	0.0906455153955087	0.571020613796392
Vigun01g157600.v1.2	0.802921607181956	0.0484536167134133
Vigun01g157700.v1.2	0.496524183465744	0.0421030417191901
Vigun01g157800.v1.2	0.159585032572658	0.276755637666629
Vigun01g157900.v1.2	-0.0510809592753201	0.917808484619939
Vigun01g158000.v1.2	0.324852663036959	0.173401397950869
Vigun01g158100.v1.2	2.65310625885909	2.30508339361601e-41
Vigun01g158200.v1.2	1.19081872387486	0.0346637332187777
Vigun01g158300.v1.2	0.557370631466041	0.00336010999891989
Vigun01g158401.v1.2	-0.269502871125985	0.674926820434682
Vigun01g158500.v1.2	0.214405541173798	0.821648541620698
Vigun01g158600.v1.2	0.262759624585173	0.115693470695919
Vigun01g158700.v1.2	-0.0585502417753892	0.813288361566012
Vigun01g158800.v1.2	-0.523351588915932	0.292134435358854
Vigun01g158900.v1.2	-0.0383445696896461	0.850334920117963
Vigun01g159100.v1.2	0.413168886292041	0.226811158718905
Vigun01g159200.v1.2	0.202827492959553	0.285111764357478
Vigun01g159300.v1.2	-1.47379334381599	5.59037610351409e-07
Vigun01g159401.v1.2	-0.589853364540063	0.628884995075913
Vigun01g159500.v1.2	-0.192556007011597	0.615079068933861
Vigun01g159600.v1.2	0.154803372935626	0.688514178027587
Vigun01g159800.v1.2	-1.59726779119234	4.81535576960932e-05
Vigun01g159900.v1.2	-0.00931574403417172	0.969063147261894
Vigun01g160000.v1.2	0.400207810572277	0.41355128352268
Vigun01g160100.v1.2	0.288634551171071	0.0711375673154968
Vigun01g160300.v1.2	-1.15570093460344	0.00121101117688772
Vigun01g160400.v1.2	-0.461025067539684	0.320691083942851
Vigun01g160532.v1.2	1.3117634608065	0.0132841795973969
Vigun01g160600.v1.2	-2.11491815748115	0.0610840084799637
Vigun01g160900.v1.2	-0.0495849020402361	0.907404908790542
Vigun01g161000.v1.2	-0.594839616873925	0.00486729420346668
Vigun01g161100.v1.2	-0.00255243281627028	0.993875396947989
Vigun01g161200.v1.2	-0.207176380292857	0.210526357697755
Vigun01g161400.v1.2	-0.156515663269667	0.092466173352492
Vigun01g161500.v1.2	-0.312219659447107	0.82108594183598
Vigun01g161700.v1.2	-0.886644189819757	0.0350894173037371
Vigun01g161900.v1.2	0.322833898402302	0.0165536718855747
Vigun01g162100.v1.2	-2.80809845368561	2.13480205361633e-21
Vigun01g162300.v1.2	-0.167979303745078	0.700342975849184
Vigun01g162400.v1.2	0.125679913421913	0.707324622417786
Vigun01g162500.v1.2	-0.623930875273038	0.00350263153004596
Vigun01g162600.v1.2	-0.906298218401714	0.000292047502167025
Vigun01g162800.v1.2	-0.884852016239697	0.0461705426790282
Vigun01g162900.v1.2	0.318108994884892	0.0175248281347153
Vigun01g163000.v1.2	-0.288948474515593	0.12683166372189
Vigun01g163100.v1.2	0.26025290412272	0.448992155557435
Vigun01g163400.v1.2	1.37154413196964	6.6662349419599e-06
Vigun01g163500.v1.2	0.697869638962065	4.72139331026368e-07
Vigun01g163600.v1.2	-0.67110883090869	0.0183135643070538
Vigun01g163700.v1.2	-0.246877581909556	0.511005012192376
Vigun01g163900.v1.2	1.45378076690842	3.25003930973702e-09
Vigun01g164000.v1.2	-0.166720552847249	0.662815149499426
Vigun01g164100.v1.2	0.155842234293391	0.808561098495874
Vigun01g164200.v1.2	0.390137414716678	0.303109950773544
Vigun01g164300.v1.2	0.600288489641264	0.311780681479954
Vigun01g164400.v1.2	-0.139619494896291	0.741942439106187
Vigun01g164600.v1.2	0.570463004708341	NA
Vigun01g164700.v1.2	0.680394171278823	6.09737099549621e-05
Vigun01g164800.v1.2	0.0863831464592373	0.679179050150556
Vigun01g164900.v1.2	-0.283671178652497	0.562633590841353
Vigun01g165000.v1.2	1.1366977470884	0.000466815480815432
Vigun01g165100.v1.2	2.35002131348486	4.11575011583627e-06
Vigun01g165200.v1.2	-0.0126865302406876	0.983052590422248
Vigun01g165300.v1.2	-0.250920353558098	0.604077799805011
Vigun01g165400.v1.2	-0.586119455454641	0.159601797657156
Vigun01g165600.v1.2	-0.270762697274514	0.479309348823269
Vigun01g165700.v1.2	-0.32222939562605	0.638873906883397
Vigun01g165850.v1.2	0.939277139051443	0.317622978127664
Vigun01g165900.v1.2	-0.743467681404843	0.0119515653706726
Vigun01g166200.v1.2	-0.552264482020069	0.212452230569951
Vigun01g166400.v1.2	-4.9298217080866	6.73633169980516e-14
Vigun01g166500.v1.2	-0.330201084481811	0.473749798418992
Vigun01g166600.v1.2	0.200150338658739	0.241630326502234
Vigun01g166800.v1.2	-0.286931812954997	0.603389053863407
Vigun01g166900.v1.2	-0.782647976138315	4.69513769400481e-05
Vigun01g167000.v1.2	0.230601709896873	0.402653713954954
Vigun01g167200.v1.2	0.115982503482539	0.759401972671684
Vigun01g167300.v1.2	0.287913693832066	0.0791354257071903
Vigun01g167400.v1.2	-0.240847310656413	0.118768253504943
Vigun01g167500.v1.2	0.43670852901228	0.646877044199969
Vigun01g167600.v1.2	2.82006214249104	0.127820705310934
Vigun01g167700.v1.2	0.278941847163244	0.832867512115764
Vigun01g167800.v1.2	-0.366743736158687	0.108244446937082
Vigun01g167900.v1.2	2.20643723287569	0.453432971317122
Vigun01g168000.v1.2	-0.105115721308941	0.590039512333687
Vigun01g168100.v1.2	1.71932707954358	0.397832151482759
Vigun01g168200.v1.2	0.0564185842831659	0.87698109675532
Vigun01g168300.v1.2	0.0572373766808994	0.879068186275093
Vigun01g168400.v1.2	0.0856206555842899	0.947366289011133
Vigun01g168500.v1.2	0.330135288757063	0.0588929147686113
Vigun01g168600.v1.2	-2.55032231116791	1.64437122603077e-05
Vigun01g168700.v1.2	0.771028031977136	0.0232435960047383
Vigun01g168800.v1.2	-0.649131204102529	0.0207139663142838
Vigun01g168900.v1.2	-0.217170763879232	0.54479396724486
Vigun01g169000.v1.2	0.106912168091098	0.766496014620823
Vigun01g169100.v1.2	-0.13316816698678	0.442334221728636
Vigun01g169200.v1.2	0.127708744145042	0.393620153556585
Vigun01g169300.v1.2	0.420939751405501	0.124529416205231
Vigun01g169500.v1.2	-0.0211920593545751	0.886752824546815
Vigun01g169600.v1.2	-1.46038488317063	0.000182088243186472
Vigun01g169800.v1.2	0.0829999982039166	0.814558844656987
Vigun01g169900.v1.2	-0.240569570424204	0.419346304680504
Vigun01g170000.v1.2	0.040108304312985	0.862764267786517
Vigun01g170100.v1.2	-0.827010541590991	0.0584535355510971
Vigun01g170200.v1.2	-0.628962169023988	0.00175720762747986
Vigun01g170300.v1.2	-0.18736648945567	0.546192008237314
Vigun01g170400.v1.2	0.853598533242629	9.53791255046573e-08
Vigun01g170500.v1.2	-0.153931328428416	0.802778925399322
Vigun01g170600.v1.2	-1.1770331708982	0.131392278877123
Vigun01g170800.v1.2	0.279515492331355	0.426441381851206
Vigun01g170900.v1.2	-0.298067998956365	0.29985960931865
Vigun01g171000.v1.2	2.15874285726024	0.000357031089872263
Vigun01g171100.v1.2	-0.960172948558762	0.00166976145404611
Vigun01g171300.v1.2	0.966936299972369	0.162918870770396
Vigun01g171400.v1.2	-0.240600076415123	0.895797339096056
Vigun01g171500.v1.2	1.5198484192302	0.0341720666079477
Vigun01g171600.v1.2	-0.197558491185991	0.0843099621036055
Vigun01g171700.v1.2	-0.147524946022204	0.701660159632538
Vigun01g171800.v1.2	-0.674507087946909	0.0467387423323334
Vigun01g171900.v1.2	1.05986718070164	6.09859967904491e-06
Vigun01g172000.v1.2	2.07664521590542	4.06360787827412e-05
Vigun01g172100.v1.2	-0.150876925461816	NA
Vigun01g172300.v1.2	-0.255107310284556	0.250387221127811
Vigun01g172400.v1.2	0.659521673544946	0.0212583334838656
Vigun01g172700.v1.2	1.55637950725524	5.74493746392728e-06
Vigun01g172800.v1.2	0.0542437865568116	0.771475109021646
Vigun01g173000.v1.2	3.49126758839993	0.374158991543975
Vigun01g173100.v1.2	-0.0451169716449548	0.910422716910066
Vigun01g173300.v1.2	0.375563144184099	0.197569715480969
Vigun01g173400.v1.2	0.156447852463366	0.471794804681692
Vigun01g173500.v1.2	0.275565882477811	0.27310483701832
Vigun01g173600.v1.2	0.00561525878768739	0.98101391389491
Vigun01g173700.v1.2	1.0585712570893	4.01565672572595e-05
Vigun01g173800.v1.2	-0.340198406783524	0.00770480670628574
Vigun01g173900.v1.2	0.0640981036587703	0.920319657114586
Vigun01g174000.v1.2	-0.331010626341847	0.0795109158967968
Vigun01g174100.v1.2	0.628283136481183	0.0891372670167793
Vigun01g174150.v1.2	0.0227519053353038	0.910997117451909
Vigun01g174200.v1.2	0.246993624478772	0.484922609720806
Vigun01g174300.v1.2	-0.0858313048973353	0.737287172822416
Vigun01g174400.v1.2	-0.0375008332399074	0.967438004486638
Vigun01g174500.v1.2	1.19621740345299	0.0288033821721115
Vigun01g174600.v1.2	-1.0874981140083	9.30946431509177e-08
Vigun01g174700.v1.2	0.096843974069385	0.566719981294817
Vigun01g174800.v1.2	0.236344019525111	0.14439564135855
Vigun01g174900.v1.2	-0.577299331812899	0.0014949489045726
Vigun01g175000.v1.2	-0.154879989287092	0.578234051808244
Vigun01g175100.v1.2	0.70816051521052	1.68536322690516e-05
Vigun01g175300.v1.2	-0.367950614673103	0.239281074733442
Vigun01g175400.v1.2	-1.24777819795734	0.175009470047151
Vigun01g175500.v1.2	0.94459256571299	0.055070602585693
Vigun01g175600.v1.2	0.472273457231308	0.601703128286137
Vigun01g175700.v1.2	-0.33995110357275	0.0507805705822791
Vigun01g175800.v1.2	0.186326484173099	0.330423359208228
Vigun01g175900.v1.2	0.632748666862219	0.104022566832593
Vigun01g176000.v1.2	-2.73877696101182	6.96818123821444e-20
Vigun01g176100.v1.2	0.0662938012130708	0.810449356005234
Vigun01g176200.v1.2	1.84916434692477	0.264040713193453
Vigun01g176300.v1.2	0.131503047751828	0.260883730256514
Vigun01g176400.v1.2	-0.0591955260878939	0.698126235434299
Vigun01g176500.v1.2	0.380294150679272	0.16804422724643
Vigun01g176600.v1.2	0.114041944438601	0.665751448351875
Vigun01g176700.v1.2	-0.306993610911482	0.186806044240894
Vigun01g176800.v1.2	-0.275475291264048	0.700038488427496
Vigun01g176900.v1.2	0.260322076630514	0.162679841590202
Vigun01g177000.v1.2	0.34042880477808	0.499980833147177
Vigun01g177200.v1.2	0.323860403281026	0.173139579566953
Vigun01g177300.v1.2	0.479444678504587	0.711110764400137
Vigun01g177400.v1.2	0.471368732715709	0.283782413258346
Vigun01g177500.v1.2	0.160595607655647	0.246706999534703
Vigun01g177700.v1.2	0.108749904056042	0.544223705738113
Vigun01g177800.v1.2	-0.026341678483865	0.893574267153977
Vigun01g178000.v1.2	1.06889246227221	0.00104331020082235
Vigun01g178200.v1.2	0.161183205599342	0.364609233102861
Vigun01g178300.v1.2	0.277941623362223	0.310226406971405
Vigun01g178500.v1.2	0.419289237862946	0.175626812606099
Vigun01g178600.v1.2	0.147773730668898	0.729524493091294
Vigun01g178700.v1.2	-0.52348999197125	0.0318067113550686
Vigun01g178800.v1.2	1.03680182479385	0.0779344434678775
Vigun01g179000.v1.2	-2.18281087741736	1.07156957673725e-05
Vigun01g179050.v1.2	-1.25006095369706	0.033418610066922
Vigun01g179100.v1.2	-2.53633119911242	0.000102771150525993
Vigun01g179200.v1.2	-3.03164847628521	5.80878926340933e-06
Vigun01g179300.v1.2	0.864330027124303	0.00358106040440401
Vigun01g179600.v1.2	0.841710392948375	0.0670857284995504
Vigun01g179700.v1.2	0.904304017295122	2.92675735595422e-06
Vigun01g179800.v1.2	0.958920103250651	2.19655087381181e-05
Vigun01g179900.v1.2	2.15549375815312	1.27420494667638e-22
Vigun01g180000.v1.2	1.07605272388715	0.212799945302947
Vigun01g180200.v1.2	-0.126786237695083	0.547082158184991
Vigun01g180300.v1.2	-0.23434655755031	0.489833033957958
Vigun01g180400.v1.2	-1.12170259280164	0.181327842593273
Vigun01g180600.v1.2	0.175838534746329	0.144558839762906
Vigun01g180800.v1.2	0.080959215684509	0.930924582805131
Vigun01g180900.v1.2	-0.6451094818385	0.00319081210514129
Vigun01g181000.v1.2	-0.699441807895875	0.000204115665651826
Vigun01g181100.v1.2	-0.741092927739919	0.0446827790639997
Vigun01g181400.v1.2	-0.150876925461816	NA
Vigun01g181500.v1.2	0.350162770196556	0.381986221473461
Vigun01g181600.v1.2	-0.840351685658639	0.000356672078533933
Vigun01g181700.v1.2	0.292215579529215	0.00161254684455713
Vigun01g181800.v1.2	-1.48517535329023	3.5730503223856e-28
Vigun01g181900.v1.2	0.618788209943766	0.0101654042808752
Vigun01g182000.v1.2	-0.143266255460269	0.412249302929306
Vigun01g182200.v1.2	0.0814646809658501	0.803217363664555
Vigun01g182300.v1.2	0.166552784282539	0.446972741531349
Vigun01g182400.v1.2	0.66635204498361	0.000331572228145171
Vigun01g182500.v1.2	2.99458570450994	2.4440951192274e-06
Vigun01g182600.v1.2	1.03505685880383	0.810482998531332
Vigun01g182700.v1.2	0.742169451530319	0.0531747514601474
Vigun01g182900.v1.2	0.507553053482728	0.325327897270354
Vigun01g183100.v1.2	0.406880185687643	0.179557064954602
Vigun01g183200.v1.2	-0.257095129015552	0.0355789671897541
Vigun01g183300.v1.2	-0.950018369959386	1.81123737577039e-06
Vigun01g183400.v1.2	0.228082286189552	0.101535235088617
Vigun01g183500.v1.2	0.366942108319986	0.481649193265628
Vigun01g183700.v1.2	0.463590322665803	0.000140296124317756
Vigun01g183800.v1.2	1.285155896902	0.045889743984641
Vigun01g183900.v1.2	0.989878204898657	0.00332933589555129
Vigun01g184000.v1.2	-2.20614696521648	1.25787859503014e-06
Vigun01g184100.v1.2	0.150314222077729	0.292883571867684
Vigun01g184150.v1.2	0.339489922789888	0.104456257478108
Vigun01g184300.v1.2	0.095859773886204	0.531114300433047
Vigun01g184400.v1.2	-1.50777072458867	0.0840334508643502
Vigun01g184500.v1.2	0.716110635711839	0.00034248694428499
Vigun01g184600.v1.2	0.690877088259438	0.00548107973064622
Vigun01g184700.v1.2	0.105814997684747	0.806968653035444
Vigun01g184800.v1.2	0.21528718191219	0.0939055545403319
Vigun01g185000.v1.2	-0.131534759265615	0.602046642010945
Vigun01g185100.v1.2	-0.0346201277268025	0.910997117451909
Vigun01g185200.v1.2	0.138469821434924	0.404019269758914
Vigun01g185300.v1.2	-0.00208198379099299	0.99308909111317
Vigun01g185600.v1.2	0.779385914706085	0.0151009654434996
Vigun01g185700.v1.2	-0.464767341611653	0.846338207053073
Vigun01g185800.v1.2	0.292298847946539	0.154268398684502
Vigun01g186000.v1.2	0.149305229114369	0.624788599796575
Vigun01g186100.v1.2	1.02055952569927	1.30008337352274e-05
Vigun01g186200.v1.2	2.63631362324713	4.54654292485553e-11
Vigun01g186300.v1.2	-0.844017873207387	0.000212877674605764
Vigun01g186400.v1.2	0.111457804033075	0.926376999308282
Vigun01g186500.v1.2	-0.0267455209147892	0.935419331316634
Vigun01g186600.v1.2	0.164543361953957	0.84068032164526
Vigun01g186700.v1.2	-0.108006665860526	0.778128331534991
Vigun01g186800.v1.2	-2.02722494299729	8.86116236098293e-05
Vigun01g186900.v1.2	-0.161458331918198	0.150770253576635
Vigun01g187000.v1.2	2.48105671385568	0.0523955303515573
Vigun01g187100.v1.2	-0.90281903264504	1.27637583640261e-05
Vigun01g187300.v1.2	0.664554650503682	0.0990171250058849
Vigun01g187500.v1.2	0.261347715106597	0.10873301288933
Vigun01g187600.v1.2	1.75683124835014	0.374707670688482
Vigun01g187900.v1.2	-0.292307651135307	0.467219508599433
Vigun01g188000.v1.2	-0.202137083860485	0.233653166119198
Vigun01g188200.v1.2	0.712296795861539	0.000450971802604838
Vigun01g188300.v1.2	-0.265814806771207	0.16599415955697
Vigun01g188400.v1.2	0.047039104929406	0.79705483796687
Vigun01g188500.v1.2	0.828100854529243	0.0684626965732154
Vigun01g188600.v1.2	0.576017208869447	0.0478670299109672
Vigun01g188700.v1.2	-0.274385475670034	0.625962480322572
Vigun01g188800.v1.2	0.0896888411943676	0.361124948548617
Vigun01g188900.v1.2	0.847500907429177	0.254968508187616
Vigun01g189000.v1.2	0.278775330850647	0.0256516459451015
Vigun01g189100.v1.2	0.778365564373264	0.0822877492357865
Vigun01g189200.v1.2	-0.142481727893029	0.810440244638503
Vigun01g189300.v1.2	0.0903839512080779	0.547901431450983
Vigun01g189400.v1.2	-0.56760451952936	0.319634844739598
Vigun01g189500.v1.2	-0.45062023130548	0.0253969852389248
Vigun01g189800.v1.2	-0.682125802639005	0.0760211418095022
Vigun01g189900.v1.2	-0.530384251446509	0.257419259592716
Vigun01g190000.v1.2	0.252761002804717	0.224418204794269
Vigun01g190100.v1.2	-0.247428691552102	0.181426284999386
Vigun01g190400.v1.2	0.155584716618493	0.601315386158809
Vigun01g190500.v1.2	0.110286434988136	0.919617239684953
Vigun01g190600.v1.2	0.360430908340352	0.519682216288212
Vigun01g190700.v1.2	0.332954987779294	0.191971034994683
Vigun01g190800.v1.2	0.132320070665454	0.520253575577475
Vigun01g190900.v1.2	-0.169077843571334	0.526776441528101
Vigun01g191000.v1.2	0.0152105510533063	0.957993679529683
Vigun01g191200.v1.2	-0.226836697904541	0.744299983693046
Vigun01g191300.v1.2	-0.724551197733527	0.00482363692051302
Vigun01g191400.v1.2	-0.0159793895819127	0.977915121941982
Vigun01g191500.v1.2	1.05031003989605	2.47291164612792e-05
Vigun01g191700.v1.2	-0.441259334108728	0.00215426915074776
Vigun01g191800.v1.2	-0.290325189693434	0.563390202919892
Vigun01g191900.v1.2	-0.223823944282513	0.486747051833191
Vigun01g192000.v1.2	0.215506848008889	0.165779552112187
Vigun01g192200.v1.2	-0.0695364658422201	0.586340848153646
Vigun01g192400.v1.2	-2.012268770153	0.00662848863411231
Vigun01g192500.v1.2	-1.4921954456071	2.88224049281518e-14
Vigun01g192600.v1.2	0.0477941497659776	0.69148610459676
Vigun01g192700.v1.2	-0.0515296484110897	0.888334152514586
Vigun01g192800.v1.2	-0.378801293691314	0.00420908567147646
Vigun01g192900.v1.2	-0.343917666260651	0.108024962402148
Vigun01g193000.v1.2	-0.288323702064954	0.587492581283351
Vigun01g193100.v1.2	0.862899870872489	0.00738091187480599
Vigun01g193400.v1.2	-3.58342217645964	4.37334225962734e-09
Vigun01g193600.v1.2	-0.857415217671713	NA
Vigun01g193700.v1.2	-0.350756436481652	0.472880469928468
Vigun01g193800.v1.2	2.59296444164544	0.0180560380291053
Vigun01g194000.v1.2	-0.931779704260743	3.44888180830273e-10
Vigun01g194100.v1.2	1.10542707772129	5.98029250973565e-05
Vigun01g194200.v1.2	-0.248176012010282	0.200283502917
Vigun01g194300.v1.2	0.108423269960182	0.554779222619621
Vigun01g194400.v1.2	0.285494027301564	0.394356773823139
Vigun01g194500.v1.2	4.37373977956514	4.73007745858375e-22
Vigun01g194700.v1.2	0.0064742875602488	0.973529038219118
Vigun01g194800.v1.2	-0.379314057829553	0.0116128389127512
Vigun01g194900.v1.2	-0.0796137280259047	0.792970386140116
Vigun01g195000.v1.2	0.385407700816682	0.0293866213890173
Vigun01g195100.v1.2	1.12490237050571	0.0172926958642293
Vigun01g195200.v1.2	-0.471637470388058	0.334362336994182
Vigun01g195400.v1.2	0.15294720090972	0.882766660076125
Vigun01g195500.v1.2	0.982054871362522	0.146475982135034
Vigun01g195600.v1.2	2.34272454263411	0.065443139230156
Vigun01g195700.v1.2	0.619252599787309	0.263444811932227
Vigun01g195900.v1.2	2.55126133527263	0.0080473977122214
Vigun01g196000.v1.2	-0.409147610806528	0.0707292408646559
Vigun01g196100.v1.2	-0.215518542006146	0.905065461272434
Vigun01g196200.v1.2	0.0181061715317286	0.978821368266108
Vigun01g196400.v1.2	0.509420571921877	0.637842216141299
Vigun01g196500.v1.2	0.231368065821151	0.735375697736268
Vigun01g196600.v1.2	0.0987072885487137	0.874416876162615
Vigun01g196700.v1.2	0.181859913382674	0.181426284999386
Vigun01g196800.v1.2	0.732610154412838	0.102040957321542
Vigun01g196900.v1.2	1.5858102921205	0.00674787344388191
Vigun01g197000.v1.2	0.530617653591751	0.0455579635727464
Vigun01g197100.v1.2	0.0261964475795769	0.933934552164583
Vigun01g197200.v1.2	-0.736930284605542	1.59650117168524e-15
Vigun01g197300.v1.2	1.23630321054628	0.0769586988248934
Vigun01g197400.v1.2	0.459545966803382	0.266721676743287
Vigun01g197600.v1.2	0.0895700793691718	NA
Vigun01g197800.v1.2	-1.13617999160623	6.05262914758839e-07
Vigun01g197900.v1.2	0.0649656490010386	0.509269512102891
Vigun01g198100.v1.2	-0.16640648680505	0.625198848153736
Vigun01g198200.v1.2	0.372649269754084	0.000799660133957403
Vigun01g198300.v1.2	-0.0529645249541081	0.856610348827777
Vigun01g198400.v1.2	3.01515873069657	0.473473300993827
Vigun01g198500.v1.2	-0.656296970593791	0.0122813821094117
Vigun01g198600.v1.2	-0.581860672715296	0.0846903191196179
Vigun01g198701.v1.2	0.417411887244947	0.101274475540328
Vigun01g198800.v1.2	-0.0944670468512915	0.216822105256024
Vigun01g199000.v1.2	4.36208215880416	1.50173762169232e-08
Vigun01g199200.v1.2	0.360398412662259	0.00227837995167536
Vigun01g199300.v1.2	-0.327724125387508	0.764170651400085
Vigun01g199400.v1.2	-3.30474799586134	1.92931848165601e-08
Vigun01g199500.v1.2	-0.355090278089765	0.584383297625421
Vigun01g199600.v1.2	2.5534041081568	2.6696271818578e-07
Vigun01g199800.v1.2	1.7863492911602	1.19824653772085e-18
Vigun01g199900.v1.2	0.511408326566019	0.0072591780552017
Vigun01g200000.v1.2	0.700177130739979	0.0276657976983062
Vigun01g200100.v1.2	3.33791672830153	3.54120782482284e-14
Vigun01g200200.v1.2	0.951762208979571	4.26702289694686e-05
Vigun01g200300.v1.2	0.252211264123761	0.781190181935776
Vigun01g200400.v1.2	-2.33129528499223	0.0121616083447208
Vigun01g200500.v1.2	0.435542938545872	0.697292808338408
Vigun01g200600.v1.2	0.778151483704432	0.251994439803637
Vigun01g200700.v1.2	-0.494534583418272	0.000806895181820692
Vigun01g200800.v1.2	0.0652737833859318	0.77994922120571
Vigun01g200900.v1.2	0.00177941387138778	0.996903112243137
Vigun01g201000.v1.2	-0.187430979948452	0.672543786507297
Vigun01g201100.v1.2	0.0267744479679452	0.941711152983879
Vigun01g201200.v1.2	-0.0850981330242486	0.7048431529579
Vigun01g201300.v1.2	0.0970223860577913	0.650179401401194
Vigun01g201400.v1.2	0.127019632177825	0.357387709731677
Vigun01g201700.v1.2	-0.176673891722154	NA
Vigun01g201800.v1.2	0.0796140337002763	0.746760024423649
Vigun01g201900.v1.2	2.07772987394493	0.000989037739439922
Vigun01g202000.v1.2	-0.463921938493332	0.142321551342905
Vigun01g202100.v1.2	-0.042268922381909	0.910476811727784
Vigun01g202200.v1.2	0.523890281297479	0.35426011968165
Vigun01g202300.v1.2	-0.431137305046999	0.443808043199413
Vigun01g202400.v1.2	0.327102567131198	0.310711730364007
Vigun01g202500.v1.2	0.280743684073593	0.0357299137429225
Vigun01g202600.v1.2	0.0202188953437011	0.937560964960285
Vigun01g202700.v1.2	0.145513584322783	0.754661479598639
Vigun01g202900.v1.2	-0.58845322064224	0.297340617387368
Vigun01g203000.v1.2	-0.339365057082666	0.61713332200984
Vigun01g203100.v1.2	1.45147109091076	0.151803439203949
Vigun01g203200.v1.2	-0.501305663605958	0.000759501323902474
Vigun01g203300.v1.2	-0.481300489124118	0.136530786412843
Vigun01g203400.v1.2	-0.038603153438075	0.868958140920905
Vigun01g203500.v1.2	-0.48161346752447	0.0814920160143918
Vigun01g203600.v1.2	-0.280542847393066	0.253111343585267
Vigun01g203900.v1.2	-0.0503972665034075	0.807044989331014
Vigun01g204100.v1.2	0.862220695980456	0.471837240454675
Vigun01g204200.v1.2	0.508162053292058	0.296789434780004
Vigun01g204300.v1.2	0.624963721035131	0.446570781964413
Vigun01g204400.v1.2	0.240083868735205	0.0911976634581627
Vigun01g204500.v1.2	-1.74019613496774	9.19653815708386e-18
Vigun01g204600.v1.2	-0.349548068386042	0.0312068726828483
Vigun01g204700.v1.2	-0.0974877853019522	0.7758147235618
Vigun01g204800.v1.2	-0.753014972176884	1.65058939335194e-07
Vigun01g204900.v1.2	0.0183749062102917	0.899689484530416
Vigun01g205000.v1.2	-0.674968497648442	2.21865364259987e-05
Vigun01g205100.v1.2	-1.18050724886932	5.15835414970408e-08
Vigun01g205300.v1.2	-0.357444476058701	0.00291244235768271
Vigun01g205500.v1.2	-0.444701221396066	0.520546749101959
Vigun01g205600.v1.2	-0.710925749635522	0.000245796105812911
Vigun01g205700.v1.2	-0.925436655198454	1.31064166980222e-06
Vigun01g205800.v1.2	-0.164693689877443	0.846999592798624
Vigun01g205900.v1.2	0.343693531324487	0.453432971317122
Vigun01g206000.v1.2	0.460244285150754	0.172957315940243
Vigun01g206200.v1.2	0.261260514417024	0.713373666122324
Vigun01g206300.v1.2	-1.90069425866683	0.0346723803528404
Vigun01g206400.v1.2	0.19938911687078	0.401233479932689
Vigun01g206500.v1.2	-0.972788357497513	2.06197863378701e-05
Vigun01g206600.v1.2	0.108237929827467	0.425153100954786
Vigun01g206700.v1.2	0.387500994290137	0.0303007493435823
Vigun01g206800.v1.2	-0.0787155896508514	0.838861717883282
Vigun01g206900.v1.2	0.846375998202308	0.0660390905982466
Vigun01g207000.v1.2	-0.334003001320859	0.0528767331439875
Vigun01g207100.v1.2	0.470219769680137	0.399714558579055
Vigun01g207200.v1.2	-0.713262042816656	0.212104855473689
Vigun01g207300.v1.2	0.162232244895706	0.175600633599737
Vigun01g207500.v1.2	-0.249880904583784	0.265657982419458
Vigun01g207600.v1.2	-0.000574686595931854	0.997113703507747
Vigun01g207700.v1.2	-2.72476619819245	7.42748296113814e-08
Vigun01g207800.v1.2	0.888066222009759	0.00297091410822641
Vigun01g207900.v1.2	0.810908925216521	NA
Vigun01g208000.v1.2	0.695822682403599	0.366955048149058
Vigun01g208100.v1.2	1.18007019584914	7.89467245904169e-05
Vigun01g208200.v1.2	0.359109598756929	0.000102071692633539
Vigun01g208300.v1.2	-0.217484726738457	0.380436083863345
Vigun01g208400.v1.2	0.33001708420016	NA
Vigun01g208500.v1.2	-1.26804511873945	0.387964472675517
Vigun01g208600.v1.2	-0.567908654386831	0.156722725904451
Vigun01g208800.v1.2	1.43961599126448	0.152451098396019
Vigun01g208900.v1.2	1.94753708983681	0.289846237944354
Vigun01g209000.v1.2	-0.512672801582221	0.205276814500644
Vigun01g209100.v1.2	0.126331823761472	0.700525915859545
Vigun01g209300.v1.2	-0.381724148827835	0.550598712763893
Vigun01g209400.v1.2	-0.294910519211737	0.451569668438754
Vigun01g209600.v1.2	-0.581513982096441	0.694566558662658
Vigun01g209700.v1.2	0.136012540540551	0.542113092485718
Vigun01g209800.v1.2	0.358412868583612	0.116618154777669
Vigun01g209900.v1.2	-0.554466323116991	0.0662970222519661
Vigun01g210000.v1.2	-0.11270287741523	0.438762735703308
Vigun01g210100.v1.2	-0.103230606078209	0.447728775600553
Vigun01g210200.v1.2	0.0338873815505496	0.938645489437924
Vigun01g210400.v1.2	1.05323482013377	0.00502287857106541
Vigun01g210500.v1.2	0.130004308789398	0.267497926723221
Vigun01g210600.v1.2	-1.31339755719085	0.392636058373154
Vigun01g210700.v1.2	-3.43399450340932	1.47244596334882e-12
Vigun01g210900.v1.2	-0.401330943024906	0.545947642080828
Vigun01g211000.v1.2	-3.35676460927203	4.98237282605398e-11
Vigun01g211100.v1.2	-5.30178943512461	2.31306903348847e-59
Vigun01g211200.v1.2	-0.0856521079543362	0.767086532648564
Vigun01g211300.v1.2	1.42178907788498	0.000119120173235773
Vigun01g211400.v1.2	-0.0872462151175286	0.779035995325697
Vigun01g211500.v1.2	-0.135081320616399	0.865148511464678
Vigun01g211700.v1.2	0.330015999877352	NA
Vigun01g211800.v1.2	-0.0915733557244229	0.70607042079489
Vigun01g211900.v1.2	0.400536743498738	0.107966599124898
Vigun01g212000.v1.2	0.549608425660157	0.0366456793326118
Vigun01g212100.v1.2	0.315812145192016	0.0179938123477645
Vigun01g212200.v1.2	0.124671708069616	0.608581813513977
Vigun01g212300.v1.2	0.181606462222575	0.602908801891588
Vigun01g212400.v1.2	-0.524278141772062	0.128481482304529
Vigun01g212600.v1.2	-0.806682099824107	0.104223411984633
Vigun01g212700.v1.2	-0.371329701463408	0.0360350589701505
Vigun01g212800.v1.2	-0.179953704611224	0.268360349061469
Vigun01g212900.v1.2	0.136512435278767	0.69258456202638
Vigun01g213000.v1.2	-0.274606604442708	0.115872078944468
Vigun01g213100.v1.2	0.33001708420016	NA
Vigun01g213300.v1.2	-0.689637944372064	0.594329939431636
Vigun01g213400.v1.2	-0.460555953637077	0.0816449181905852
Vigun01g213500.v1.2	-2.2332795632503	0.0015572510203023
Vigun01g213600.v1.2	-1.06468015290928	0.0250055065415421
Vigun01g213700.v1.2	-0.0610789290198545	0.4931254778931
Vigun01g213800.v1.2	0.0401708671752357	0.841006569772486
Vigun01g213900.v1.2	0.458886145656479	9.56067261426566e-06
Vigun01g214000.v1.2	-0.0467659247244944	0.872731185548451
Vigun01g214100.v1.2	-0.376118264761741	0.393416288721388
Vigun01g214200.v1.2	-0.741423656605849	0.0588661325888633
Vigun01g214300.v1.2	0.335195051315121	0.119631783101777
Vigun01g214400.v1.2	1.4948657906942	5.4599941355226e-06
Vigun01g214500.v1.2	0.114957616824926	0.489709542658693
Vigun01g214600.v1.2	-0.332105774999123	0.0963787918749425
Vigun01g214700.v1.2	1.10001820313299	0.00275612593128619
Vigun01g214900.v1.2	0.937591367732147	0.00400251665639987
Vigun01g215000.v1.2	-0.801752485192963	0.00734618243152178
Vigun01g215100.v1.2	-0.091638694509402	0.728165726407348
Vigun01g215200.v1.2	2.01927478162597	0.00153201678540378
Vigun01g215300.v1.2	-0.612748410097462	3.63047929058762e-05
Vigun01g215400.v1.2	-0.0251818410445434	0.909171824607725
Vigun01g215500.v1.2	0.742238285548463	0.00631059959486867
Vigun01g215550.v1.2	0.573589363283883	0.693638925243684
Vigun01g215600.v1.2	0.775617183838104	0.000737188595291747
Vigun01g215900.v1.2	-0.557139844560365	0.470123404334924
Vigun01g216000.v1.2	0.201815200600467	0.329038658733174
Vigun01g216100.v1.2	-0.487235628261075	0.0307358125154765
Vigun01g216200.v1.2	0.228616637936617	0.568258815549109
Vigun01g216300.v1.2	2.21896001991755	3.04165395867088e-11
Vigun01g216600.v1.2	0.192302142301257	0.494766353969971
Vigun01g216700.v1.2	2.2454399800333	0.0209157824750241
Vigun01g216800.v1.2	0.746482467966227	0.00932319043672966
Vigun01g216900.v1.2	0.0515717849083401	0.687914891520845
Vigun01g217000.v1.2	-0.348731120246249	0.284278905860284
Vigun01g217100.v1.2	0.109032333657326	0.862752938677559
Vigun01g217300.v1.2	0.0454756236633778	0.866618652391837
Vigun01g217500.v1.2	-0.0751911402374663	0.547901431450983
Vigun01g217600.v1.2	1.0047713241927	3.83535079882348e-07
Vigun01g217700.v1.2	0.635634796687348	0.133870784586549
Vigun01g217800.v1.2	0.119125451498518	0.705843356952315
Vigun01g217900.v1.2	1.30426844786887	0.166299931892167
Vigun01g218000.v1.2	-1.34357225194478	0.0392355972675482
Vigun01g218100.v1.2	-0.576106565583309	0.341322441788373
Vigun01g218400.v1.2	0.0527235851713539	0.64985750470819
Vigun01g218500.v1.2	-1.09000750535678	0.196237051662579
Vigun01g218600.v1.2	-0.345586747475772	0.0258429195657668
Vigun01g218700.v1.2	0.882342397628111	2.21580702766244e-07
Vigun01g218800.v1.2	-0.763857621293492	0.0765722869851628
Vigun01g218900.v1.2	-0.0970026966557481	0.751518986818415
Vigun01g219000.v1.2	-1.02233652226858	1.56687709291341e-06
Vigun01g219200.v1.2	0.330015999877352	NA
Vigun01g219250.v1.2	1.31163387777651	0.0063950371364562
Vigun01g219300.v1.2	2.11958386016009	6.8965019250992e-08
Vigun01g219400.v1.2	-0.0345875579684013	0.957993679529683
Vigun01g219500.v1.2	-1.9452011099758	2.84044898187071e-09
Vigun01g219600.v1.2	2.13534926916408	3.54500121182455e-27
Vigun01g219700.v1.2	3.2794325491757	0.418130851546625
Vigun01g219800.v1.2	0.595297304034726	0.21273084857435
Vigun01g219900.v1.2	0.125780705785641	0.540462488685253
Vigun01g220000.v1.2	0.249270656197358	0.376920444746883
Vigun01g220100.v1.2	0.743802426848341	0.0430793425503131
Vigun01g220200.v1.2	-0.189610063272545	0.50081731227394
Vigun01g220300.v1.2	-2.40455802070116	4.45981204133245e-10
Vigun01g220400.v1.2	-0.65267759568434	0.687893053734176
Vigun01g220500.v1.2	-0.279867309024895	0.248599949939995
Vigun01g220700.v1.2	0.27940765526136	0.59289251479438
Vigun01g220800.v1.2	-0.0174189089132282	0.948204271760934
Vigun01g220900.v1.2	0.288117539720315	0.173766251959988
Vigun01g221000.v1.2	0.572606035458989	4.39718423191927e-06
Vigun01g221100.v1.2	7.76197054554884	6.63954365120583e-36
Vigun01g221200.v1.2	0.185205855179329	0.528075791630199
Vigun01g221400.v1.2	0.537123110007871	0.000636038225987703
Vigun01g221500.v1.2	0.806490907397582	0.0200348824132982
Vigun01g221600.v1.2	0.472803278574253	0.281051310990968
Vigun01g221700.v1.2	-0.488470032130969	0.326310054407271
Vigun01g222000.v1.2	-0.0241922745203533	0.98027458137466
Vigun01g222100.v1.2	-0.706121770607599	0.646761903536154
Vigun01g222200.v1.2	-0.365556985131846	0.350756822724151
Vigun01g222300.v1.2	-1.46815935259679	1.47905483736326e-06
Vigun01g222400.v1.2	0.447543306522244	0.65064772424094
Vigun01g222500.v1.2	0.652868947449077	0.363044458383271
Vigun01g222600.v1.2	-0.310197492606626	0.248205772766176
Vigun01g222700.v1.2	-1.12631396989875	0.00241060004917472
Vigun01g222800.v1.2	-0.142832856254891	0.484267926072984
Vigun01g222900.v1.2	-0.158005413848563	0.684830029496269
Vigun01g223000.v1.2	-1.05662138558185	0.0530561651318867
Vigun01g223100.v1.2	-0.990027069710001	1.15180137374996e-05
Vigun01g223200.v1.2	-0.609148026811242	0.0363858135603998
Vigun01g223300.v1.2	-0.203112431920229	0.423680067652428
Vigun01g223400.v1.2	-0.288311380240562	0.573921911186584
Vigun01g223500.v1.2	-0.33078280153022	0.696295814382812
Vigun01g223600.v1.2	-0.135843725135785	0.7048431529579
Vigun01g223700.v1.2	0.186370604853523	0.0171315488818274
Vigun01g223800.v1.2	-0.741945587403656	0.00137345256161607
Vigun01g223900.v1.2	-0.261519276035109	0.0347609053911982
Vigun01g224000.v1.2	1.37452367997174	0.0777791800677554
Vigun01g224100.v1.2	0.671397771025688	0.0100446461847299
Vigun01g224200.v1.2	0.000177480803299828	0.999669455120347
Vigun01g224300.v1.2	0.00978377644816182	0.968572372076898
Vigun01g224400.v1.2	-0.154630924152892	0.45535327116304
Vigun01g224500.v1.2	-0.378874782387767	0.00234119510601947
Vigun01g224600.v1.2	0.353253739229935	0.00347687882683238
Vigun01g224700.v1.2	0.207349631332011	0.2237947242652
Vigun01g224900.v1.2	-0.194981783964668	0.8945888102972
Vigun01g225000.v1.2	-0.902866630949669	NA
Vigun01g225100.v1.2	0.613088120943635	0.409466473370233
Vigun01g225200.v1.2	0.283687570479694	0.0360554801555427
Vigun01g225300.v1.2	1.62376479610065	0.262494993936393
Vigun01g225400.v1.2	0.354579707598887	0.080071869190727
Vigun01g225500.v1.2	1.90183802779974	0.00100265779031418
Vigun01g225600.v1.2	0.441228833099671	0.502590010319784
Vigun01g225700.v1.2	0.810908925216521	NA
Vigun01g225800.v1.2	-0.0895510521934547	0.810924716532226
Vigun01g225900.v1.2	-0.392395159339626	0.656737064178773
Vigun01g226000.v1.2	0.787098808653233	NA
Vigun01g226100.v1.2	0.418887074534892	0.0144859409161544
Vigun01g226200.v1.2	0.254390060702413	0.00179594379035702
Vigun01g226300.v1.2	-0.104048475441851	0.65326254737908
Vigun01g226400.v1.2	-1.40938144324942	0.0130879219161181
Vigun01g226500.v1.2	-1.15228074727814	3.140633844258e-05
Vigun01g226600.v1.2	0.146900878022053	0.342403969829266
Vigun01g226700.v1.2	-1.20970525727785	7.00996521219363e-05
Vigun01g226800.v1.2	-0.120794055428097	0.714465668096602
Vigun01g226900.v1.2	-0.246100460553131	0.901298049244114
Vigun01g227000.v1.2	-0.924623414960503	0.0163531333313275
Vigun01g227100.v1.2	-0.411231032863732	0.227613017380545
Vigun01g227200.v1.2	-8.45538524225606	1.90226375719636e-82
Vigun01g227300.v1.2	-0.960988926935743	8.57078651957343e-06
Vigun01g227400.v1.2	-0.669771725242209	0.0613394248277205
Vigun01g227500.v1.2	0.797506699501642	0.00213738142226843
Vigun01g227600.v1.2	-0.205649829142219	0.634286885132399
Vigun01g227700.v1.2	0.00753224999174287	0.971034753984921
Vigun01g227800.v1.2	-2.29143534128093	0.0356801992605928
Vigun01g227900.v1.2	-1.51961533995106	0.289100823136947
Vigun01g228301.v1.2	-1.20361869288892	2.83014224426174e-08
Vigun01g228400.v1.2	-0.0994249716443363	0.832440893094175
Vigun01g228500.v1.2	-1.83637595820243	8.56177894636744e-07
Vigun01g228600.v1.2	0.0776289096373798	0.780398637939612
Vigun01g228700.v1.2	-0.260248330134152	0.267067558175703
Vigun01g228800.v1.2	-0.189918364054108	0.324364033662589
Vigun01g228900.v1.2	-0.134530709691968	0.186793214054514
Vigun01g229000.v1.2	0.527402395210574	0.0249934029238679
Vigun01g229100.v1.2	-0.0101113092896712	0.979520508107427
Vigun01g229400.v1.2	-0.320362663092217	0.216063417596149
Vigun01g229500.v1.2	1.41202188772548	5.59721276957659e-11
Vigun01g229600.v1.2	-0.0208474270013952	0.792962487500495
Vigun01g229700.v1.2	1.09505941399753	0.0464841890037183
Vigun01g229800.v1.2	0.163032423890082	0.934306929526082
Vigun01g229900.v1.2	-0.123354592564079	0.768807146174842
Vigun01g230100.v1.2	0.652986224862712	0.0540819835435891
Vigun01g230200.v1.2	0.398001076708121	0.545376489883922
Vigun01g230300.v1.2	-0.0989024617788985	0.520253575577475
Vigun01g230400.v1.2	3.30103632829897	1.1003061052136e-31
Vigun01g230500.v1.2	-2.94697381485363	0.484531794828767
Vigun01g230600.v1.2	-0.0320533546021752	0.870213517345101
Vigun01g230700.v1.2	-0.10240236525966	0.547255133765525
Vigun01g230800.v1.2	-0.455292570803454	0.02042741356481
Vigun01g230900.v1.2	0.513708182715733	0.135012570327179
Vigun01g231100.v1.2	1.56992387940521	NA
Vigun01g231300.v1.2	0.810908925216521	NA
Vigun01g231400.v1.2	-0.770018568248585	0.0910339774491169
Vigun01g231450.v1.2	0.490225979380557	0.5807194647774
Vigun01g231500.v1.2	0.703807276734349	0.0246958976414221
Vigun01g231550.v1.2	0.295582634339584	0.672397367094997
Vigun01g231600.v1.2	0.429321277107157	0.0362852447792713
Vigun01g231700.v1.2	2.54735791221339	8.04208930695977e-15
Vigun01g231800.v1.2	0.804816253993821	0.00148299212276183
Vigun01g232000.v1.2	-0.229109959040073	0.536726913245595
Vigun01g232100.v1.2	-2.62481295564984	2.49525230517006e-26
Vigun01g232300.v1.2	-0.536008282627982	0.0166764833676547
Vigun01g232400.v1.2	-0.13963374103624	0.776960352199284
Vigun01g232500.v1.2	-0.909045171221747	0.410011634424374
Vigun01g232600.v1.2	-0.263380475644229	0.667050691604934
Vigun01g232700.v1.2	1.08145285920846	0.215247795082157
Vigun01g232800.v1.2	0.0832006107154243	0.768163431907549
Vigun01g232900.v1.2	0.0448408826508748	0.79392462186638
Vigun01g233100.v1.2	2.70422029976202	2.789324589529e-08
Vigun01g233200.v1.2	1.17005217666042	9.20637208812146e-05
Vigun01g233300.v1.2	1.4130503533178	5.15230812426513e-13
Vigun01g233400.v1.2	-0.1636209598206	0.606315701535055
Vigun01g233500.v1.2	-0.289151956852958	0.404600308961937
Vigun01g233600.v1.2	2.70028530956939	0.0580471993609372
Vigun01g233700.v1.2	0.0713966224438297	0.918350205630387
Vigun01g233800.v1.2	-0.12201859234863	0.743981461506102
Vigun01g233900.v1.2	0.130859590268937	0.505064358668021
Vigun01g234000.v1.2	-1.49856490581323	0.00030092968069039
Vigun01g234100.v1.2	-0.639650928362504	0.285031289536537
Vigun01g234300.v1.2	-0.816341453048375	1.5423417909041e-07
Vigun01g234400.v1.2	0.261619735597982	0.205696409214065
Vigun01g234500.v1.2	0.254191943109296	0.176247077106837
Vigun01g234600.v1.2	-0.511677197987886	0.0344304983531554
Vigun01g234700.v1.2	-0.0285332364336251	0.954288215464701
Vigun01g234800.v1.2	0.342963686460022	0.00526571375332482
Vigun01g235000.v1.2	-0.0720940667282027	0.940655402899563
Vigun01g235100.v1.2	-0.312178606074046	0.755717632902215
Vigun01g235300.v1.2	-0.255644841272877	0.617524591577449
Vigun01g235350.v1.2	-2.2694964942021	0.108292939495364
Vigun01g235400.v1.2	3.50259915412557	5.21171042640372e-36
Vigun01g235600.v1.2	0.902037508040661	0.495437526384845
Vigun01g235700.v1.2	0.876988991964806	0.27310483701832
Vigun01g235800.v1.2	0.61799182597247	0.179602372648233
Vigun01g235900.v1.2	-0.340765510548742	0.469035472204133
Vigun01g236000.v1.2	0.144813186791656	0.609385224726357
Vigun01g236100.v1.2	0.59489572167055	0.00367351232888736
Vigun01g236200.v1.2	-0.0747632828346178	0.855750876772157
Vigun01g236400.v1.2	0.330000452303798	0.0254601797702835
Vigun01g236500.v1.2	-0.0249105754343943	0.98711830450272
Vigun01g236600.v1.2	0.301848746433375	0.440459286490191
Vigun01g236700.v1.2	-0.491121001979589	8.60868889424712e-05
Vigun01g236800.v1.2	-0.156156993416682	0.379034658387571
Vigun01g236900.v1.2	-0.0414459118943705	0.871597862980699
Vigun01g237000.v1.2	0.140503102419162	0.821458952314984
Vigun01g237200.v1.2	-0.676634121462265	0.00642819223635053
Vigun01g237300.v1.2	-0.27772795928549	0.0344326760791908
Vigun01g237400.v1.2	-0.628353493016072	8.97135604893812e-06
Vigun01g237500.v1.2	0.14879450437616	0.611319782756128
Vigun01g237550.v1.2	0.180885686939888	0.663455742821478
Vigun01g237600.v1.2	0.246160757793472	0.058266980355913
Vigun01g237700.v1.2	0.511740993788849	0.00463165258345428
Vigun01g237800.v1.2	0.0750447205142893	0.719339438435281
Vigun01g237900.v1.2	0.220624264512823	0.752193115118277
Vigun01g238000.v1.2	-1.50002672609127	NA
Vigun01g238100.v1.2	0.0839258356093588	0.702722568354154
[truncated: 22,371 more rows]

## Sheet: k6_exp-K6_control
Gene id	log2(FC)	FDR
Vigun01g000100.v1.2	-0.285137770990018	0.806881878001011
Vigun01g000200.v1.2	0.605856926437827	0.355324876427544
Vigun01g000250.v1.2	1.50047076604825	0.269697522204381
Vigun01g000300.v1.2	-1.47844225724592	1.43347008903046e-05
Vigun01g000700.v1.2	-0.281110360350468	0.70108201008067
Vigun01g000900.v1.2	-0.907580752073052	0.416053800426257
Vigun01g001125.v1.2	1.55323102663	0.0124163785094121
Vigun01g001175.v1.2	0.806632601567249	0.739455420204206
Vigun01g001200.v1.2	1.69055029334178	0.0476779207375776
Vigun01g001400.v1.2	0.0187862576697169	0.989926381936753
Vigun01g001500.v1.2	0.230484983199334	0.618079427925219
Vigun01g001600.v1.2	0.184835664574465	0.761165551608689
Vigun01g001800.v1.2	-0.131081270513856	0.856190596701157
Vigun01g002000.v1.2	0.123659260993264	0.825559352978847
Vigun01g002100.v1.2	0.0515210432745125	0.932957879253516
Vigun01g002200.v1.2	-0.470146552381235	0.340877628704648
Vigun01g002300.v1.2	0.364731401333517	0.698698218126168
Vigun01g002400.v1.2	0.902853003426683	0.174625490318918
Vigun01g002500.v1.2	0.398251497480651	0.42974570196124
Vigun01g003000.v1.2	-0.0622629794529722	0.921397166600699
Vigun01g003100.v1.2	-0.597840243982249	0.251357957418767
Vigun01g003300.v1.2	1.20157165891116	0.420336540359704
Vigun01g003400.v1.2	-0.343473464800122	0.548036632302223
Vigun01g003450.v1.2	-0.590935438783834	0.15873018440761
Vigun01g003600.v1.2	-0.161836160903166	0.761006969620227
Vigun01g003700.v1.2	0.0218320746073513	0.979730397376055
Vigun01g003750.v1.2	0.205615677527112	0.724354514331028
Vigun01g004100.v1.2	0.939250054794969	0.788954398620798
Vigun01g004200.v1.2	0.114836765670411	0.8369126121854
Vigun01g004300.v1.2	2.67993773423156	1.91011552726813e-08
Vigun01g004400.v1.2	0.0959590570482109	0.886754719890199
Vigun01g004500.v1.2	-1.34867770379506	0.635546117530933
Vigun01g004700.v1.2	-0.114854773687614	0.88428360689511
Vigun01g005200.v1.2	0.388723673063395	0.276596141800068
Vigun01g005300.v1.2	0.0566817042754219	0.924979187989482
Vigun01g005400.v1.2	1.64728186439664	0.207795530682211
Vigun01g005500.v1.2	0.0383350616944122	0.9626977269313
Vigun01g005600.v1.2	-0.101041695745786	0.881761480994256
Vigun01g005700.v1.2	-1.58565814315577	0.0126716976037263
Vigun01g005800.v1.2	-0.30035137373998	0.884452439948342
Vigun01g005900.v1.2	-0.722373365456492	0.261960572522104
Vigun01g006000.v1.2	-0.209362122012173	0.7249064788451
Vigun01g006100.v1.2	-0.831674162793263	0.408034908254552
Vigun01g006200.v1.2	-0.0170226297628442	0.9829304199978
Vigun01g006300.v1.2	1.21822308324809	0.00137259772243132
Vigun01g006400.v1.2	0.152990761458992	0.898936143894124
Vigun01g006500.v1.2	-0.150563973427912	0.778332905855628
Vigun01g006600.v1.2	-0.345473534974047	0.736582412809232
Vigun01g006700.v1.2	-0.585766093045147	0.793855374681984
Vigun01g006800.v1.2	-0.578990515285579	0.675962158682287
Vigun01g006900.v1.2	-0.566419568915651	0.612238696628736
Vigun01g007000.v1.2	-0.591239829947806	0.578749669854523
Vigun01g007100.v1.2	0.359018841937028	0.531077120983623
Vigun01g007200.v1.2	0.568486937229377	0.198241067720808
Vigun01g007300.v1.2	-0.885003331164578	0.542958641186498
Vigun01g007500.v1.2	1.3951937535171	0.0376014641763687
Vigun01g007600.v1.2	0.220750308191321	0.749554208460274
Vigun01g007650.v1.2	1.60265206977172	0.168661038291312
Vigun01g007700.v1.2	-1.04596795434645	0.0966790999636947
Vigun01g007800.v1.2	-0.750360154501697	0.518874440042422
Vigun01g007900.v1.2	-0.0993845152785002	0.876301987170435
Vigun01g008000.v1.2	-1.52353297049837	0.0419548237229815
Vigun01g008100.v1.2	0.116289068068503	0.887316278732844
Vigun01g008300.v1.2	-0.177822075886089	NA
Vigun01g008500.v1.2	0.631663423186483	0.541314444665364
Vigun01g008600.v1.2	-0.139317309827565	0.891538713472621
Vigun01g008800.v1.2	0.442969702044561	0.753368769290045
Vigun01g008900.v1.2	-0.384878416012842	0.677586889173163
Vigun01g009000.v1.2	1.37320933220145	0.00804008288048261
Vigun01g009100.v1.2	-0.312073580743062	0.626743336956642
Vigun01g009300.v1.2	-0.381555604157997	0.606876195185003
Vigun01g009400.v1.2	-2.38563205658631	7.69542639887298e-07
Vigun01g009500.v1.2	1.03905174062983	0.00362020034038671
Vigun01g009600.v1.2	0.443175729985062	0.225269157904254
Vigun01g009700.v1.2	-0.446029754399126	0.485017744164894
Vigun01g009800.v1.2	-0.163614305216686	0.808274086673033
Vigun01g009900.v1.2	-0.232898325124998	0.677855690372324
Vigun01g010000.v1.2	-0.628325285466694	0.224874153400732
Vigun01g010100.v1.2	-0.00895321207891884	0.993030522048118
Vigun01g010200.v1.2	0.424020571820583	0.520648649714915
Vigun01g010300.v1.2	-1.53309585116139	0.000311889785934679
Vigun01g010400.v1.2	0.908914012266844	0.116201077402041
Vigun01g010500.v1.2	1.80029244974707	0.00143427344925114
Vigun01g010600.v1.2	0.431978182170496	0.604434322010749
Vigun01g010700.v1.2	0.212805527027718	0.642009283127875
Vigun01g010800.v1.2	-0.257120023975412	0.812755584738287
Vigun01g010900.v1.2	-0.501334805851176	0.533033592319714
Vigun01g011100.v1.2	0.319061713228305	0.571891410847485
Vigun01g011200.v1.2	0.06179018485371	0.92790130416423
Vigun01g011300.v1.2	-0.0581704009740138	0.96126908806742
Vigun01g011400.v1.2	-3.33869857037858	NA
Vigun01g011500.v1.2	-1.24471889241282	0.0928893288689001
Vigun01g011700.v1.2	0.272180149936046	0.589730253718531
Vigun01g011800.v1.2	-0.789153038169667	0.431929601857041
Vigun01g012000.v1.2	-0.251698392629487	0.668687957524313
Vigun01g012100.v1.2	0.177976228881768	0.745154063371825
Vigun01g012200.v1.2	0.956289247462736	NA
Vigun01g012250.v1.2	0.611231380175929	0.0785527201472177
Vigun01g012300.v1.2	-1.6005234461349	0.0291761241488024
Vigun01g012400.v1.2	-1.0977311452741	0.271420225959503
Vigun01g012600.v1.2	2.9921783114144	4.41734334203181e-14
Vigun01g012700.v1.2	0.612367258312058	0.609220778355671
Vigun01g012800.v1.2	-0.943941635056876	0.768389158182996
Vigun01g012900.v1.2	-0.273683626854883	0.632916193635099
Vigun01g013000.v1.2	0.116350144450063	0.873525622591059
Vigun01g013100.v1.2	0.0166284941855514	0.982574237407355
Vigun01g013200.v1.2	0.29589965216725	0.435265341056924
Vigun01g013350.v1.2	-0.162737472792505	0.844752376842077
Vigun01g013500.v1.2	0.560417054401767	0.809560037606009
Vigun01g013700.v1.2	-0.199238699820351	0.738499920563408
Vigun01g013800.v1.2	-0.311491552594886	0.455535869774922
Vigun01g013900.v1.2	0.657858840959648	0.110967435944643
Vigun01g014000.v1.2	-0.87455837188116	0.0651592112799576
Vigun01g014100.v1.2	-2.93736547893838	NA
Vigun01g014200.v1.2	-0.0144724346458044	0.993482102009458
Vigun01g014300.v1.2	-0.210206602863735	0.777010457208
Vigun01g014400.v1.2	0.0622946746557807	0.934191376336331
Vigun01g014500.v1.2	0.0342779718467684	0.970346452518702
Vigun01g014600.v1.2	0.593040544190224	0.154298977922069
Vigun01g014700.v1.2	-2.85485019671917	0.218298336605838
Vigun01g014800.v1.2	-0.441370820891489	0.520090843443088
Vigun01g015100.v1.2	1.36877890126793	NA
Vigun01g015401.v1.2	0.350000123161617	0.471522032440951
Vigun01g015500.v1.2	-1.77314505300447	0.00879909790357977
Vigun01g015600.v1.2	-0.263567051982936	0.713511425786712
Vigun01g015700.v1.2	0.275140706532299	0.784721054833076
Vigun01g015900.v1.2	2.83599837106853	0.000298643030458221
Vigun01g016000.v1.2	0.122420716993983	0.867662785471151
Vigun01g016100.v1.2	-0.259419358204809	0.857060176943497
Vigun01g016200.v1.2	-0.558198249496288	0.672096600444128
Vigun01g016400.v1.2	-2.09490252439745	1.46694549794868e-05
Vigun01g016500.v1.2	-0.18679970070405	0.771261933255142
Vigun01g016600.v1.2	0.165998997248923	0.765656775314986
Vigun01g016700.v1.2	-0.650797609283635	0.220319414968515
Vigun01g016900.v1.2	0.719580907326685	0.0976359909974691
Vigun01g017200.v1.2	0.62536235024078	0.203259933133437
Vigun01g017300.v1.2	0.97112796082824	0.103030669256074
Vigun01g017400.v1.2	-0.280871318349251	0.895769708063672
Vigun01g018800.v1.2	2.2078834526953	NA
Vigun01g019500.v1.2	0.0324883237912758	0.966678469446009
Vigun01g019600.v1.2	-0.437352061620694	0.773834590427324
Vigun01g019800.v1.2	-0.45577419953399	0.253860926184174
Vigun01g019900.v1.2	1.03850704891293	0.001492022824191
Vigun01g020000.v1.2	7.9890646798381	2.92114266952236e-74
Vigun01g020100.v1.2	-0.107424246036786	0.85710594764667
Vigun01g020200.v1.2	-0.0871454482716228	0.938014511521503
Vigun01g020300.v1.2	1.35005869052459	0.022502149016475
Vigun01g020400.v1.2	0.139651122112188	0.913069274619053
Vigun01g020500.v1.2	-0.571027973804421	0.582997349361605
Vigun01g020600.v1.2	-0.448461381732009	0.563417494594246
Vigun01g020900.v1.2	-0.637369027407235	0.862633445517882
Vigun01g021100.v1.2	0.0580804034228687	0.939552289352056
Vigun01g021200.v1.2	0.321626524907486	0.491197440843844
Vigun01g021300.v1.2	-0.175113727887636	0.814993372623959
Vigun01g021400.v1.2	-0.151080363307838	0.829074879176948
Vigun01g021450.v1.2	1.29996451478339	NA
Vigun01g021500.v1.2	-0.154678677831218	0.857093147164784
Vigun01g021600.v1.2	-0.231267670036844	0.850767525444133
Vigun01g021700.v1.2	-0.0705751682627599	0.961524877644666
Vigun01g021800.v1.2	-0.360958176662154	0.521858031999166
Vigun01g021900.v1.2	0.348765993162528	0.493688329701182
Vigun01g022000.v1.2	0.100875240661945	0.910869323670725
Vigun01g022100.v1.2	0.328017509847344	0.747128767924296
Vigun01g022200.v1.2	0.134022640617442	0.91979993733708
Vigun01g022300.v1.2	0.128716123602924	0.823024069831871
Vigun01g022366.v1.2	0.00295138837830663	0.998785410646111
Vigun01g022432.v1.2	-0.124823502616863	0.917526666193751
Vigun01g022700.v1.2	0.533458281420668	0.442456528141366
Vigun01g022800.v1.2	0.867702821961225	0.18945794210403
Vigun01g022850.v1.2	0.542338796649387	NA
Vigun01g022900.v1.2	0.761298026743846	0.132463530635704
Vigun01g023000.v1.2	2.83865006567732	0.000269676425896393
Vigun01g023100.v1.2	-0.346050899226159	0.704996007867438
Vigun01g023200.v1.2	0.328702972454239	0.879892027633671
Vigun01g023300.v1.2	0.608574968654087	0.0953665421989164
Vigun01g023400.v1.2	0.113861440812887	0.863818733442406
Vigun01g023500.v1.2	-0.407097012591608	0.329977565372811
Vigun01g023600.v1.2	0.305065766911346	0.726402592215387
Vigun01g023700.v1.2	0.0253123158033045	0.980551666425898
Vigun01g023800.v1.2	-0.129810113300224	0.841849701606952
Vigun01g024000.v1.2	-0.0308641261388649	0.968536572586999
Vigun01g024100.v1.2	3.99898284863768	NA
Vigun01g024200.v1.2	0.216083988635328	0.925817401563656
Vigun01g024300.v1.2	0.335069530906632	0.625535402642071
Vigun01g024400.v1.2	-0.0525580270450901	0.963421020911676
Vigun01g024500.v1.2	0.922894238868319	0.000762263513755829
Vigun01g024600.v1.2	-2.06063431544848	4.07260584215503e-08
Vigun01g024700.v1.2	-1.77544253163509	0.000141911263892224
Vigun01g024800.v1.2	0.184948270670139	0.751079206237215
Vigun01g024900.v1.2	-1.06339828042756	0.212347117142269
Vigun01g025200.v1.2	-0.431333787875817	0.744372628293383
Vigun01g025300.v1.2	0.0878768578962812	0.968974484896585
Vigun01g025400.v1.2	1.15349826395003	0.716432574512929
Vigun01g025500.v1.2	0.906019636612468	0.296336962954136
Vigun01g025600.v1.2	-0.0625297539196835	0.942509631770701
Vigun01g025700.v1.2	-0.0970749789865552	0.910171733014443
Vigun01g025800.v1.2	0.448622868746158	0.396484935509316
Vigun01g025900.v1.2	-0.0426777415839324	0.973560165948372
Vigun01g026000.v1.2	-1.50137807289296	0.110150786555452
Vigun01g026200.v1.2	-0.184784378129012	0.786947134119372
Vigun01g026300.v1.2	0.171894609764535	0.844877855261644
Vigun01g026432.v1.2	-0.0285826896028616	0.9829304199978
Vigun01g026500.v1.2	1.15429913914352	0.649578953511334
Vigun01g026550.v1.2	-0.177822075886089	NA
Vigun01g026600.v1.2	-0.523198215130438	0.506752690729121
Vigun01g026900.v1.2	-0.023177318539596	0.978230913034643
Vigun01g027000.v1.2	-1.26533905876416	0.00391693151120646
Vigun01g027100.v1.2	0.456929982620353	0.292422308341423
Vigun01g027200.v1.2	0.594743589723474	0.480010623796358
Vigun01g027300.v1.2	0.225383284159406	0.788615540583605
Vigun01g027401.v1.2	-0.579227912425372	0.556867450008699
Vigun01g027500.v1.2	-0.877382385852137	0.0143715912052955
Vigun01g027600.v1.2	0.0894618551467254	0.936165006316365
Vigun01g027800.v1.2	-1.09583812902905	0.185587067802597
Vigun01g028000.v1.2	-2.34582857683884	NA
Vigun01g028200.v1.2	-0.59336689056565	0.88055568736359
Vigun01g028300.v1.2	1.15355980841434	0.257987334327739
Vigun01g028400.v1.2	1.00456789416459	0.0037228001593428
Vigun01g028500.v1.2	0.20692111572349	0.823557424449136
Vigun01g028600.v1.2	-2.08662781321067	0.115158736827175
Vigun01g028700.v1.2	-0.120359411418343	0.949194191687333
Vigun01g028900.v1.2	0.967667606746402	0.323518379934457
Vigun01g029000.v1.2	-2.64100536722339	2.9756310285838e-09
Vigun01g029100.v1.2	0.0180279133330546	0.988078488799457
Vigun01g029150.v1.2	0.242658468642428	0.881641024893174
Vigun01g029200.v1.2	0.0426621716031508	0.964628332733455
Vigun01g029300.v1.2	0.381056183082274	0.37400343436414
Vigun01g029400.v1.2	0.171006446823985	0.791339846388833
Vigun01g029500.v1.2	0.0334712000664205	0.974739169093613
Vigun01g029600.v1.2	0.0698028965100392	0.937289694024117
Vigun01g029700.v1.2	0.492451397276381	0.276587847181216
Vigun01g029800.v1.2	-0.201044760053027	0.68230179865722
Vigun01g029900.v1.2	-2.13829372211946	NA
Vigun01g030000.v1.2	-0.121712563447112	0.839426341831676
Vigun01g030100.v1.2	-0.193352667473324	0.785720749962572
Vigun01g030200.v1.2	0.00469045373641188	0.996342903713123
Vigun01g030300.v1.2	0.0321722226179628	0.972586416787907
Vigun01g030400.v1.2	0.0510401332125401	0.945952582037434
Vigun01g030500.v1.2	-1.57634575080314	0.538749031153005
Vigun01g030600.v1.2	1.27082820591223	0.000598197631508552
Vigun01g030800.v1.2	4.17403540192078	1.31650188419443e-08
Vigun01g030900.v1.2	0.646485924520249	0.271645605475207
Vigun01g031100.v1.2	-0.0525553222556237	0.949335591365807
Vigun01g031200.v1.2	-3.07380731087903	NA
Vigun01g031300.v1.2	1.7064512271176	NA
Vigun01g031400.v1.2	-0.3543509644199	0.500386109798485
Vigun01g031600.v1.2	-0.814073154177733	0.427485237937486
Vigun01g031800.v1.2	-2.00889229290481	NA
Vigun01g031900.v1.2	0.224997281404374	0.743798953662265
Vigun01g032000.v1.2	3.54260587786045	6.07021920178558e-06
Vigun01g032100.v1.2	1.64476757781591	0.0029429866318988
Vigun01g032200.v1.2	0.255452532706339	0.731206906131763
Vigun01g032300.v1.2	-2.03116824648838	0.451897931594234
Vigun01g033500.v1.2	-2.54442204306156	0.0387408775579552
Vigun01g033600.v1.2	-0.48441465251167	0.708746869075751
Vigun01g033701.v1.2	-1.16288537164974	NA
Vigun01g033800.v1.2	0.351956217969184	0.574555803809381
Vigun01g034100.v1.2	0.465242291977962	0.379362436558001
Vigun01g034200.v1.2	-0.37071549026568	0.361399529287651
Vigun01g034300.v1.2	0.0251249007149896	0.977403981368256
Vigun01g034400.v1.2	-1.02079906723599	0.00616154442763148
Vigun01g034500.v1.2	-0.834170888492094	0.0927810974149605
Vigun01g034600.v1.2	0.365595462036941	0.699026393124528
Vigun01g034700.v1.2	-1.15752157266601	0.0885459883884093
Vigun01g034800.v1.2	-0.237988091818922	0.692803802956479
Vigun01g034900.v1.2	-1.06049026278119	0.207233079160711
Vigun01g035000.v1.2	-0.957425639233435	0.662096035958655
Vigun01g035200.v1.2	0.480211210675487	0.491569266526519
Vigun01g035400.v1.2	2.48004918164922	0.0103504261435231
Vigun01g035500.v1.2	0.465286203578092	0.555672257448991
Vigun01g035700.v1.2	0.603498648508461	0.823024069831871
Vigun01g035800.v1.2	-0.397539489061723	0.55414115038848
Vigun01g036100.v1.2	-1.30615724981893	0.000807467270094453
Vigun01g036200.v1.2	-0.126946039911227	0.831018212597158
Vigun01g036300.v1.2	-1.07978965925035	0.0277602912138098
Vigun01g036400.v1.2	-0.470326669881224	0.589903034970066
Vigun01g036500.v1.2	-0.220442151371219	0.71712587159317
Vigun01g036600.v1.2	-1.05493528606202	0.26619021508033
Vigun01g036700.v1.2	-1.3237171509742	0.00120346124744384
Vigun01g036800.v1.2	1.8831981783467	0.0225480477437959
Vigun01g036900.v1.2	-0.234555203157092	0.708776851545187
Vigun01g037000.v1.2	0.507056635844764	0.424830287535573
Vigun01g037100.v1.2	0.350676191691581	0.68800405796484
Vigun01g037200.v1.2	-0.628459579677466	0.0814879632426356
Vigun01g037300.v1.2	0.054169763871661	0.96524242949887
Vigun01g037600.v1.2	-0.16924674514937	0.863283817589753
Vigun01g037800.v1.2	2.59305940566869	NA
Vigun01g037900.v1.2	5.07872739412481	1.69176543665952e-23
Vigun01g038000.v1.2	0.48080961723669	0.637259102811891
Vigun01g038400.v1.2	-0.0775558090698275	0.90790090206246
Vigun01g038500.v1.2	1.15547069170604	7.5607425877915e-06
Vigun01g038600.v1.2	0.864158730406944	0.0174997696580486
Vigun01g038700.v1.2	-2.31509328785832	6.70205980050794e-09
Vigun01g038800.v1.2	0.190921277179762	0.813016826506274
Vigun01g039000.v1.2	-0.260068997774056	0.626743336956642
Vigun01g039100.v1.2	-0.347062364847243	0.463942570263919
Vigun01g039200.v1.2	0.499562804544305	0.386181871409415
Vigun01g039300.v1.2	-5.6879490964221	NA
Vigun01g039400.v1.2	-3.84341285741539	0.231236705284482
Vigun01g039500.v1.2	-1.01321815642102	0.180557519223333
Vigun01g039600.v1.2	0.732736844631943	0.411837818000162
Vigun01g039700.v1.2	-0.0112409063396582	0.993482102009458
Vigun01g039800.v1.2	0.204538390914958	0.850109979817941
Vigun01g039900.v1.2	0.557069743687902	0.140319268239042
Vigun01g040100.v1.2	0.131388873173822	0.838708703900598
Vigun01g040200.v1.2	-1.07062131426878	0.359413845948607
Vigun01g040300.v1.2	-1.02624585842584	0.0153201373079286
Vigun01g040400.v1.2	-1.27588201101804	0.0482545033640202
Vigun01g040500.v1.2	0.371919906903108	0.365342289700073
Vigun01g040533.v1.2	0.699783493423744	NA
Vigun01g040600.v1.2	1.23560200207509	0.00971840192826575
Vigun01g040700.v1.2	0.0519723999722064	0.949235392695021
Vigun01g040800.v1.2	0.257372323528599	0.66044688817226
Vigun01g041000.v1.2	0.230513792326773	0.719609976295714
Vigun01g041100.v1.2	0.0453666231019988	0.97964421067918
Vigun01g041200.v1.2	-0.16045702631258	0.780563876904197
Vigun01g041301.v1.2	-0.644161088439431	0.118190298704656
Vigun01g041400.v1.2	-0.156378846042322	0.85473863444494
Vigun01g041500.v1.2	-0.595575668271166	0.475887227908783
Vigun01g041600.v1.2	0.102460655783898	0.963327889467799
Vigun01g041700.v1.2	-2.09538999320896	0.301980830228416
Vigun01g041800.v1.2	0.565800496733129	0.117472330536438
Vigun01g042300.v1.2	-1.94130912010588	0.1941043983374
Vigun01g042400.v1.2	-4.24948778533181	2.11194245873402e-05
Vigun01g042500.v1.2	-2.81996154068196	0.00834196668908412
Vigun01g042700.v1.2	0.657554974813854	0.543496061253019
Vigun01g042900.v1.2	-0.101956294813137	0.909611971899125
Vigun01g043000.v1.2	0.508018949868553	0.769177538065793
Vigun01g043100.v1.2	1.37139734272325	0.00517037260427545
Vigun01g043300.v1.2	-0.253621112297461	0.558985526829564
Vigun01g043400.v1.2	0.00492403714783623	0.997353895548975
Vigun01g043500.v1.2	0.0797590549941486	0.924056713674196
Vigun01g043600.v1.2	-0.146616528209418	0.855962745144295
Vigun01g043700.v1.2	-0.0452776586740438	0.946358187099622
Vigun01g044101.v1.2	-1.17128827540763	NA
Vigun01g044200.v1.2	-1.49815360872744	NA
Vigun01g044300.v1.2	-0.0737969092430177	0.925684968975227
Vigun01g044600.v1.2	0.166129455209728	0.797376521114029
Vigun01g044800.v1.2	0.205981484985827	0.786755377193207
Vigun01g044900.v1.2	0.375074134560038	0.447291129394998
Vigun01g045000.v1.2	-0.37340582004609	0.637811898422073
Vigun01g045200.v1.2	-2.05942753068174	0.479629903657205
Vigun01g045400.v1.2	0.351973468516944	0.447285622061888
Vigun01g045500.v1.2	0.781412808939481	0.376449898201103
Vigun01g045600.v1.2	0.337743452539221	0.718966641373708
Vigun01g045800.v1.2	-0.333776674054923	0.714825025843182
Vigun01g045900.v1.2	-0.0119567825511839	0.988266158505708
Vigun01g046000.v1.2	1.65622425130077	3.92874506460212e-07
Vigun01g046100.v1.2	-0.0728675743443687	0.904866123313928
Vigun01g046200.v1.2	0.405506009214807	0.913531296467985
Vigun01g046300.v1.2	1.3673345318155	0.516588777886071
Vigun01g046600.v1.2	-1.21285262429839	0.337215064715938
Vigun01g046700.v1.2	-0.311148343582722	0.722970987937044
Vigun01g046800.v1.2	0.42134135305686	0.526425316681419
Vigun01g047000.v1.2	1.56817776157389	0.00178857614055727
Vigun01g047100.v1.2	0.439719867940327	0.602441331796617
Vigun01g047200.v1.2	0.692682133438887	0.65205114992458
Vigun01g047300.v1.2	0.493006050507146	0.548357285157918
Vigun01g047400.v1.2	0.225958080494125	0.94734053175922
Vigun01g047500.v1.2	0.0744733025759869	0.96842909912639
Vigun01g047600.v1.2	0.365950384944867	0.606795189375336
Vigun01g047700.v1.2	1.61960174687992	NA
Vigun01g047800.v1.2	-0.36605432297773	0.575391611218554
Vigun01g047900.v1.2	0.438006679187475	0.320274840103633
Vigun01g047950.v1.2	-0.99290167605707	0.742162966166136
Vigun01g048000.v1.2	0.130029871930031	0.863028942009838
Vigun01g048100.v1.2	0.209670069333131	0.709429149681079
Vigun01g048200.v1.2	-0.182864891561696	0.724737000767473
Vigun01g048300.v1.2	0.188696808982713	0.823024069831871
Vigun01g048400.v1.2	0.00219387445460586	0.998921734878906
Vigun01g048500.v1.2	0.163763304108324	0.77110484857609
Vigun01g048600.v1.2	-0.303574470706517	0.728761903685707
Vigun01g048700.v1.2	-0.6129180535974	0.220534334567488
Vigun01g048800.v1.2	-23.0743316413485	NA
Vigun01g048900.v1.2	1.2213477395838	0.000621670492079514
Vigun01g049000.v1.2	0.219502796640768	0.647547759500713
Vigun01g049100.v1.2	-2.75135268428417	NA
Vigun01g049200.v1.2	-0.491358528741592	0.185620986966158
Vigun01g049300.v1.2	0.60465058443085	0.151144035499818
Vigun01g049400.v1.2	-0.071907416383804	0.919708316126271
Vigun01g049500.v1.2	0.381071347278836	0.587063105219087
Vigun01g049800.v1.2	-0.894647175217973	0.747859946421703
Vigun01g049900.v1.2	-0.142340125793116	0.816413288757113
Vigun01g050000.v1.2	-0.288009732352749	0.744612048792029
Vigun01g050100.v1.2	-0.21306294827328	0.772320852607728
Vigun01g050200.v1.2	0.965974233341608	0.279975309034802
Vigun01g050300.v1.2	-0.468143848062653	0.822577370226867
Vigun01g050400.v1.2	-0.0315368996723003	NA
Vigun01g050500.v1.2	-0.264652648295714	0.787641293267576
Vigun01g050850.v1.2	-1.12118883460334	0.122531857716008
Vigun01g050900.v1.2	-0.932257077528656	0.449822535839667
Vigun01g051100.v1.2	-0.720974045500787	0.539995592629572
Vigun01g051200.v1.2	-0.416649986302973	0.849386638592097
Vigun01g051400.v1.2	-1.937425870835	0.380562502211447
Vigun01g051500.v1.2	-0.251441169194525	NA
Vigun01g051700.v1.2	-1.6159902699364	0.484435275077942
Vigun01g052000.v1.2	0.679668608957454	0.0662310468045912
Vigun01g052100.v1.2	-0.190204211165063	0.915263089868993
Vigun01g052200.v1.2	-0.477613152305892	0.444424362311205
Vigun01g052300.v1.2	-2.45058423599229	9.365041257572e-09
Vigun01g052400.v1.2	0.077833750176419	0.944154386470932
Vigun01g052500.v1.2	-0.13539131678391	0.840475717141351
Vigun01g052600.v1.2	-0.76094201196369	0.429290379295909
Vigun01g052700.v1.2	0.0764446593414793	0.971527788784639
Vigun01g052800.v1.2	0.00389065273218419	0.996528836731146
Vigun01g052900.v1.2	-2.40146596925652	0.0674960158964434
Vigun01g053100.v1.2	0.198927103240081	0.754056302034148
Vigun01g053200.v1.2	-0.0454179867812961	0.964628332733455
Vigun01g053400.v1.2	0.345488276287214	0.424938265943263
Vigun01g053450.v1.2	0.318006287376343	0.941263971467346
Vigun01g053500.v1.2	0.931030820744569	0.0429215287192847
Vigun01g053800.v1.2	0.787960413194449	0.0393151194129896
Vigun01g054000.v1.2	0.436167524168656	0.328509334960332
Vigun01g054100.v1.2	0.997748997776869	0.0273858341936646
Vigun01g054200.v1.2	-0.375855471031233	0.444740864497129
Vigun01g054300.v1.2	-0.26603384264603	0.725362593493176
Vigun01g054400.v1.2	0.924500975177247	0.107784357371523
Vigun01g054500.v1.2	-0.227395343739878	0.725362593493176
Vigun01g054600.v1.2	-0.189826505753454	0.949269397294877
Vigun01g054700.v1.2	-0.0980064620408221	0.933723305026685
Vigun01g054800.v1.2	-0.567389318796999	0.492418048924325
Vigun01g054900.v1.2	0.582608291998993	0.205042923547191
Vigun01g055000.v1.2	-1.78933719837264	NA
Vigun01g055100.v1.2	1.30422168156971	0.00770858100890863
Vigun01g055200.v1.2	0.138160145683	0.855326857787121
Vigun01g055400.v1.2	1.48182509072768	1.67606493225201e-06
Vigun01g055500.v1.2	-0.784790745781767	0.539995592629572
Vigun01g055600.v1.2	-0.335340950509202	0.762940367063536
Vigun01g055700.v1.2	-0.0939694928136367	0.914120497460919
Vigun01g056000.v1.2	0.189341235438691	0.655450839006062
Vigun01g056100.v1.2	0.417978649260416	0.394786763054143
Vigun01g056200.v1.2	-0.195692786704464	0.730550997648797
Vigun01g056266.v1.2	-0.86467213565311	0.707530997703589
Vigun01g056400.v1.2	0.449059446379466	0.428708433508909
Vigun01g056500.v1.2	-0.677112141950524	0.0997514037098391
Vigun01g056600.v1.2	-4.48682287778242	NA
Vigun01g056700.v1.2	0.163323901701074	0.944020791506145
Vigun01g056800.v1.2	-0.144364230667261	0.920184594059407
Vigun01g056900.v1.2	1.00634568915779	0.187020169426047
Vigun01g057000.v1.2	-0.909267716147529	0.436117662557257
Vigun01g057132.v1.2	-0.877661307634611	0.742143805213707
Vigun01g057200.v1.2	-0.0305064898958865	0.973560165948372
Vigun01g057300.v1.2	-0.831957098551373	0.0523629878786724
Vigun01g057600.v1.2	0.134324505858923	NA
Vigun01g057701.v1.2	2.81048064989191	0.170762487946074
Vigun01g057800.v1.2	-1.35949283311343	0.0122906083285496
Vigun01g058000.v1.2	0.435224834446084	0.231295801132013
Vigun01g058200.v1.2	0.640886314488655	0.070765260894663
Vigun01g058300.v1.2	0.211642490871065	0.725362593493176
Vigun01g058400.v1.2	3.84349060867797	0.0800065447218154
Vigun01g058500.v1.2	-1.08630751885228	0.624722600504111
Vigun01g058600.v1.2	0.00632208480848066	0.997688390406063
Vigun01g058700.v1.2	0.10037542535528	0.894283747473946
Vigun01g058800.v1.2	1.44108742893647	6.03027160177604e-06
Vigun01g058900.v1.2	-1.12374559117341	0.153646893550719
Vigun01g059000.v1.2	-0.652440584756606	0.208652609113422
Vigun01g059033.v1.2	0.223219805168638	0.863195488271582
Vigun01g059066.v1.2	0.499884654010154	0.651885771303221
Vigun01g059200.v1.2	-0.144058844949556	0.758619173616656
Vigun01g059300.v1.2	-0.0431537290967707	0.940288102529033
Vigun01g059500.v1.2	0.124044594937526	0.879872150188576
Vigun01g059600.v1.2	-0.531067121831273	0.22031022858165
Vigun01g060000.v1.2	0.229738751887496	0.829387644764872
Vigun01g060200.v1.2	-0.737645460373683	0.210817592188586
Vigun01g060300.v1.2	0.439608001548752	0.48724864729435
Vigun01g060400.v1.2	-0.614437599278932	0.434048685047855
Vigun01g060500.v1.2	-0.602406691464988	0.341731451859344
Vigun01g060600.v1.2	-0.257553710409595	0.829074879176948
Vigun01g060700.v1.2	0.23436858024468	0.571997757735247
Vigun01g060800.v1.2	1.3677917199974	0.00169111874998668
Vigun01g060900.v1.2	0.380653500340076	0.37190380125703
Vigun01g061100.v1.2	-2.48811821853335	0.000313075140862055
Vigun01g061200.v1.2	0.161207261210059	0.761006969620227
Vigun01g061300.v1.2	-0.501111483573991	0.196869242344608
Vigun01g061400.v1.2	0.631015935879844	0.0786287394470641
Vigun01g061500.v1.2	0.0419514394577653	0.964193426888771
Vigun01g061600.v1.2	-0.416302261642465	0.431687661856857
Vigun01g061700.v1.2	-0.646358951115671	0.702082964470357
Vigun01g061800.v1.2	0.667603985966249	NA
Vigun01g061900.v1.2	1.42443510143924	0.00758177407656486
Vigun01g062000.v1.2	-0.393716906204667	0.521296476928175
Vigun01g062100.v1.2	0.279965846130086	0.711568112820064
Vigun01g062200.v1.2	-4.29010061292952	0.000626664943256807
Vigun01g062300.v1.2	-0.27126627881936	0.711146002771237
Vigun01g062400.v1.2	-1.11689214734413	0.0001635411152676
Vigun01g062500.v1.2	0.221727003313806	0.920280738296057
Vigun01g062600.v1.2	-0.319287470936954	0.575391611218554
Vigun01g062700.v1.2	-0.629628844838897	0.856190596701157
Vigun01g062733.v1.2	-0.27695435616668	0.706239562880499
Vigun01g063033.v1.2	-1.16288537164974	NA
Vigun01g063984.v1.2	3.64979038165187	0.00246416679609708
Vigun01g064040.v1.2	-0.705270229354244	0.470094670446844
Vigun01g064100.v1.2	-0.316502564563035	0.575428975088647
Vigun01g064200.v1.2	0.549173234460761	0.30893998648016
Vigun01g064300.v1.2	-0.621151756691211	0.860420478772304
Vigun01g064350.v1.2	0.0821016277555107	0.914120497460919
Vigun01g064400.v1.2	-0.322894761081733	0.645664258690306
Vigun01g064500.v1.2	-0.381973167530753	0.880333202323326
Vigun01g064600.v1.2	-0.174032568969214	0.84529644878863
Vigun01g064800.v1.2	0.432862618806513	0.357149727331031
Vigun01g064900.v1.2	-1.02744669667432	0.479969241714715
Vigun01g065000.v1.2	0.08935326147693	0.903833211493769
Vigun01g065100.v1.2	0.182682640601959	0.750077418578262
Vigun01g065300.v1.2	-0.268021077778999	0.788871649603478
Vigun01g065400.v1.2	1.21532468725841	0.108747246076933
Vigun01g065500.v1.2	-0.148731968961187	0.806100946363951
Vigun01g065600.v1.2	-0.15922700012601	0.823540468176462
Vigun01g065650.v1.2	0.0445678238603678	0.965064907430246
Vigun01g065800.v1.2	-0.522905367514832	0.365213643697799
Vigun01g066000.v1.2	-0.135676580332362	0.894335387427987
Vigun01g066100.v1.2	-1.74095395202956	0.198189201551661
Vigun01g066200.v1.2	-0.225415414372288	0.699367104591525
Vigun01g066300.v1.2	-2.1914377443202	NA
Vigun01g066400.v1.2	-0.159525847039156	0.889149358099587
Vigun01g066500.v1.2	-0.694459380136108	0.771245155065855
Vigun01g066600.v1.2	-0.458123299495481	0.507148367030835
Vigun01g066700.v1.2	-0.0944872182913409	0.894472994005209
Vigun01g066800.v1.2	0.273614601535596	0.492836635956129
Vigun01g066900.v1.2	0.375770611453531	0.535736819246362
Vigun01g067000.v1.2	-1.53328569071582	0.158856685172707
Vigun01g067200.v1.2	-0.35076186566811	0.406773963914607
Vigun01g067250.v1.2	-1.37045147501404	NA
Vigun01g067300.v1.2	-1.25362649769973	7.91597030028351e-06
Vigun01g067400.v1.2	-0.10571989170312	NA
Vigun01g067500.v1.2	0.491446817593395	0.662323877796331
Vigun01g067600.v1.2	-0.960476499035753	0.0899503918937186
Vigun01g067700.v1.2	0.263907262901783	0.766058575994204
Vigun01g067800.v1.2	0.451695647590141	0.320828035068581
Vigun01g068000.v1.2	-1.0736991771391	0.00111244784154124
Vigun01g068100.v1.2	1.24163073800229	0.0221223836486621
Vigun01g068500.v1.2	0.246193628346393	0.772950565202477
Vigun01g068600.v1.2	-2.16119301752975	0.388743048683622
Vigun01g068700.v1.2	-0.0957430326759624	0.876790109423365
Vigun01g068900.v1.2	-0.0236237047346688	0.988877955512308
Vigun01g069000.v1.2	-1.49993514919512	0.215608018174435
Vigun01g069100.v1.2	-1.77624330018444	0.150382908881049
Vigun01g069200.v1.2	0.435845429352848	0.644763960012335
Vigun01g069300.v1.2	-0.331171963230284	0.851706829685084
Vigun01g069400.v1.2	-0.191562170403809	0.894283747473946
Vigun01g069500.v1.2	0.127838450975076	0.822510281233188
Vigun01g069600.v1.2	0.0241174629751884	0.977130879494268
Vigun01g069700.v1.2	0.566563490552283	0.0920961341661486
Vigun01g069800.v1.2	-0.251275632531398	0.876424193988006
Vigun01g069900.v1.2	-0.0498680645565489	0.969229305777424
Vigun01g070000.v1.2	-0.278128573896165	0.696828238640571
Vigun01g070200.v1.2	0.173916093636796	0.87492357943793
Vigun01g070300.v1.2	-3.56599784951686	2.46500108841908e-14
Vigun01g070500.v1.2	0.417216623168337	0.501863681384567
Vigun01g070700.v1.2	0.795867521158636	0.144378322647776
Vigun01g070900.v1.2	0.315139038735989	0.53330690687323
Vigun01g071100.v1.2	0.76265821542493	0.277339975458689
Vigun01g071400.v1.2	-1.24864379736345	0.022250218043206
Vigun01g071600.v1.2	-0.0247491460823244	0.981043039013294
Vigun01g071700.v1.2	-0.0931938419224611	0.929060819221179
Vigun01g071800.v1.2	0.270901703929268	0.786755377193207
Vigun01g071900.v1.2	-0.179850771188339	0.809560037606009
Vigun01g072000.v1.2	-1.97436324698716	0.0189217095719475
Vigun01g072100.v1.2	0.115221800780618	0.906585953622685
Vigun01g072200.v1.2	-0.365491224659883	0.551567218042167
Vigun01g072300.v1.2	-0.532697049175404	0.306335470529651
Vigun01g072500.v1.2	0.0724729476693857	0.949705394950775
Vigun01g072800.v1.2	-0.375792242269887	0.32716764134969
Vigun01g072900.v1.2	-0.846912513413419	0.243927012038038
Vigun01g073000.v1.2	0.166620988245772	0.782708480855127
Vigun01g073100.v1.2	-0.204168339917863	0.748400189784581
Vigun01g073200.v1.2	-1.3230184510523	0.351052097616925
Vigun01g073300.v1.2	-0.786172203194248	0.385395762189105
Vigun01g073400.v1.2	-3.48533337985335	NA
Vigun01g073500.v1.2	0.0402939462435892	0.960037509532532
Vigun01g073700.v1.2	0.0328076671069935	0.961996699949845
Vigun01g073800.v1.2	0.537343786496125	0.790856066704246
Vigun01g073900.v1.2	-0.112455908096591	0.857108128862674
Vigun01g074100.v1.2	-0.453722593760521	0.618102160913448
Vigun01g074200.v1.2	0.419308395643398	0.326531550291379
Vigun01g074300.v1.2	0.251277240405904	0.758541309400231
Vigun01g074350.v1.2	0.340680950947369	0.927764912809797
Vigun01g074400.v1.2	1.70234246404499	0.0202493464880477
Vigun01g074500.v1.2	0.649612038340579	0.207064418985639
Vigun01g074700.v1.2	-0.151736777636937	0.812241113827712
Vigun01g074800.v1.2	0.136502496553576	0.795354301051401
Vigun01g075000.v1.2	-0.736965075627497	0.623854295686403
Vigun01g075100.v1.2	-0.495994770641993	0.363397985640252
Vigun01g075400.v1.2	-0.211713214831476	0.835745653774234
Vigun01g075600.v1.2	-0.274635335370632	0.868844393654517
Vigun01g075700.v1.2	2.05412266917584	0.454146142561056
Vigun01g075800.v1.2	-1.79697028559633	0.0200098764345265
Vigun01g076000.v1.2	-0.215686611862118	0.666769164819654
Vigun01g076300.v1.2	-0.348276174242843	0.674872532401888
Vigun01g076400.v1.2	0.674528879036418	0.570575607521963
Vigun01g076500.v1.2	0.0307066114406717	0.968391164224991
Vigun01g076700.v1.2	-0.41476674553763	0.694158228875723
Vigun01g076800.v1.2	-1.78647738067441	NA
Vigun01g077000.v1.2	-6.22957296067987	0.327309604288627
Vigun01g077200.v1.2	0.289252129360753	0.43625131214001
Vigun01g077300.v1.2	-0.157166021263403	0.786755377193207
Vigun01g077400.v1.2	0.0212223755755367	0.996208003177678
Vigun01g077500.v1.2	-0.0969823086779906	0.969229305777424
Vigun01g077700.v1.2	0.0339052967130614	0.977625642447
Vigun01g077800.v1.2	-3.6140306342039	0.274048686186268
Vigun01g077900.v1.2	0.0867802745268205	0.887451198827504
Vigun01g078100.v1.2	-0.462352414577394	0.518090808351016
Vigun01g078200.v1.2	1.04227971918646	0.127367285694048
Vigun01g078300.v1.2	-0.383581462648571	0.629950930959632
Vigun01g078400.v1.2	-0.514000969372367	0.415773130154716
Vigun01g078500.v1.2	-0.659213685902314	0.260943994901232
Vigun01g078550.v1.2	-0.394025088886914	0.82598773422754
Vigun01g078600.v1.2	0.823051878081543	0.185010901057571
Vigun01g078700.v1.2	0.139107951631687	0.804139774037759
Vigun01g078800.v1.2	0.400428547333644	0.344059094920518
Vigun01g078900.v1.2	0.143675582530204	0.798383777552906
Vigun01g079000.v1.2	-0.310532708671545	0.481108647817058
Vigun01g079100.v1.2	0.054710229962735	0.933723305026685
Vigun01g079200.v1.2	-0.0386439609594837	0.961666815923598
Vigun01g079300.v1.2	-0.18059655274227	0.884238657720187
Vigun01g079450.v1.2	0.0795821972383339	0.96816849188232
Vigun01g079500.v1.2	-4.32252007859143	NA
Vigun01g079600.v1.2	0.195321312129733	0.725362593493176
Vigun01g079700.v1.2	-0.798534543147778	0.470230725507166
Vigun01g079750.v1.2	-1.11051975172929	0.133470497522197
Vigun01g079800.v1.2	1.98626096881682	NA
Vigun01g080000.v1.2	-0.301038758829698	0.516008564711048
Vigun01g080100.v1.2	-0.525375981107651	0.72039787817635
Vigun01g080300.v1.2	-0.0806640044254965	0.899170555458444
Vigun01g080500.v1.2	-2.05050100777068	0.00136500161388316
Vigun01g080600.v1.2	-0.112699874086902	0.909335124306641
Vigun01g080700.v1.2	-0.294377281349175	0.65363162291724
Vigun01g080800.v1.2	0.705704950360807	NA
Vigun01g080900.v1.2	-0.111481890575556	0.870636329778439
Vigun01g081000.v1.2	0.842603586857716	0.230376212416224
Vigun01g081100.v1.2	-0.172570243349217	0.823568463411901
Vigun01g081200.v1.2	0.775354934577806	0.371628501596832
Vigun01g081300.v1.2	-0.439314524039529	0.362905053417934
Vigun01g081400.v1.2	0.941396112106933	0.0252156251820126
Vigun01g081500.v1.2	-2.74599463671407	NA
Vigun01g081600.v1.2	0.748996589137002	0.0297173298188037
Vigun01g081700.v1.2	-1.23215071473986	0.0637829455781954
Vigun01g081800.v1.2	-0.0948689007769207	0.907025286297504
Vigun01g081900.v1.2	-0.227355857205191	0.75436902969018
Vigun01g082000.v1.2	-0.709955707065045	0.397088270577921
Vigun01g082200.v1.2	-3.33533231744915	NA
Vigun01g082300.v1.2	-0.638187008853942	0.581758314107382
Vigun01g082400.v1.2	-0.290925000722077	0.713230404490439
Vigun01g082600.v1.2	-0.891061616407681	0.189933769220244
Vigun01g082700.v1.2	-0.153366692932289	0.915569190680152
Vigun01g082800.v1.2	-0.185140222034278	0.810501521156961
Vigun01g082900.v1.2	1.09029613614444	0.0345744522199935
Vigun01g083000.v1.2	0.226729913476093	0.689036568541819
Vigun01g083100.v1.2	-0.753373770163391	0.098978348957885
Vigun01g083200.v1.2	0.223170311953729	0.719254907033077
Vigun01g083500.v1.2	0.378240058936047	0.379362436558001
Vigun01g083600.v1.2	0.413050742982369	0.310684863334931
Vigun01g083650.v1.2	0.613598186064625	0.442627998810613
Vigun01g084000.v1.2	0.699783493423743	NA
Vigun01g084100.v1.2	0.604478110474321	0.308388453887729
Vigun01g084200.v1.2	0.999914344902406	0.0132205215229585
Vigun01g084300.v1.2	0.19847496261448	0.675992854742988
Vigun01g084400.v1.2	0.184004593110041	0.9192065380938
Vigun01g084475.v1.2	-0.608470664541897	0.730623109385801
Vigun01g084550.v1.2	2.36951703014737	0.171886761990473
Vigun01g084800.v1.2	2.32885318874696	NA
Vigun01g085000.v1.2	-0.486553841909024	0.380377495106629
Vigun01g085200.v1.2	0.785514881914391	0.0118150923372964
Vigun01g085300.v1.2	-1.75391836696641	NA
Vigun01g085400.v1.2	-1.27108703011971	0.0215813453838061
Vigun01g085500.v1.2	0.207090195925245	0.743694446717327
Vigun01g085700.v1.2	0.276752215786203	0.692404807442388
Vigun01g085800.v1.2	0.305384877660361	0.519162835507296
Vigun01g085900.v1.2	-0.686403735289792	0.0280314504928807
Vigun01g086000.v1.2	-0.734313868924179	0.343790356304134
Vigun01g086100.v1.2	0.107608149819043	0.908731995836067
Vigun01g086200.v1.2	-0.658242879991685	0.375291793387667
Vigun01g086300.v1.2	0.106119847229726	0.883918723075259
Vigun01g086400.v1.2	-0.0130681944396535	0.99121415713902
Vigun01g086500.v1.2	-2.83043734229224	4.18829592604342e-06
Vigun01g086600.v1.2	0.209182048954168	0.740035440030758
Vigun01g086700.v1.2	-0.184051444085045	0.690018930840464
Vigun01g086800.v1.2	-0.221826145346989	0.801075114795286
Vigun01g086900.v1.2	0.0143354042555902	0.987151553065651
Vigun01g087000.v1.2	-0.298700076262745	0.550476651634567
Vigun01g087200.v1.2	-0.154648375436486	0.810474635276035
Vigun01g087300.v1.2	-0.720539525306014	0.205042923547191
Vigun01g087500.v1.2	0.616031159081198	0.338400834237189
Vigun01g087600.v1.2	-0.527708743928743	0.333511520468764
Vigun01g087800.v1.2	0.164750346773858	0.850086566041327
Vigun01g087900.v1.2	-0.334398161601611	0.565625524033704
Vigun01g088000.v1.2	-0.178875881558713	0.830403401216514
Vigun01g088100.v1.2	-0.843910133462426	0.0490804380650426
Vigun01g088200.v1.2	0.0601287362318453	0.989541236202574
Vigun01g088400.v1.2	-0.487369392686794	0.594749511020362
Vigun01g088500.v1.2	0.169487906410758	0.85510658424386
Vigun01g088600.v1.2	0.923870558141735	0.0121170750718545
Vigun01g088800.v1.2	-1.20351389391278	NA
Vigun01g088900.v1.2	-0.241509711032497	0.683983719769851
Vigun01g089000.v1.2	-1.58628875999444	0.0187957977355087
Vigun01g089300.v1.2	-5.19687049947827	0.00768856456721591
Vigun01g089400.v1.2	-1.44231450445217	0.0116071169436904
Vigun01g089600.v1.2	0.805210437718545	0.122444955862351
Vigun01g089700.v1.2	0.290074565810979	0.434628682044484
Vigun01g089800.v1.2	0.311128549345517	0.855483836946212
Vigun01g089900.v1.2	-0.0495905259627423	0.972653768178469
Vigun01g090100.v1.2	-1.85555183986572	0.0278247534778756
Vigun01g090300.v1.2	0.28259910658537	0.593245983736716
Vigun01g090400.v1.2	0.827756789458593	0.0474838385120436
Vigun01g090600.v1.2	-0.210885754924036	NA
Vigun01g090700.v1.2	-0.274699057789036	0.685919739234557
Vigun01g090800.v1.2	-0.122667217541067	0.958048636077142
Vigun01g090900.v1.2	0.415533264461748	0.472519757333594
Vigun01g091000.v1.2	-0.0303856921144718	0.969229305777424
Vigun01g091100.v1.2	0.355470052465108	0.446569715494417
Vigun01g091200.v1.2	-0.457875399278659	0.783350059738711
Vigun01g091300.v1.2	-1.66547515958603	0.0413291329460696
Vigun01g091400.v1.2	0.343541238585394	0.536165908009554
Vigun01g091500.v1.2	-1.03274786984805	0.000690779762349111
Vigun01g091700.v1.2	0.372370699140974	0.699553705029755
Vigun01g091900.v1.2	-1.93185038319776	1.24015485785525e-06
Vigun01g092000.v1.2	-0.0121839731134534	0.988354514140193
Vigun01g092100.v1.2	-0.761853387912912	0.246213969060847
Vigun01g092200.v1.2	2.10283803314265	0.0080278404625618
Vigun01g092500.v1.2	-0.0153935770268454	0.985847894097373
Vigun01g092600.v1.2	0.216642266637012	0.703118569266275
Vigun01g092700.v1.2	1.0841135168931	0.00508223042060732
Vigun01g092800.v1.2	0.43898940690753	0.339175241862144
Vigun01g092850.v1.2	-0.177822075886089	NA
Vigun01g092900.v1.2	-0.340176376186089	0.427283983314606
Vigun01g093000.v1.2	-0.42962013522233	0.721572682527392
Vigun01g093100.v1.2	0.299801619256262	0.604169135802225
Vigun01g093300.v1.2	-0.115803832437924	0.903235406997879
Vigun01g093400.v1.2	-1.31957119132467	0.0442714291785838
Vigun01g093500.v1.2	-0.259582407750066	0.708757791108468
Vigun01g093600.v1.2	0.248233380195153	0.601092103506236
Vigun01g093700.v1.2	-0.393579953436432	0.773821584711747
Vigun01g093800.v1.2	0.39522693171927	0.727596739588836
Vigun01g094000.v1.2	-2.05568350950438	2.10606174772685e-08
Vigun01g094200.v1.2	-0.50031781818242	0.855195372792332
Vigun01g094400.v1.2	1.80786146516785	0.132152464528266
Vigun01g094500.v1.2	1.32305506606375	6.37521204150019e-05
Vigun01g094600.v1.2	0.47894733900043	0.404228517463674
Vigun01g094700.v1.2	-0.229665056402429	0.664826163322288
Vigun01g094800.v1.2	0.989732033268033	0.00118620021319721
Vigun01g094900.v1.2	1.62924601341497	2.46775250119238e-06
Vigun01g095000.v1.2	0.206459298364593	0.763781430451442
Vigun01g095100.v1.2	1.29862196107566	0.433587582043622
Vigun01g095200.v1.2	-1.28109826913095	0.0640358663835201
Vigun01g095300.v1.2	1.0874765305977	0.0759436636724232
Vigun01g095400.v1.2	0.487965204630942	0.340574996610567
Vigun01g095500.v1.2	-0.0666082151894922	0.929984606561985
Vigun01g095600.v1.2	-1.12060415443886	0.058381816615933
Vigun01g095700.v1.2	-0.101246166872832	0.925817401563656
Vigun01g095800.v1.2	-0.392311232589971	0.427579992009687
Vigun01g095900.v1.2	-0.231021127573852	0.760419017140496
Vigun01g096000.v1.2	-0.285844306042194	0.687019389165786
Vigun01g096100.v1.2	-0.121284360141385	0.91979993733708
Vigun01g096500.v1.2	0.409847026650663	0.430826173400434
Vigun01g096566.v1.2	-0.293373330085121	0.851029954946935
Vigun01g096700.v1.2	0.344211803345528	0.574489609005126
Vigun01g096800.v1.2	0.895734445548233	0.176218494333408
Vigun01g096900.v1.2	0.501223448381106	0.185285613016833
Vigun01g097000.v1.2	0.250851442152707	0.662323877796331
Vigun01g097200.v1.2	0.0492942901620008	0.94565408575568
Vigun01g097300.v1.2	0.462363935056526	0.188282952887625
Vigun01g097400.v1.2	-1.96467495626343	0.385529199192308
Vigun01g097500.v1.2	0.292242772714269	0.520989925392169
Vigun01g097600.v1.2	0.41692092592984	0.2977082603154
Vigun01g097700.v1.2	0.549099072981434	0.503226616042901
Vigun01g097800.v1.2	0.25532323062712	0.630179270261176
Vigun01g097950.v1.2	1.57936298285485	NA
Vigun01g098100.v1.2	0.0434296811070144	0.985618974601569
Vigun01g098150.v1.2	0.14398263779188	0.970149109457756
Vigun01g098200.v1.2	-0.034037891713611	0.969229305777424
Vigun01g098400.v1.2	-0.825579797710971	0.191291769932434
Vigun01g098500.v1.2	-1.42061297112232	0.353041339835202
Vigun01g098600.v1.2	-0.678620426062857	0.154192343594671
Vigun01g098700.v1.2	-0.182427775984053	0.721292524877543
Vigun01g098800.v1.2	0.108739473561846	0.872786754513336
Vigun01g098900.v1.2	-0.169255868435538	0.85153885598739
Vigun01g099000.v1.2	0.328582943835221	0.560085873144779
Vigun01g099100.v1.2	-0.35181622655897	0.541983012937947
Vigun01g099200.v1.2	-1.05288648357872	0.735848169028326
Vigun01g099400.v1.2	1.55615854180216	4.5905856797431e-05
Vigun01g099500.v1.2	-0.56134324211817	0.387337466067267
Vigun01g099600.v1.2	0.309186673616486	0.572265379484707
Vigun01g099700.v1.2	3.00178603845433	2.64242244258492e-19
Vigun01g099800.v1.2	1.44569225266228	3.19193518494244e-05
Vigun01g100100.v1.2	0.199966542015773	0.675992854742988
Vigun01g100200.v1.2	0.0309749090983539	0.96199694854715
Vigun01g100400.v1.2	0.775001245126424	0.260405597318774
Vigun01g100500.v1.2	-0.0532846692346876	0.942551764554105
Vigun01g100700.v1.2	-0.309991761915298	0.515647102087216
Vigun01g100800.v1.2	0.359808504123164	NA
Vigun01g100900.v1.2	0.18875407967736	0.76225582426203
Vigun01g101000.v1.2	-0.436996712816768	0.463097216321306
Vigun01g101100.v1.2	-2.13829372211946	NA
Vigun01g101200.v1.2	0.00545666360746909	0.9954818633947
Vigun01g101300.v1.2	0.0999353852447277	0.903833211493769
Vigun01g101400.v1.2	0.453343675992487	0.515647102087216
Vigun01g101600.v1.2	-0.184108097222423	0.768222055917979
Vigun01g101633.v1.2	-0.496006968174147	0.803438917550974
Vigun01g101700.v1.2	-0.475548545120203	0.15410022406891
Vigun01g101800.v1.2	-1.80454573404669	0.0122051084057966
Vigun01g101900.v1.2	0.170099604280191	0.837045228162934
Vigun01g102000.v1.2	-0.526250741820842	0.381375958407617
Vigun01g102100.v1.2	0.51001141522204	0.0800366468998743
Vigun01g102200.v1.2	-0.179820254853333	0.786947134119372
Vigun01g102300.v1.2	-1.44545477855165	8.6138992232307e-07
Vigun01g102400.v1.2	2.2002488875082	9.96561235533221e-08
Vigun01g102500.v1.2	0.882747004641475	0.164279236281233
Vigun01g102600.v1.2	-0.543040748282786	0.450585373566034
Vigun01g102700.v1.2	-0.0766837886462756	0.946153210327131
Vigun01g102900.v1.2	0.370087931018044	0.361580718872228
Vigun01g103000.v1.2	-1.6357620488235	0.00589753190403396
Vigun01g103100.v1.2	1.46640128844429	0.706111398261785
Vigun01g103300.v1.2	-0.188933545879574	0.843037105573461
Vigun01g103400.v1.2	0.561299017467712	0.380252872279259
Vigun01g103500.v1.2	0.462888804940298	0.289665767473404
Vigun01g103600.v1.2	-0.240165483397126	0.707530997703589
Vigun01g103700.v1.2	0.05536409717799	0.949478157327735
Vigun01g103800.v1.2	-0.530469090007135	0.645711867164728
Vigun01g103900.v1.2	2.47145947491404	NA
Vigun01g104000.v1.2	-0.126328882387991	0.906240855558386
Vigun01g104100.v1.2	-0.518967641146861	0.385384783790278
Vigun01g104200.v1.2	0.256796362717186	NA
Vigun01g104300.v1.2	0.0938119449213386	0.942745471312291
Vigun01g104400.v1.2	0.0576712026619192	0.955905537985574
Vigun01g104600.v1.2	-0.656214088409075	0.248903068746261
Vigun01g104700.v1.2	-1.96862923413259	0.391269272585873
Vigun01g104800.v1.2	-0.08214342120137	0.928257207040009
Vigun01g104900.v1.2	-0.411451550286583	0.751079206237215
Vigun01g105000.v1.2	0.231511286887112	0.762211495588049
Vigun01g105100.v1.2	-0.194021267838483	0.923384739462455
Vigun01g105200.v1.2	-0.0637905196306462	0.940798677739951
Vigun01g105300.v1.2	0.0573625993267948	0.938132303198592
Vigun01g105400.v1.2	0.120278665785839	0.862155460651852
Vigun01g105500.v1.2	0.670557863710898	0.100215233963511
Vigun01g105600.v1.2	-0.184631421345696	0.839875420614297
Vigun01g105700.v1.2	0.175946975702448	0.716048796879668
Vigun01g105800.v1.2	0.435063962205555	0.431079284689338
Vigun01g105900.v1.2	-0.27030079795325	NA
Vigun01g106200.v1.2	0.665226271254814	NA
Vigun01g106300.v1.2	-0.0289997234319563	NA
Vigun01g106400.v1.2	-0.552380088541459	0.281105974911963
Vigun01g106500.v1.2	0.55322686985429	0.325094568709868
Vigun01g106600.v1.2	-0.060723412346668	0.925817401563656
Vigun01g106700.v1.2	-0.0888617592263101	0.91525354005132
Vigun01g106800.v1.2	0.0642299682744493	0.921731426347776
Vigun01g106900.v1.2	-1.78708523861122	0.0121531760773507
Vigun01g107100.v1.2	-0.318846112102095	0.720121329852847
Vigun01g107200.v1.2	-0.360834637114343	0.857772862134707
Vigun01g107300.v1.2	0.193470693944651	0.801716074853979
Vigun01g107500.v1.2	0.751819031322841	0.156031177953084
Vigun01g107700.v1.2	0.390566721909581	0.551470675967318
Vigun01g107800.v1.2	1.05282560966733	0.0357423790986675
Vigun01g107900.v1.2	0.129925259095911	0.873969181325218
Vigun01g108000.v1.2	-0.123823077618652	0.856268588900284
Vigun01g108100.v1.2	-0.245853754648675	0.687073789591131
Vigun01g108200.v1.2	0.123651377579417	0.885732782943144
Vigun01g108300.v1.2	0.409982402829454	0.634048783844901
Vigun01g108400.v1.2	-0.217749576581021	0.715361166805785
Vigun01g108500.v1.2	-0.332362386779136	0.47395792190818
Vigun01g108700.v1.2	0.437879532519965	0.320463933917985
Vigun01g108800.v1.2	0.337015011566634	0.534141276463738
Vigun01g108900.v1.2	0.791596385200534	0.0492758769607133
Vigun01g109000.v1.2	-0.091266121026619	0.943488006712046
Vigun01g109100.v1.2	-0.133643164219821	0.831841772018341
Vigun01g109200.v1.2	2.86022151032974	1.56766785655452e-12
Vigun01g109401.v1.2	-1.17648403890286	0.644155694341353
Vigun01g109600.v1.2	0.496467107485107	0.457154048334656
Vigun01g109700.v1.2	-1.09520259699706	0.0777591751130609
Vigun01g109800.v1.2	-0.461347165381249	0.489621717106142
Vigun01g109900.v1.2	-1.75684131358247	NA
Vigun01g110100.v1.2	0.944161527335854	0.773211281837905
Vigun01g110200.v1.2	0.967782184988487	0.347242527000615
Vigun01g110300.v1.2	-1.96334867069952	0.0547152633598747
Vigun01g110400.v1.2	0.28812147933655	0.571161706183451
Vigun01g110500.v1.2	-0.473987897432421	0.602384121319537
Vigun01g110600.v1.2	0.0449291336658245	0.950940153839825
Vigun01g110700.v1.2	-0.626153829846956	0.646824291247539
Vigun01g110750.v1.2	0.131806853181361	0.851452647442553
Vigun01g110800.v1.2	-0.240040491665803	0.602064106250946
Vigun01g110900.v1.2	0.345045624449354	0.478871134064841
Vigun01g111000.v1.2	0.504077469029222	0.55457722154214
Vigun01g111100.v1.2	-1.07618012650348	0.220586099069623
Vigun01g111200.v1.2	-1.51538402929939	NA
Vigun01g111300.v1.2	-2.73462862809424	0.00090574308208702
Vigun01g111400.v1.2	-0.867844578757457	0.195255633817012
Vigun01g111500.v1.2	-0.335669130382469	0.591973847930977
Vigun01g111600.v1.2	0.0769481920438947	0.980561904243047
Vigun01g111700.v1.2	-1.24449527024883	6.94143714064252e-05
Vigun01g111800.v1.2	0.0892926151975488	0.900445275775647
Vigun01g112100.v1.2	0.295436581465038	0.430393615511174
Vigun01g112200.v1.2	0.368311993688482	0.678183296210277
Vigun01g112300.v1.2	-0.323967230489522	0.582769883179892
Vigun01g112500.v1.2	-0.53255481856946	0.554930138825276
Vigun01g112600.v1.2	-0.672248752994664	0.214351778067667
Vigun01g112700.v1.2	-0.146222866811779	0.761568716303233
Vigun01g112800.v1.2	0.251145965259246	0.679122390012439
Vigun01g112900.v1.2	-2.66310405610603	0.00113252654949962
Vigun01g113000.v1.2	-0.58642381606653	0.252924220467878
Vigun01g113100.v1.2	-0.580440645175664	NA
Vigun01g113200.v1.2	0.338311304679472	0.60258286075418
Vigun01g113300.v1.2	0.155577334802382	0.814766371163412
Vigun01g113400.v1.2	0.0215360572975559	0.97964421067918
Vigun01g113500.v1.2	-1.52920571178307	0.0523629878786724
Vigun01g113600.v1.2	-0.075165942735689	0.944401821010931
Vigun01g113700.v1.2	-0.216743992055142	0.641739716495925
Vigun01g113800.v1.2	-1.41756454917442	0.165562764571862
Vigun01g113900.v1.2	-0.0895635869313573	0.952813838903369
Vigun01g114000.v1.2	-0.0523765768721537	0.94493533088894
Vigun01g114100.v1.2	1.66741591327904	0.000862841486927302
Vigun01g114200.v1.2	-2.87041818506645	0.000327701821327532
Vigun01g114300.v1.2	-2.37263827423362	2.91732794550775e-07
Vigun01g114400.v1.2	-5.04925844404119	9.09588334244757e-06
Vigun01g114500.v1.2	-0.352839655763315	0.483672979962922
Vigun01g114600.v1.2	0.610133591933343	0.259893839227603
Vigun01g114700.v1.2	-0.909134709755824	0.0704145018425198
Vigun01g114800.v1.2	0.470388692546419	0.430969031059027
Vigun01g114900.v1.2	0.0831136832559917	0.894011338679293
Vigun01g115000.v1.2	0.755465615250801	0.546285527199591
Vigun01g115200.v1.2	-0.154573509449302	0.812711027616073
Vigun01g115300.v1.2	2.71972364426896	5.27152025046413e-11
Vigun01g115400.v1.2	0.50350699441585	0.535811962823407
Vigun01g115850.v1.2	-0.168573102060706	0.833815362997922
Vigun01g115900.v1.2	0.735736759327465	0.136622072053913
Vigun01g116200.v1.2	0.0448495476841846	0.952861533367394
Vigun01g116300.v1.2	0.387189279205901	0.416305577437754
Vigun01g116400.v1.2	-0.707367369688729	0.23201714699462
Vigun01g116500.v1.2	-0.730885920962162	0.756902380489758
Vigun01g116700.v1.2	-0.661937926854356	0.110448018708025
Vigun01g116800.v1.2	0.11706866730382	0.894816074322314
Vigun01g116900.v1.2	1.72050447736398	0.000413635433073084
Vigun01g117000.v1.2	-0.246367610111751	0.885732782943144
Vigun01g117100.v1.2	0.20793237084231	0.938602070692087
Vigun01g117200.v1.2	-2.24873426759112	0.018568435467305
Vigun01g117300.v1.2	-0.0656176485319179	0.945513499670412
Vigun01g117400.v1.2	0.994375896845081	0.0411920122150814
Vigun01g117500.v1.2	-1.23153615048615	0.100166319571469
Vigun01g117700.v1.2	1.04274468999619	0.00352887507358766
Vigun01g117800.v1.2	-0.360281145270609	0.593732258009167
Vigun01g117900.v1.2	-0.360080932077785	0.792732547744778
Vigun01g118100.v1.2	0.714948795220557	0.329389518652993
Vigun01g118200.v1.2	0.231924043170498	0.649910703159329
Vigun01g118300.v1.2	1.03192529775003	0.0521955965502361
Vigun01g118500.v1.2	-0.446628174504795	0.888486292607472
Vigun01g118600.v1.2	0.0860813727031153	0.913082398764672
Vigun01g118700.v1.2	0.436791179078932	0.545489417848365
Vigun01g118800.v1.2	0.156059267237989	0.817771612970818
Vigun01g118900.v1.2	-0.352179856636692	0.570465358870563
Vigun01g119000.v1.2	0.221183129399742	0.740035440030758
Vigun01g119100.v1.2	0.308957842186321	0.570992229436189
Vigun01g119200.v1.2	-1.16584263174644	0.125767958800551
Vigun01g119300.v1.2	3.23892137524074	0.0583422185800848
Vigun01g119400.v1.2	0.147063066303567	0.846074848701425
Vigun01g119500.v1.2	-0.103119248404956	0.93889957293679
Vigun01g119600.v1.2	-0.316030910218103	0.770462033371982
Vigun01g119701.v1.2	-1.22860982374943	0.418097581539333
Vigun01g119900.v1.2	0.636464009408213	0.848121594621244
Vigun01g120100.v1.2	1.17502716621971	0.0644780984214865
Vigun01g120200.v1.2	-0.0777324748208498	0.925287994264563
Vigun01g120250.v1.2	-0.568469500169582	0.877122757652091
Vigun01g120300.v1.2	-1.97194988609921	NA
Vigun01g120500.v1.2	0.0130933270084524	0.988078488799457
Vigun01g120600.v1.2	-0.682553722535462	0.312895559248832
Vigun01g120700.v1.2	-0.419874689961893	0.303971852242993
Vigun01g120800.v1.2	-1.11588282572869	0.289665767473404
Vigun01g120900.v1.2	-0.371586698420858	0.792088162904413
Vigun01g121000.v1.2	-0.188899135590093	0.730602513282541
Vigun01g121100.v1.2	-0.472825655437081	0.728885423671296
Vigun01g121200.v1.2	2.84724357701548	0.103234880130214
Vigun01g121300.v1.2	-0.5903173299589	0.642560976053159
Vigun01g121500.v1.2	0.0245685143129486	0.996815225770398
Vigun01g121600.v1.2	-0.824914701761883	0.489369699200435
Vigun01g121700.v1.2	-0.589508271747218	0.779955794474531
Vigun01g121800.v1.2	-0.758258362027844	0.0272140214366093
Vigun01g121900.v1.2	0.116369627190102	0.89720813171403
Vigun01g122000.v1.2	-1.10612046176685	0.403753038225929
Vigun01g122100.v1.2	0.41883931058884	0.736259224218778
Vigun01g122200.v1.2	0.277686611382191	0.49915669242426
Vigun01g122300.v1.2	0.17841820761063	0.808494310982797
Vigun01g122400.v1.2	0.326582871609797	0.457030011320027
Vigun01g122500.v1.2	0.387526975343919	0.758318528307582
Vigun01g122600.v1.2	3.147916499617	2.71118150488838e-23
Vigun01g122701.v1.2	-0.672075764100151	NA
Vigun01g122800.v1.2	-0.0758949726406213	0.926102892433506
Vigun01g122900.v1.2	-0.447199519546056	0.331486861001782
Vigun01g123000.v1.2	-0.517571665165844	0.396729270599551
Vigun01g123101.v1.2	-0.127965771479956	0.921224358411503
Vigun01g123200.v1.2	0.0196618192473166	0.979446963963936
Vigun01g123300.v1.2	-0.668217325727167	0.870636329778439
Vigun01g123400.v1.2	-0.236926284889353	0.778333035240182
Vigun01g123500.v1.2	0.17552128596576	0.879703706731316
Vigun01g123600.v1.2	-2.15498698025772	0.118498576519648
Vigun01g123800.v1.2	1.02642833098392	0.496168080264626
Vigun01g123900.v1.2	1.02376167502597	0.311973025012621
Vigun01g124000.v1.2	0.780971414963316	0.294232917546897
Vigun01g124100.v1.2	-6.09102799145402	NA
Vigun01g124200.v1.2	-2.41057415591588	NA
Vigun01g124300.v1.2	1.27463209071848	0.000787271963418094
Vigun01g124400.v1.2	-0.125902718693785	0.85153885598739
Vigun01g124500.v1.2	-0.442226425853684	0.716432574512929
Vigun01g124600.v1.2	-2.97499582267185	NA
Vigun01g124700.v1.2	-0.793284974609453	0.0893334058745111
Vigun01g124800.v1.2	0.166802663158571	0.807526262942023
Vigun01g124900.v1.2	0.23044129557532	0.648534683375911
Vigun01g125000.v1.2	-0.10396647343561	0.863951713648325
Vigun01g125400.v1.2	0.0485379555767448	0.952861533367394
Vigun01g125500.v1.2	-0.276729795659546	0.943449385111831
Vigun01g125600.v1.2	0.341240646004973	0.501845904282082
Vigun01g125700.v1.2	-0.128943035202959	0.907756792609759
Vigun01g125800.v1.2	0.935592484113901	0.0119530901996226
Vigun01g125900.v1.2	-0.434694444562183	0.466346258512387
Vigun01g126000.v1.2	0.00933521625995194	0.99286056214455
Vigun01g126100.v1.2	0.0943976003415238	0.924065908003038
Vigun01g126200.v1.2	0.0669702232083838	0.933713577015772
Vigun01g126300.v1.2	0.0841603879740824	0.914847992676573
Vigun01g126500.v1.2	0.467630121211653	0.158336151154914
Vigun01g126600.v1.2	0.125122776775536	0.851136085343295
Vigun01g126800.v1.2	-0.752509916152606	0.0318826378559689
Vigun01g126900.v1.2	0.139935083549745	0.83006320813898
Vigun01g127100.v1.2	0.380987022285158	0.677855690372324
Vigun01g127400.v1.2	0.520878514074241	0.720121329852847
Vigun01g127600.v1.2	0.170449934681626	0.940971360621391
Vigun01g127700.v1.2	-4.13835545776089	0.00153029602547807
Vigun01g127800.v1.2	-2.65534570492128	5.51121038585852e-06
Vigun01g128000.v1.2	-0.43001225459666	0.823713151655819
Vigun01g128100.v1.2	0.102665095602693	0.930337109949844
Vigun01g128200.v1.2	0.233386153084795	0.590325162558986
Vigun01g128300.v1.2	-0.103778138206824	0.894191124570468
Vigun01g128500.v1.2	-0.153212989727816	0.886023551501863
Vigun01g128600.v1.2	-0.286570737415848	0.494435186321112
Vigun01g128700.v1.2	1.31918470652941	NA
Vigun01g128800.v1.2	-1.10325272532351	0.0714705087896262
Vigun01g128900.v1.2	0.441910661588829	NA
Vigun01g129000.v1.2	-0.936227629188404	0.251743713675082
Vigun01g129100.v1.2	-1.44111040637574	0.481517351074893
Vigun01g129200.v1.2	-2.49968798935839	4.31265950064914e-05
Vigun01g129400.v1.2	-0.10426900863567	0.936625862796917
Vigun01g129500.v1.2	-0.914657190824195	0.0887624378151399
Vigun01g129600.v1.2	0.309556419576904	0.797824924079341
Vigun01g129700.v1.2	0.0782353306899029	0.93158022746953
Vigun01g129800.v1.2	-0.444962067158089	0.525912318669452
Vigun01g130000.v1.2	-0.433350473744692	0.299078299708861
Vigun01g130100.v1.2	-1.43201403011774	0.172966040719906
Vigun01g130600.v1.2	-0.122772819694711	0.843621907862422
Vigun01g130666.v1.2	0.747805608226324	0.312730754307193
Vigun01g130700.v1.2	0.431916100720742	0.414504455406388
Vigun01g130800.v1.2	-0.0786895044675271	0.932640846040249
Vigun01g130900.v1.2	0.0470418438470407	0.958284471391831
Vigun01g131100.v1.2	-1.92320438772412	0.216018817403977
Vigun01g131200.v1.2	-0.452541132957705	0.46981187598048
Vigun01g131300.v1.2	0.0909670819447041	0.967384861735506
Vigun01g131400.v1.2	0.12755262852952	0.835367500960058
Vigun01g131500.v1.2	0.178954602369575	0.762211495588049
Vigun01g131600.v1.2	0.718588558347291	0.0544792219216409
Vigun01g131900.v1.2	0.557555578256989	0.301117609733903
Vigun01g132000.v1.2	-0.0330801207027456	0.964628332733455
Vigun01g132100.v1.2	0.246947858551446	0.751300321111633
Vigun01g132200.v1.2	-0.0703573128513591	0.942566352343705
Vigun01g132400.v1.2	0.581633755805841	0.248047398033381
Vigun01g132500.v1.2	0.916801556977624	0.0643146514114384
Vigun01g132800.v1.2	-0.406593556328603	0.785295014923495
Vigun01g132900.v1.2	-0.109091296564941	0.971702715109768
Vigun01g133000.v1.2	-0.92231697765537	0.092257253000231
Vigun01g133100.v1.2	-3.18175397264587	0.118255665700695
Vigun01g133200.v1.2	0.28285227079472	0.565625524033704
Vigun01g133500.v1.2	0.306733817547789	0.863951713648325
Vigun01g133600.v1.2	-0.560983654775143	0.753645636953587
Vigun01g133700.v1.2	-0.274447999640734	0.490056877567344
Vigun01g133800.v1.2	-1.08220886155728	0.000214839561651122
Vigun01g133900.v1.2	-0.0923201193937618	0.966356952770774
Vigun01g134000.v1.2	0.367368101988086	0.727933911928398
Vigun01g134050.v1.2	1.76315759950654	NA
Vigun01g134100.v1.2	-1.23856350232673	0.000250951068605701
Vigun01g134300.v1.2	0.357927510350707	0.835367500960058
Vigun01g134400.v1.2	0.187610294413497	0.841002562035942
Vigun01g134500.v1.2	0.453717412107757	0.711816143909434
Vigun01g134700.v1.2	0.114137328086835	0.873523771497693
Vigun01g134800.v1.2	0.0592937190822083	0.933413369903187
Vigun01g134900.v1.2	-0.172739439034949	0.876620109921652
Vigun01g135000.v1.2	-0.580491856224794	0.182579400270498
Vigun01g135100.v1.2	-0.429003274009207	0.868153813925179
Vigun01g135300.v1.2	-0.185678184604442	0.942536553793938
Vigun01g135600.v1.2	-0.130329415593449	0.804640870763924
Vigun01g135700.v1.2	0.0296579980270516	0.97964421067918
Vigun01g135800.v1.2	-0.00490676146183894	0.997293620055837
Vigun01g135900.v1.2	0.323875863292501	0.519568464074492
Vigun01g136000.v1.2	0.643471438403302	0.174140458698246
Vigun01g136200.v1.2	0.211827595469335	0.694158228875723
Vigun01g136300.v1.2	-0.658418877123562	0.181240015603206
Vigun01g136400.v1.2	-0.0683898731882844	0.921970639835322
Vigun01g136500.v1.2	0.149306539917766	0.888618624406919
Vigun01g136600.v1.2	1.56217591172124	0.00090044871765363
Vigun01g136700.v1.2	1.03078482385166	0.00952291590997146
Vigun01g136800.v1.2	-0.846990017306117	0.501967216287986
Vigun01g136900.v1.2	0.99075152116778	0.698208805260622
Vigun01g137000.v1.2	-0.0226236079624161	0.972653768178469
Vigun01g137100.v1.2	1.23856927281221	0.0535779232370413
Vigun01g137200.v1.2	1.98830397191332	4.38539536793824e-08
Vigun01g137300.v1.2	1.54897970763159	NA
Vigun01g137500.v1.2	-0.405394416392449	0.482024422512449
Vigun01g137600.v1.2	0.117227427534263	0.912118212272094
Vigun01g137700.v1.2	-3.38801317596183	0.000318598536814108
Vigun01g137800.v1.2	0.161918029290514	0.75436902969018
Vigun01g137900.v1.2	2.67509585856267	NA
Vigun01g138000.v1.2	-0.852593942565628	0.147031179346012
Vigun01g138100.v1.2	-0.161577471554073	0.895100411571529
Vigun01g138200.v1.2	-1.18695198468597	0.0197248411016094
Vigun01g138300.v1.2	0.430340226578833	0.55457722154214
Vigun01g138400.v1.2	0.865773166575231	0.0523544010152723
Vigun01g138500.v1.2	0.193668556667412	0.730550997648797
Vigun01g138600.v1.2	-0.298949597736276	0.501754522951222
Vigun01g138700.v1.2	0.129208289368893	0.863283817589753
Vigun01g138800.v1.2	-0.217532653020121	0.745450215066396
Vigun01g138900.v1.2	0.2876686861182	0.631079515327267
Vigun01g139000.v1.2	-0.348952689813256	0.831936753449791
Vigun01g139100.v1.2	-1.0514809043083	0.0251550475225013
Vigun01g139200.v1.2	1.78347476848553	0.00203312040216033
Vigun01g139300.v1.2	0.439983997495929	0.202638157573315
Vigun01g139400.v1.2	0.731219685797085	0.0669338397506893
Vigun01g139500.v1.2	-0.285720697540046	0.744190157656026
Vigun01g139600.v1.2	-1.66661568427314	0.00955155751239972
Vigun01g139800.v1.2	-1.84797886836852	0.370850150792762
Vigun01g139900.v1.2	-0.243589209781027	0.544902266825559
Vigun01g140000.v1.2	-2.53446652743361	0.00132592956132596
Vigun01g140100.v1.2	-1.91004335534661	0.411438506700228
Vigun01g140400.v1.2	-1.19360917002247	NA
Vigun01g140500.v1.2	-4.0897776758248	0.241911563897529
Vigun01g140600.v1.2	-0.292718070885289	0.64082641581719
Vigun01g140800.v1.2	1.46550390816676	0.330420279587472
Vigun01g140900.v1.2	-0.230831455464117	0.646002872356783
Vigun01g141000.v1.2	0.0131679390705849	0.988266158505708
Vigun01g141100.v1.2	-0.803930473295837	0.790895040369886
Vigun01g141200.v1.2	-0.37033269834912	0.523581457772916
Vigun01g141400.v1.2	-0.768332068628874	0.816413288757113
Vigun01g141500.v1.2	-0.537942349900554	0.162271588899843
Vigun01g141600.v1.2	-0.395743525473571	0.453120297572998
Vigun01g141900.v1.2	0.0875941264215846	0.873961019203963
Vigun01g142400.v1.2	2.51024957008335	NA
Vigun01g142500.v1.2	-1.63767588178823	0.236204795379927
Vigun01g142600.v1.2	-0.833555452686706	0.36521595893095
Vigun01g142700.v1.2	0.417673869022587	0.471139504896385
Vigun01g142800.v1.2	-0.0660587827896547	0.926180835428709
Vigun01g142900.v1.2	-0.777963302643854	0.616885104374936
Vigun01g143000.v1.2	0.133424015989338	0.90106563107419
Vigun01g143100.v1.2	-1.83267828304529	0.000678287403685703
Vigun01g143200.v1.2	0.2439013678447	0.745154063371825
Vigun01g143300.v1.2	0.494862383299266	0.732644698111687
Vigun01g143400.v1.2	-0.549614166012656	0.195063517223404
Vigun01g143500.v1.2	0.00725254369299624	0.99276870943581
Vigun01g143600.v1.2	-1.01140149210266	0.136519950615604
Vigun01g143700.v1.2	0.149552179809865	0.781657105462414
Vigun01g143800.v1.2	-0.0718368016230947	0.924941588353366
Vigun01g143900.v1.2	0.0371081181340846	0.968378475008828
Vigun01g144000.v1.2	-0.581207297274605	NA
Vigun01g144100.v1.2	0.253913068151225	0.501919548626211
Vigun01g144200.v1.2	-0.372175002191531	0.38373306600288
Vigun01g144400.v1.2	-0.921862618137552	NA
Vigun01g144500.v1.2	0.212008414423352	0.83564125515097
Vigun01g144600.v1.2	-1.4341198221549	0.00337097154876493
Vigun01g144700.v1.2	-0.984426421599758	0.492317413184769
Vigun01g144800.v1.2	0.805789304381965	0.0637829455781954
Vigun01g144900.v1.2	-0.0115731251433624	0.992420615700534
Vigun01g145000.v1.2	-0.0364255189912418	0.973051231373315
Vigun01g145100.v1.2	-0.387344177682954	0.415773130154716
Vigun01g145200.v1.2	-1.13960308892374	NA
Vigun01g145400.v1.2	-0.481686316310932	0.404763495801228
Vigun01g145500.v1.2	-3.34032160803708	9.08596400853314e-05
Vigun01g145700.v1.2	-3.1930403191874	0.00783313628738973
Vigun01g145800.v1.2	-0.404774914747741	NA
Vigun01g145900.v1.2	0.0502477645687404	0.962626746845982
Vigun01g146000.v1.2	-1.4287948077165	0.000130912281649292
Vigun01g146200.v1.2	-0.637369941997436	0.0649667782353982
Vigun01g146300.v1.2	0.0569931892769519	0.929176820661128
Vigun01g146400.v1.2	-0.265026191600111	0.856190596701157
Vigun01g146500.v1.2	0.447982570906032	0.388974732581334
Vigun01g146600.v1.2	-0.289441363347083	0.591897204607239
Vigun01g146700.v1.2	-0.849472881468688	0.0942792514363605
Vigun01g146800.v1.2	0.13393052253632	0.882935327909174
Vigun01g147000.v1.2	-0.825963897423883	0.515874333066719
Vigun01g147200.v1.2	0.792766188335887	0.668400410240076
Vigun01g147300.v1.2	-0.622851937505738	0.561972871269649
Vigun01g147400.v1.2	1.7347542188204	5.44353134550494e-06
Vigun01g147600.v1.2	0.687135269044692	0.111224992957131
Vigun01g147700.v1.2	0.445313455621419	0.301768258078358
Vigun01g147800.v1.2	-1.38054603727563	0.140117780779886
Vigun01g147900.v1.2	0.890133942534508	0.0733473931470551
Vigun01g148000.v1.2	-0.458379591631913	0.770376298771527
Vigun01g148100.v1.2	0.404335454781877	0.429859178241216
Vigun01g148200.v1.2	0.333263461604585	NA
Vigun01g148300.v1.2	-1.72371443650528	NA
Vigun01g148500.v1.2	0.433495778032895	0.7568178933247
Vigun01g148600.v1.2	-0.75915714684647	0.0358112415134088
Vigun01g148800.v1.2	-1.32119074129235	0.0433340845056405
Vigun01g148900.v1.2	0.562222657981078	0.0776020681322649
Vigun01g149000.v1.2	0.453858401814004	0.340394307078245
Vigun01g149100.v1.2	-0.105451075428652	0.852809822542813
Vigun01g149200.v1.2	-0.0194504480345224	0.97964421067918
Vigun01g149300.v1.2	-0.65161159634747	0.184626157532298
Vigun01g149400.v1.2	-0.796533362877941	0.158328727921307
Vigun01g149500.v1.2	0.0103319634112848	0.989950672902063
Vigun01g149600.v1.2	0.592584028225327	0.254045099557922
Vigun01g149700.v1.2	0.649939532798106	0.59033894140457
Vigun01g149800.v1.2	0.79482644735279	0.0495924188027294
Vigun01g149900.v1.2	0.307108711376223	0.542362494738159
Vigun01g150000.v1.2	0.849327111105412	0.0102601757757273
Vigun01g150100.v1.2	-0.0916121589164402	0.896933827450973
Vigun01g150200.v1.2	-0.313026539940382	0.758654976381045
Vigun01g150300.v1.2	0.191988512936616	0.708746869075751
Vigun01g150400.v1.2	0.560884047500949	0.893884467615827
Vigun01g150500.v1.2	0.664671102581951	0.128730438733718
Vigun01g150600.v1.2	0.371818859754604	0.944401821010931
Vigun01g150700.v1.2	-0.0168336940404285	0.988078488799457
Vigun01g150800.v1.2	-2.97421577041376	0.092216348995402
Vigun01g150900.v1.2	0.439051435816324	0.211731693904642
Vigun01g151000.v1.2	-0.377417921933629	0.857060176943497
Vigun01g151100.v1.2	0.038431758584916	0.977138537738524
Vigun01g151300.v1.2	-2.06439903388064	0.366110181800755
Vigun01g151400.v1.2	-0.992627112982739	0.536170022303005
Vigun01g151600.v1.2	-0.605376382207819	0.670868107815786
Vigun01g151800.v1.2	-0.899767778475679	0.114926338655113
Vigun01g151900.v1.2	-2.01337856769943	0.258922237301643
Vigun01g152000.v1.2	-0.897986394030727	0.125122641536391
Vigun01g152100.v1.2	-0.0152145292254168	0.985540463236245
Vigun01g152200.v1.2	-0.472190106895756	0.441626131838284
Vigun01g152500.v1.2	-0.414634844408219	0.202754735276136
Vigun01g152700.v1.2	-0.650898067519026	0.171017265229464
Vigun01g152800.v1.2	-0.57856857856684	0.233201549765163
Vigun01g152900.v1.2	-0.193109027993046	0.882434497907665
Vigun01g153000.v1.2	-0.752436303304537	0.205903998207614
Vigun01g153200.v1.2	-2.30894516196746	0.169335335053474
Vigun01g153300.v1.2	-0.092637030836975	0.904860653989238
Vigun01g153500.v1.2	1.20769953594419	0.244677430276986
Vigun01g153600.v1.2	-0.514418588744472	0.368493471579544
Vigun01g153700.v1.2	0.316205819560362	0.580907032129645
Vigun01g153800.v1.2	0.0630349242765398	0.93830934492338
Vigun01g153900.v1.2	-0.125399704368916	0.920289271427755
Vigun01g154100.v1.2	-0.600932764206795	0.351052097616925
Vigun01g154300.v1.2	0.374157365417126	0.484440116810331
Vigun01g154400.v1.2	1.42943223639996	0.00052148078350381
Vigun01g154500.v1.2	0.672285957657738	0.277030641951743
Vigun01g154600.v1.2	0.334257029313917	0.455733879184599
Vigun01g154700.v1.2	-3.65153890016139	0.00139300850214454
Vigun01g154800.v1.2	-0.230702991283196	0.722745190532819
Vigun01g154900.v1.2	-0.103012538000231	0.888486292607472
Vigun01g155000.v1.2	0.473142343994628	0.362171808566574
Vigun01g155100.v1.2	1.34976168344827	0.0367055747520685
Vigun01g155200.v1.2	0.558322884484805	0.883755141144603
Vigun01g155300.v1.2	0.147887411761574	0.845070558680316
Vigun01g155400.v1.2	0.0948684565431292	0.906585953622685
Vigun01g155600.v1.2	-1.50956690474815	9.93549538750884e-05
Vigun01g155700.v1.2	-1.59536611652206	2.40262662874724e-05
Vigun01g155800.v1.2	0.508481856476336	0.388415601635129
Vigun01g155900.v1.2	0.295310993224541	0.560000393424012
Vigun01g156000.v1.2	-2.47505359050941	NA
Vigun01g156100.v1.2	0.00707061947710194	0.992866991267493
Vigun01g156200.v1.2	1.81800663193351	1.22918427848818e-06
Vigun01g156300.v1.2	-3.91148035942276	4.68636833180602e-26
Vigun01g156400.v1.2	-0.0721093132712791	0.909775218169449
Vigun01g156500.v1.2	1.12412120385413	0.00435895142380088
Vigun01g156600.v1.2	0.288343292002447	0.656266904353323
Vigun01g156700.v1.2	-0.0883148365946476	0.920280738296057
Vigun01g156800.v1.2	-0.758464804611619	0.0103338812030545
Vigun01g156900.v1.2	0.156378261889998	0.795762997538238
Vigun01g157000.v1.2	0.0527249801682451	0.961827784648613
Vigun01g157100.v1.2	1.09966601194923	0.10244407556371
Vigun01g157200.v1.2	-0.0800563621662759	0.952589277717307
Vigun01g157300.v1.2	-0.510897915044979	0.244490473901305
Vigun01g157400.v1.2	0.351686539248812	0.72946999507363
Vigun01g157500.v1.2	0.0473771923860787	0.952671854385717
Vigun01g157600.v1.2	0.869320073458105	0.408749857463795
Vigun01g157700.v1.2	0.729453099579319	0.29534906879359
Vigun01g157800.v1.2	0.204351300173203	0.704708660994422
Vigun01g157900.v1.2	0.000334547133713062	0.999838827200196
Vigun01g158000.v1.2	0.521536792348335	0.481323022781791
Vigun01g158100.v1.2	2.35336970143002	1.79778013227915e-12
Vigun01g158200.v1.2	1.28642270142849	0.125718603457188
Vigun01g158300.v1.2	0.550865623926329	0.260358069776861
Vigun01g158401.v1.2	-2.44781403229368	0.277030641951743
Vigun01g158500.v1.2	1.37865896350295	NA
Vigun01g158600.v1.2	-0.0460359956987292	0.961666815923598
Vigun01g158700.v1.2	0.128354739404238	0.855962745144295
Vigun01g158800.v1.2	-0.0244888164202392	0.988078488799457
Vigun01g158900.v1.2	0.00231583379061916	0.997525315291559
Vigun01g159100.v1.2	0.4387521538433	0.466346258512387
Vigun01g159200.v1.2	0.223147647221383	0.682046511497687
Vigun01g159300.v1.2	-1.22962095296674	0.00246304725810895
Vigun01g159401.v1.2	0.995727403958357	NA
Vigun01g159500.v1.2	-0.39431225035506	0.565625524033704
Vigun01g159600.v1.2	-0.730243736039694	0.435553076797494
Vigun01g159800.v1.2	-1.5692476749574	0.0688083866148713
Vigun01g159900.v1.2	0.0969090382392434	0.873969181325218
Vigun01g160000.v1.2	-0.071034721880984	0.962626746845982
Vigun01g160100.v1.2	0.280917465913254	0.518459017767696
Vigun01g160300.v1.2	-0.855695996700814	0.379103237065694
Vigun01g160400.v1.2	-0.714132587637778	0.546906885897925
Vigun01g160532.v1.2	1.74679278498048	0.000863289114348444
Vigun01g160600.v1.2	-2.83265104823073	0.0782484676524487
Vigun01g160900.v1.2	0.277607956270341	0.69464160669895
Vigun01g161000.v1.2	-0.300643751094736	0.551567218042167
Vigun01g161100.v1.2	-0.299618536894008	0.658782878366953
Vigun01g161200.v1.2	-0.198444006416097	0.666515142884498
Vigun01g161400.v1.2	-0.0406533307514751	0.947224519289148
Vigun01g161500.v1.2	-0.664713030937521	NA
Vigun01g161700.v1.2	-1.53287172163704	0.00672017932078265
Vigun01g161900.v1.2	0.352103941032637	0.416550075111304
Vigun01g162100.v1.2	-1.81560611325294	3.2150050213362e-09
Vigun01g162300.v1.2	-0.0583935111522823	0.961524877644666
Vigun01g162400.v1.2	0.80036438991856	0.217407960147622
Vigun01g162500.v1.2	-0.838097621352966	0.0498545501232221
Vigun01g162600.v1.2	-0.174122244017655	0.860581099172962
Vigun01g162800.v1.2	-0.0207507968069609	0.9911158702212
Vigun01g162900.v1.2	0.37338538505274	0.392127140228157
Vigun01g163000.v1.2	0.201697320512772	0.775706589714672
Vigun01g163100.v1.2	0.436569242851446	0.446216323890358
Vigun01g163400.v1.2	1.79667057618011	5.09142514334575e-12
Vigun01g163500.v1.2	0.674550240914328	0.0694614471985857
Vigun01g163600.v1.2	-0.566828354960787	0.455475327134209
Vigun01g163700.v1.2	-1.07588510470873	0.190856710091834
Vigun01g163900.v1.2	1.19919628315642	0.0372798986255466
Vigun01g164000.v1.2	-0.0645283428098334	0.924528377863693
Vigun01g164100.v1.2	-0.331253707682243	0.840651938024535
Vigun01g164200.v1.2	-0.471847733430786	0.417521151339079
Vigun01g164300.v1.2	1.41066249950649	0.0089785185163111
Vigun01g164400.v1.2	-0.0828227293710689	0.936670887139311
Vigun01g164700.v1.2	0.864113432673034	0.0616161942617442
Vigun01g164800.v1.2	0.235809482924544	0.665978149092246
Vigun01g164900.v1.2	-0.882660928640825	0.0421030772223377
Vigun01g165000.v1.2	0.862332441208106	0.0258510941945464
Vigun01g165100.v1.2	2.20600257819021	4.96873694132845e-11
Vigun01g165200.v1.2	0.471637119140057	0.265578343839472
Vigun01g165300.v1.2	0.747920541245446	0.127354133257311
Vigun01g165400.v1.2	0.0113735515180606	0.991756732205042
Vigun01g165600.v1.2	-0.33213908285516	0.65444224455059
Vigun01g165700.v1.2	-0.0423475949870374	0.982308915231195
Vigun01g165850.v1.2	0.129592363274989	NA
Vigun01g165900.v1.2	-0.465242279910098	0.200995458412204
Vigun01g166200.v1.2	-0.697108389474132	0.72684637799881
Vigun01g166400.v1.2	-3.63381858528875	0.00804008288048261
Vigun01g166500.v1.2	-0.840687881357766	0.0439721267173898
Vigun01g166600.v1.2	0.495667107391791	0.328509334960332
Vigun01g166800.v1.2	-1.194169194723	0.172596922083497
Vigun01g166900.v1.2	-0.420828415470578	0.513543816382488
Vigun01g167000.v1.2	0.452025520530118	0.271539902055231
Vigun01g167200.v1.2	0.23088390443825	0.765602145086573
Vigun01g167300.v1.2	0.345603571075399	0.459465114837871
Vigun01g167400.v1.2	-0.217061176698593	0.703035937088582
Vigun01g167500.v1.2	-0.656689766091144	0.693519425075853
Vigun01g167600.v1.2	-23.5509429483664	NA
Vigun01g167700.v1.2	-0.838584756796502	0.769235322577756
Vigun01g167800.v1.2	-0.425425951174002	0.390913613232298
Vigun01g167900.v1.2	3.39373257823121	NA
Vigun01g168000.v1.2	-0.403954717787701	0.458217980896939
Vigun01g168100.v1.2	-1.73186630246672	NA
Vigun01g168200.v1.2	0.00554104143035788	0.997293620055837
Vigun01g168300.v1.2	-0.186592676932601	0.742865768277492
Vigun01g168400.v1.2	-1.19741092000803	NA
Vigun01g168500.v1.2	0.44077259529109	0.371776622574265
Vigun01g168600.v1.2	-2.81322743357426	5.49232197287541e-07
Vigun01g168700.v1.2	0.623702639658291	0.137938764153799
Vigun01g168800.v1.2	-0.530344363218458	0.521457868206266
Vigun01g168900.v1.2	-0.888897001419728	0.161284850255939
Vigun01g169000.v1.2	0.32264071033455	0.71712587159317
Vigun01g169100.v1.2	-0.431548608629674	0.460749933031477
Vigun01g169200.v1.2	0.0903851432138415	0.861120588359865
Vigun01g169300.v1.2	0.37832618696491	0.605761111623225
Vigun01g169500.v1.2	0.226759165363071	0.575391611218554
Vigun01g169600.v1.2	-1.24776134428081	0.0520338545540473
Vigun01g169800.v1.2	-0.388178475340666	0.672941873476452
Vigun01g169900.v1.2	-0.524206797237998	0.254884243291529
Vigun01g170000.v1.2	0.339247009171854	0.501855870848381
Vigun01g170100.v1.2	-1.02105962191954	0.0331481167092912
Vigun01g170200.v1.2	-0.727258567946302	0.0831748821541176
Vigun01g170300.v1.2	-0.279225599285653	0.737680653826448
Vigun01g170400.v1.2	1.21518246593803	3.06188502831965e-06
Vigun01g170500.v1.2	-0.157459595265812	0.927934894314882
Vigun01g170600.v1.2	-2.03708101583858	0.482679496196178
Vigun01g170800.v1.2	0.261878938374851	0.777998905081562
Vigun01g170900.v1.2	-0.793728092072724	0.142876370804171
Vigun01g171000.v1.2	1.06251361598583	0.418323172219075
Vigun01g171100.v1.2	-0.32276513818	0.412616433443547
Vigun01g171300.v1.2	1.44998717173294	0.220995043877082
Vigun01g171400.v1.2	-2.78655322827462	NA
Vigun01g171500.v1.2	0.504743233612861	0.873969181325218
Vigun01g171600.v1.2	-0.320667591725475	0.512321711168022
Vigun01g171700.v1.2	-0.431449246761685	0.409918739949594
Vigun01g171800.v1.2	-1.0629297753583	0.0159085248323428
Vigun01g171900.v1.2	1.13954224550696	1.06795467743128e-05
Vigun01g172000.v1.2	0.502094782490128	0.805498100811189
Vigun01g172300.v1.2	-0.204876610391189	0.704130488102528
Vigun01g172400.v1.2	0.471418698777356	0.38453483489621
Vigun01g172700.v1.2	1.35283883012243	0.000485951940149595
Vigun01g172800.v1.2	0.0176745119365358	0.985618974601569
Vigun01g173000.v1.2	3.71317538416498	NA
Vigun01g173100.v1.2	0.0631352742238283	0.932865610597788
Vigun01g173300.v1.2	0.391234519203886	0.646807662633772
Vigun01g173400.v1.2	0.411292661170273	0.491569266526519
Vigun01g173500.v1.2	-0.0407104509611821	0.964534283860138
Vigun01g173600.v1.2	0.0671607291808735	0.929810121592492
Vigun01g173700.v1.2	1.07203812664363	0.0667771430826972
Vigun01g173800.v1.2	-0.31882908592828	0.493118171569357
Vigun01g173900.v1.2	-0.96271529194225	0.358849852144672
Vigun01g174000.v1.2	-0.184062486844814	0.824103579449344
Vigun01g174100.v1.2	0.263204566205076	0.892815253221438
Vigun01g174150.v1.2	-0.137742620997392	0.878714057043524
Vigun01g174200.v1.2	-0.00253660468031112	0.998648047276375
Vigun01g174300.v1.2	0.324554334867173	0.655317209144461
Vigun01g174400.v1.2	0.862950718391609	0.531414888760412
Vigun01g174500.v1.2	-0.217609044911026	0.867740322117571
Vigun01g174600.v1.2	-1.66613773586562	3.28955332285651e-06
Vigun01g174700.v1.2	0.305745018274066	0.484902889119781
Vigun01g174800.v1.2	0.142565410029872	0.809974672896671
Vigun01g174900.v1.2	-0.737616928771912	0.195442118349671
Vigun01g175000.v1.2	-0.248861549252641	0.709429149681079
Vigun01g175100.v1.2	0.674740277721462	0.0764441102932266
Vigun01g175300.v1.2	-0.304457032990046	0.57325246802513
Vigun01g175400.v1.2	-2.2787815350659	0.0603375746994708
Vigun01g175500.v1.2	-0.0761978920726095	0.956828519431676
Vigun01g175600.v1.2	0.0804670941168542	NA
Vigun01g175700.v1.2	-0.238769930232789	0.635817247204305
Vigun01g175800.v1.2	0.260864263828254	0.770608687511645
Vigun01g175900.v1.2	0.160269141086044	0.877652492340468
Vigun01g176000.v1.2	-2.4390707835485	1.54535643801713e-06
Vigun01g176100.v1.2	0.3170317197086	0.589297879643922
Vigun01g176300.v1.2	0.0699328658495761	0.91525354005132
Vigun01g176400.v1.2	0.242487063210777	0.697742511137714
Vigun01g176500.v1.2	0.287792542212715	0.763329344644543
Vigun01g176600.v1.2	0.0466790844084827	0.964879111453065
Vigun01g176700.v1.2	-0.19388749802333	0.832110075776872
Vigun01g176800.v1.2	-0.316562935913235	0.839142681027701
Vigun01g176900.v1.2	0.544511323870367	0.349063580426541
Vigun01g177000.v1.2	0.249955058660665	0.862155460651852
Vigun01g177200.v1.2	0.0474089998279117	0.939421920525295
Vigun01g177300.v1.2	-0.786276523520875	NA
Vigun01g177400.v1.2	0.105567539736886	0.93158022746953
Vigun01g177500.v1.2	0.0226423045005689	0.977931435094723
Vigun01g177700.v1.2	0.395459076323603	0.427485237937486
Vigun01g177800.v1.2	-0.226129118940974	0.737112184825557
Vigun01g178000.v1.2	0.524513741293043	0.59243804404522
Vigun01g178200.v1.2	0.0370388023540185	0.961524877644666
Vigun01g178300.v1.2	0.251205508908248	0.759226650521903
Vigun01g178500.v1.2	0.326732942300453	0.737417880281523
Vigun01g178600.v1.2	-0.230610424958088	0.830920406064475
Vigun01g178700.v1.2	-0.820976105671818	0.0370442912463883
Vigun01g178800.v1.2	-0.0428174717479209	0.991296116837539
Vigun01g179000.v1.2	-3.20927237464158	2.46013549815666e-05
Vigun01g179050.v1.2	-3.45031298434841	0.0733051028592005
Vigun01g179100.v1.2	-3.45583768374208	0.000153749634825298
Vigun01g179200.v1.2	-3.27605865778356	0.0325538012255307
Vigun01g179300.v1.2	0.979474376599365	0.0267917645792616
Vigun01g179600.v1.2	0.340704612571623	0.872628867088682
Vigun01g179700.v1.2	0.783845263836214	0.080543839546627
Vigun01g179800.v1.2	0.587104254708868	0.201695402730481
Vigun01g179900.v1.2	2.60313168063631	1.65864479800885e-15
Vigun01g180000.v1.2	2.38807655170214	NA
Vigun01g180200.v1.2	0.209394388894699	0.740259832897665
Vigun01g180300.v1.2	-0.697833395075787	0.0212982175266105
Vigun01g180400.v1.2	-0.4275543089957	0.704983487501635
Vigun01g180600.v1.2	0.153566304175778	0.748699833233222
Vigun01g180800.v1.2	0.411707418393329	0.783350059738711
Vigun01g180900.v1.2	-0.75373536912364	0.0807550789569025
Vigun01g181000.v1.2	-0.782118973535271	0.159305092303424
Vigun01g181100.v1.2	-1.07959088919502	0.0366339107354991
Vigun01g181500.v1.2	0.413277323830617	0.533206186018248
Vigun01g181600.v1.2	-1.25701795728963	0.000206557818170049
Vigun01g181700.v1.2	0.484744344217144	0.223461403346689
Vigun01g181800.v1.2	-1.39794975653242	1.22415434237668e-06
Vigun01g181900.v1.2	0.27425357430625	0.664866097513837
Vigun01g182000.v1.2	0.0875705225136775	0.903833211493769
Vigun01g182200.v1.2	0.442889643926729	0.441850317650359
Vigun01g182300.v1.2	0.0284741335978755	0.972653768178469
Vigun01g182400.v1.2	0.330160078301597	0.396747862891761
Vigun01g182500.v1.2	3.52034956221322	0.000134956395720483
Vigun01g182700.v1.2	-0.533769775728952	0.554386078658579
Vigun01g182900.v1.2	0.0913368800622606	0.957216390754781
Vigun01g183100.v1.2	0.529722608976152	0.202625139258284
Vigun01g183200.v1.2	-0.228544808210217	0.651433738142752
Vigun01g183300.v1.2	-1.00841883369857	0.0222390524273599
Vigun01g183400.v1.2	0.268040316945727	0.698595407644964
Vigun01g183500.v1.2	0.449984142553409	0.606932332280785
Vigun01g183700.v1.2	0.640633572598705	0.0883947454995971
Vigun01g183800.v1.2	1.43432100026636	0.00409233366470115
Vigun01g183900.v1.2	0.687535647463851	0.319964090647913
Vigun01g184000.v1.2	-1.86456251305135	3.04517243406548e-05
Vigun01g184100.v1.2	0.228464265441457	0.641587353136206
Vigun01g184150.v1.2	0.546448513083203	0.168712667567239
Vigun01g184300.v1.2	0.242506882462232	0.591018033020363
Vigun01g184400.v1.2	-1.101127375521	0.690383279075683
Vigun01g184500.v1.2	0.586843216037634	0.193159597050934
Vigun01g184600.v1.2	0.774788094792933	0.0978775591570295
Vigun01g184700.v1.2	0.0715742339181926	0.933723305026685
Vigun01g184800.v1.2	0.107795518344105	0.84032808807201
Vigun01g185000.v1.2	-0.280669572318915	0.580529428274738
Vigun01g185100.v1.2	0.0819213000170967	0.91507959929337
Vigun01g185200.v1.2	-0.197873290131946	0.731743634474486
Vigun01g185300.v1.2	-0.107809963161811	0.864774154167057
Vigun01g185600.v1.2	0.225879806452473	0.737037984989318
Vigun01g185700.v1.2	-2.15532869921163	NA
Vigun01g185800.v1.2	-0.0239763292224301	0.974180487322749
Vigun01g186000.v1.2	0.21257033108097	0.75291391187629
Vigun01g186100.v1.2	1.0904808621565	0.0463588916735086
Vigun01g186200.v1.2	1.64243654321337	0.0420502261407861
Vigun01g186300.v1.2	-1.01307704444851	0.180312963625648
Vigun01g186400.v1.2	-1.007864304655	NA
Vigun01g186500.v1.2	-0.568154133923129	0.123300258864207
Vigun01g186600.v1.2	0.146436839459039	0.952986040404883
Vigun01g186700.v1.2	-0.244574406686723	0.712622585020699
Vigun01g186800.v1.2	-0.892339692149675	0.608167059280692
Vigun01g186900.v1.2	-0.0330295639396684	0.96428593252688
Vigun01g187000.v1.2	-0.218928058052203	0.975733365575825
Vigun01g187100.v1.2	-1.16478003666346	0.00108921541658139
Vigun01g187300.v1.2	0.51088696606623	0.481108647817058
Vigun01g187500.v1.2	0.485692722224619	0.183947144455562
Vigun01g187600.v1.2	-0.473322372442993	0.857060176943497
Vigun01g187900.v1.2	-1.18141320471446	0.00339181893380254
Vigun01g188000.v1.2	-0.504292557897042	0.288886041752621
Vigun01g188200.v1.2	0.661481083538192	0.101641033671533
Vigun01g188300.v1.2	-0.240892150704799	0.622061980239197
Vigun01g188400.v1.2	0.0917233886483476	0.903833211493769
Vigun01g188500.v1.2	1.60043353443755	7.92106642255643e-05
Vigun01g188600.v1.2	0.884068290105097	0.0412200539103431
Vigun01g188700.v1.2	0.282406710727076	0.908886920149359
Vigun01g188800.v1.2	0.0104211411088739	0.988546923573801
Vigun01g188900.v1.2	2.14236946117656	NA
Vigun01g189000.v1.2	0.242772773694824	0.622647570800055
Vigun01g189100.v1.2	-0.551443071455391	0.641210765545528
Vigun01g189200.v1.2	-0.438641041600881	0.696296606018443
Vigun01g189300.v1.2	0.362145824106849	0.411150241132479
Vigun01g189400.v1.2	-0.887115373140389	0.438680211186557
Vigun01g189500.v1.2	-0.748527428740267	0.162249074347207
Vigun01g189800.v1.2	-0.937021180525283	0.0697686752933019
Vigun01g189900.v1.2	-0.87280415683028	0.0822308839776099
Vigun01g190000.v1.2	0.32970815377907	0.483073929069378
Vigun01g190100.v1.2	-0.356221612760441	0.551402596839884
Vigun01g190400.v1.2	0.276583070260129	0.571280881961941
Vigun01g190500.v1.2	-1.79725411221872	NA
Vigun01g190600.v1.2	0.226406352812863	0.869643773887395
Vigun01g190700.v1.2	0.139138872892351	0.876075687360213
Vigun01g190800.v1.2	0.19043744805747	0.724664073394955
Vigun01g190900.v1.2	-0.0209464086765682	0.978512286299429
Vigun01g191000.v1.2	0.159347498199498	0.793504538068016
Vigun01g191200.v1.2	-1.19337593967527	0.666111995466456
Vigun01g191300.v1.2	-0.407821922364459	0.399454722118319
Vigun01g191400.v1.2	0.491058733957847	0.467327024500066
Vigun01g191500.v1.2	0.598579599417567	0.190056200250956
Vigun01g191700.v1.2	-0.140355577890048	0.861938558684388
Vigun01g191800.v1.2	0.582485742967284	0.575012004911786
Vigun01g191900.v1.2	0.503353521180586	0.485887660822817
Vigun01g192000.v1.2	-0.00865871951864519	0.992830554495281
Vigun01g192200.v1.2	-0.0718000264205766	0.91048677519064
Vigun01g192400.v1.2	0.623145673998319	0.748125185810521
Vigun01g192500.v1.2	-1.49595125145775	0.0177757239021044
Vigun01g192600.v1.2	0.152857978956059	0.768952788865372
Vigun01g192700.v1.2	-0.0355751157554449	0.973108500084177
Vigun01g192800.v1.2	-0.322943804169625	0.474355581122818
Vigun01g192900.v1.2	-0.334820747382707	0.613732685146011
Vigun01g193000.v1.2	-0.169969714393704	0.950194123581803
Vigun01g193100.v1.2	-0.0481964589557042	0.945712487289001
Vigun01g193400.v1.2	-3.86139543366659	5.92174022640534e-11
Vigun01g193600.v1.2	-1.17128827540763	NA
Vigun01g193700.v1.2	-1.24078014022845	0.00148242153244245
Vigun01g193800.v1.2	1.84943231556042	0.609119687838972
Vigun01g194000.v1.2	-1.03900121174715	0.00475505263518589
Vigun01g194100.v1.2	1.76894827336479	0.0143044579382778
Vigun01g194200.v1.2	-0.217032054949212	0.720547381999038
Vigun01g194300.v1.2	0.426377795421143	0.243510901396296
Vigun01g194400.v1.2	-0.197803687761007	0.893563853151419
Vigun01g194500.v1.2	3.62487189828669	2.84010416186678e-18
Vigun01g194700.v1.2	0.0207411912087643	0.979378061294238
Vigun01g194800.v1.2	-0.412448254466537	0.466219146522673
Vigun01g194900.v1.2	-0.310212623230422	0.690310662225581
Vigun01g195000.v1.2	0.333666398161042	0.458763385415585
Vigun01g195100.v1.2	-0.0708354702457464	0.960037509532532
Vigun01g195200.v1.2	-0.873247064241612	0.164236985469905
Vigun01g195400.v1.2	-1.48396778851022	0.504631894204376
Vigun01g195500.v1.2	-1.56854525023871	0.44573806815198
Vigun01g195600.v1.2	2.93252471673978	0.552704166509573
Vigun01g195700.v1.2	0.148661802814669	0.946358187099622
Vigun01g195900.v1.2	-0.761181159291607	0.815788723695098
Vigun01g196000.v1.2	-0.322854468460997	0.654431822457775
Vigun01g196100.v1.2	-0.32981843066636	NA
Vigun01g196200.v1.2	-0.210258017020949	0.83278130671316
Vigun01g196400.v1.2	-0.369160414198372	0.886225324568614
Vigun01g196500.v1.2	0.560440568180353	0.58103437158544
Vigun01g196600.v1.2	0.416074096558182	0.628770358790916
Vigun01g196700.v1.2	0.117074984923993	0.845070558680316
Vigun01g196800.v1.2	0.49089366407814	0.594866985472861
Vigun01g196900.v1.2	1.09149038077694	0.450354386371908
Vigun01g197000.v1.2	0.186309765035256	0.656780858125178
Vigun01g197100.v1.2	-0.146514535046665	0.881641024893174
Vigun01g197200.v1.2	-0.58020730289226	0.115402583073252
Vigun01g197300.v1.2	-0.0664323850146712	0.985557724782288
Vigun01g197400.v1.2	-0.00384992032786691	0.997688390406063
Vigun01g197800.v1.2	-0.658625308950802	0.083083972686594
Vigun01g197900.v1.2	0.173763308790728	0.751815177058133
Vigun01g198100.v1.2	-0.684775757331119	0.0749049983769504
Vigun01g198200.v1.2	0.523060784399054	0.136668127553395
Vigun01g198300.v1.2	0.104253662803234	0.876620109921652
Vigun01g198500.v1.2	-0.860283830171936	0.0128672804156913
Vigun01g198600.v1.2	0.0686113421137871	0.936106473023522
Vigun01g198701.v1.2	0.535117482134516	0.276170850046548
Vigun01g198800.v1.2	-0.0529991504134499	0.926149111857056
Vigun01g199000.v1.2	3.30550031185913	0.0312183037063896
Vigun01g199200.v1.2	0.477222421375347	0.358849852144672
Vigun01g199300.v1.2	-0.651572438620786	0.852075533807696
Vigun01g199400.v1.2	-2.93226305981128	0.117866410047905
Vigun01g199500.v1.2	0.0950495777269885	0.969229305777424
Vigun01g199600.v1.2	2.49218959674005	0.158764774086419
Vigun01g199800.v1.2	2.24308426099865	2.06593344754768e-06
Vigun01g199900.v1.2	0.181540549112485	0.847274902168157
Vigun01g200000.v1.2	0.762435849108897	0.355017460112705
Vigun01g200100.v1.2	3.91571789762689	3.93455196146568e-17
Vigun01g200200.v1.2	0.883884435814082	0.118560223698494
Vigun01g200300.v1.2	-1.11586439727453	NA
Vigun01g200400.v1.2	-0.108299164148555	NA
Vigun01g200500.v1.2	-1.12066096046236	0.498051041405887
Vigun01g200600.v1.2	-1.33968739260793	0.567264286482789
Vigun01g200700.v1.2	-0.23065065588238	0.722745190532819
Vigun01g200800.v1.2	-0.0540949386025435	0.938014511521503
Vigun01g200900.v1.2	-0.268273284246582	0.630988561513596
Vigun01g201000.v1.2	-0.424361358135755	0.549479748370459
Vigun01g201100.v1.2	-0.00491098193215198	0.997103025059253
Vigun01g201200.v1.2	-0.0588444465727377	0.94565408575568
Vigun01g201300.v1.2	-0.0465580084152436	0.947855295471605
Vigun01g201400.v1.2	-0.143436123892073	0.788285065011281
Vigun01g201700.v1.2	0.0841418652065978	NA
Vigun01g201800.v1.2	-0.16777451570059	0.786755377193207
Vigun01g201900.v1.2	1.26366671158161	0.491521667333886
Vigun01g202000.v1.2	-0.482060326038707	0.704130488102528
Vigun01g202100.v1.2	0.113353998021492	0.877547781512467
Vigun01g202200.v1.2	-0.277512506492871	0.864630574959385
Vigun01g202300.v1.2	-0.194177696206135	0.812105573507594
Vigun01g202400.v1.2	0.288935868102597	0.753368769290045
Vigun01g202500.v1.2	0.468836208375454	0.14320894772957
Vigun01g202600.v1.2	0.158428238440155	0.814025392583775
Vigun01g202700.v1.2	-0.0794902649752105	0.945209648256977
Vigun01g202900.v1.2	1.10649659988453	0.556211604999731
Vigun01g203000.v1.2	-0.336636801619369	0.896233313679109
Vigun01g203100.v1.2	2.58681306995472	0.131484957510706
Vigun01g203200.v1.2	-0.282643784883055	0.551711277796041
Vigun01g203300.v1.2	-0.308895357697637	0.541465011400797
Vigun01g203400.v1.2	0.0788471032129398	0.894335387427987
Vigun01g203500.v1.2	-0.811951010233134	0.0366339107354991
Vigun01g203600.v1.2	-0.528536797474048	0.259111637846602
Vigun01g203900.v1.2	0.0333509385464159	0.966661399472222
Vigun01g204100.v1.2	0.252330330724411	0.81803864849264
Vigun01g204200.v1.2	-0.12621031071434	0.916475983376892
Vigun01g204300.v1.2	-0.700078337114989	0.844196203284628
Vigun01g204400.v1.2	0.295888564749435	0.522444723102688
Vigun01g204500.v1.2	-1.04208850486499	0.00804859038000416
Vigun01g204600.v1.2	-0.327996041189137	0.456154073335956
Vigun01g204700.v1.2	0.177512999212052	0.879872150188576
Vigun01g204800.v1.2	-0.601694055227511	0.0743248932684319
Vigun01g204900.v1.2	0.0811100681946765	0.889286784786451
Vigun01g205000.v1.2	-0.459155451537616	0.313724292256878
Vigun01g205100.v1.2	-0.662148733672879	0.374248286184867
Vigun01g205300.v1.2	-0.0787735116094803	0.924979187989482
Vigun01g205500.v1.2	-0.426457909529606	0.302898893030648
Vigun01g205600.v1.2	-0.334798931285536	0.588889953100547
Vigun01g205700.v1.2	-1.02152214925917	0.0307278138509469
Vigun01g205800.v1.2	-1.05673764322536	0.159481537540147
Vigun01g205900.v1.2	0.624789322318657	0.647035004435416
Vigun01g206000.v1.2	0.597180932945806	0.350257990456755
Vigun01g206200.v1.2	-0.368779474285855	0.857286579824881
Vigun01g206300.v1.2	-2.77354805752961	NA
Vigun01g206400.v1.2	-0.00813902497085286	0.992862534314485
Vigun01g206500.v1.2	-0.480162161787691	0.413361196566201
Vigun01g206600.v1.2	0.119546571896826	0.833815362997922
Vigun01g206700.v1.2	0.592558818439682	0.148376885909012
Vigun01g206800.v1.2	-0.155457529155007	0.874175334907766
Vigun01g206900.v1.2	0.139633874707193	0.938014511521503
Vigun01g207000.v1.2	-0.385321469473633	0.449958963106672
Vigun01g207100.v1.2	-0.60490903006992	0.428669320297465
Vigun01g207200.v1.2	-0.900053938329997	0.279400519095147
Vigun01g207300.v1.2	0.341946346012253	0.345568275054319
Vigun01g207500.v1.2	-0.19452651282662	0.773364613080495
Vigun01g207600.v1.2	-0.00619030665400166	0.993361620648991
Vigun01g207700.v1.2	-2.43123956901921	0.000151656241199504
Vigun01g207800.v1.2	0.131152987427548	0.895769708063672
Vigun01g207900.v1.2	-22.8770142172424	NA
Vigun01g208000.v1.2	0.816406113871554	0.708910110097042
Vigun01g208100.v1.2	1.04667338324211	0.022165900109857
Vigun01g208200.v1.2	0.43169818027665	0.318128351794472
Vigun01g208300.v1.2	-0.677764063089743	0.0511808689811921
Vigun01g208500.v1.2	-1.20142393577975	NA
Vigun01g208600.v1.2	-0.417164449476725	0.669685807441081
Vigun01g208800.v1.2	-2.03423270267357	NA
Vigun01g208900.v1.2	2.40499970689789	NA
Vigun01g209000.v1.2	-1.00635190500316	0.165637370019172
Vigun01g209100.v1.2	0.144170356906857	0.822510281233188
Vigun01g209300.v1.2	-0.627592362927619	0.681838925374412
Vigun01g209400.v1.2	0.00918382769424908	0.996029529151
Vigun01g209600.v1.2	-0.700773819465598	NA
Vigun01g209700.v1.2	0.0320858051552188	0.972641710865612
Vigun01g209800.v1.2	0.53556543617845	0.250534251454712
Vigun01g209900.v1.2	0.00125975019782786	0.998785410646111
Vigun01g210000.v1.2	0.12469728816545	0.832765019495386
Vigun01g210100.v1.2	-0.0784988012382658	0.894283747473946
Vigun01g210200.v1.2	0.0191623792453184	0.988078488799457
Vigun01g210400.v1.2	0.972520162722881	0.00645913393398161
Vigun01g210500.v1.2	-0.0117364771675819	0.988924313791828
Vigun01g210600.v1.2	-2.46686911966703	NA
Vigun01g210700.v1.2	-4.21774676644676	3.13853203084385e-13
Vigun01g210900.v1.2	-0.667335099440317	0.422506113948967
Vigun01g211000.v1.2	-3.02829077316687	3.65654873917038e-12
Vigun01g211100.v1.2	-4.11463393859244	1.37280236839241e-20
Vigun01g211200.v1.2	-0.29238825041273	0.586578704518648
Vigun01g211300.v1.2	1.50894008750634	0.00827733158577331
Vigun01g211400.v1.2	-0.640815090312352	0.217883232768586
Vigun01g211500.v1.2	0.491206158813028	0.848317511748132
Vigun01g211800.v1.2	-0.387039680455568	0.549479748370459
Vigun01g211900.v1.2	0.571926866151629	0.31934809552199
Vigun01g212000.v1.2	0.863863372494583	0.0732822521610739
Vigun01g212100.v1.2	0.191528063193911	0.78197703277768
Vigun01g212200.v1.2	0.0470600874388526	0.959143052019198
Vigun01g212300.v1.2	0.391835442042511	0.588046847124531
Vigun01g212400.v1.2	-1.10265699636127	0.182094279613143
Vigun01g212600.v1.2	-0.827781936762748	0.215229287589905
Vigun01g212700.v1.2	-0.136475871671235	0.846386166867701
Vigun01g212800.v1.2	0.157404554361001	0.80462757906996
Vigun01g212900.v1.2	0.597818788073083	0.265764457168746
Vigun01g213000.v1.2	-0.26441808365436	0.639089389981462
Vigun01g213300.v1.2	-4.55082408698779	NA
Vigun01g213400.v1.2	0.169037825752459	0.853100669768337
Vigun01g213500.v1.2	-0.422819469405506	0.714562223405513
Vigun01g213600.v1.2	-1.37610240278656	0.454079828413697
Vigun01g213700.v1.2	-0.118472616638575	0.828981009852211
Vigun01g213800.v1.2	0.0630522184099728	0.934636268375422
Vigun01g213900.v1.2	0.712165801387409	0.0243970514511232
Vigun01g214000.v1.2	-0.136627537612208	0.879858478658062
Vigun01g214100.v1.2	-0.51638001885993	0.53877700902933
Vigun01g214200.v1.2	-0.789644302453183	0.245877179919408
Vigun01g214300.v1.2	0.388615875060618	0.546769539677525
Vigun01g214400.v1.2	2.44993104066041	0.000233315133486565
Vigun01g214500.v1.2	-0.000814331488764718	0.998921734878906
Vigun01g214600.v1.2	-0.519987580555344	0.245568900378277
Vigun01g214700.v1.2	0.653869307246381	0.349220349041514
Vigun01g214900.v1.2	0.916760749386492	0.0340377607529417
Vigun01g215000.v1.2	-0.938225242726344	0.130577149089296
Vigun01g215100.v1.2	-0.399423383124013	0.430998547594652
Vigun01g215200.v1.2	0.786563287953854	0.638312932353789
Vigun01g215300.v1.2	-0.705553027751666	0.0542277247548922
Vigun01g215400.v1.2	-0.185443214291247	0.724100951416582
Vigun01g215500.v1.2	0.199768660181065	0.811120845185588
Vigun01g215550.v1.2	-2.490674785525	NA
Vigun01g215600.v1.2	0.218349425581614	0.733892247431338
Vigun01g215900.v1.2	-0.0161292767849699	0.992745257869723
Vigun01g216000.v1.2	0.281768335151181	0.60385576883687
Vigun01g216100.v1.2	-0.38782557594606	0.548702823222489
Vigun01g216200.v1.2	0.121576963584075	0.898227141998985
Vigun01g216300.v1.2	1.90494679878594	1.01743273149649e-06
Vigun01g216600.v1.2	-0.366677451604358	0.717835007755387
Vigun01g216700.v1.2	1.6990261803668	NA
Vigun01g216800.v1.2	0.852490532554357	0.0236095245070369
Vigun01g216900.v1.2	0.158665779585932	0.750836331521057
Vigun01g217000.v1.2	-0.413504594856702	0.652426734966554
Vigun01g217100.v1.2	-1.1661139598642	0.375088254214457
Vigun01g217300.v1.2	-0.0353064985575597	0.971527788784639
Vigun01g217500.v1.2	-0.0377495072645691	0.956204745440093
Vigun01g217600.v1.2	0.713311168586515	0.0222928890901914
Vigun01g217700.v1.2	-0.769705529813539	0.156112747276708
Vigun01g217800.v1.2	-0.498911158264441	0.392164387710843
Vigun01g217900.v1.2	2.52110460936801	NA
Vigun01g218000.v1.2	-3.89806762356614	0.0741160452319437
Vigun01g218100.v1.2	-1.66686559677961	0.13281623640805
Vigun01g218400.v1.2	0.131344504928729	0.821674005333449
Vigun01g218500.v1.2	-1.96199108637882	0.577226760971634
Vigun01g218600.v1.2	-0.0594736656616519	0.919057507364373
Vigun01g218700.v1.2	0.720614308792196	0.094365775008727
Vigun01g218800.v1.2	-0.450203296257646	0.757955638341543
Vigun01g218900.v1.2	-0.22369109244394	0.696560022988735
Vigun01g219000.v1.2	-1.10921484342449	0.00279096634503324
Vigun01g219250.v1.2	1.65631865491071	0.000361633807896418
Vigun01g219300.v1.2	1.86926872532923	2.98406803207766e-07
Vigun01g219400.v1.2	-0.355124350155248	0.65612556198415
Vigun01g219500.v1.2	-1.57872450771839	0.000113963716369911
Vigun01g219600.v1.2	1.37402689859182	2.25906384904079e-05
Vigun01g219700.v1.2	3.71317538416498	NA
Vigun01g219800.v1.2	0.856932589706644	0.228737854037011
Vigun01g219900.v1.2	0.242707861425265	0.668137746181513
Vigun01g220000.v1.2	0.101076419562717	0.907025286297504
Vigun01g220100.v1.2	0.764862183767009	0.154125379565205
Vigun01g220200.v1.2	-0.405399652699246	0.541445911703733
Vigun01g220300.v1.2	-1.88067880356072	0.00356114847537911
Vigun01g220400.v1.2	0.699783493423743	NA
Vigun01g220500.v1.2	-0.540070019317846	0.183334900860137
Vigun01g220700.v1.2	-0.279016588401942	0.583080428450335
Vigun01g220800.v1.2	-0.222405943981985	0.677999627675139
Vigun01g220900.v1.2	0.0138739603501321	0.988078488799457
Vigun01g221000.v1.2	0.68528816129231	0.0124163785094121
Vigun01g221100.v1.2	5.29590205849527	1.66592312012246e-15
Vigun01g221200.v1.2	-0.540111082414321	0.560839306134076
Vigun01g221400.v1.2	0.598030196226855	0.0498545501232221
Vigun01g221500.v1.2	0.182835093531017	0.860581099172962
Vigun01g221600.v1.2	0.759858156181292	0.341688925172091
Vigun01g221700.v1.2	-0.178348371587845	0.837387612041329
Vigun01g222000.v1.2	-1.27483000778772	0.475887227908783
Vigun01g222100.v1.2	1.30454269868507	NA
Vigun01g222200.v1.2	-1.02448437890135	0.33072024088091
Vigun01g222300.v1.2	-1.31452020989788	0.00592165078816049
Vigun01g222400.v1.2	-0.441405060878458	0.816141141166266
Vigun01g222500.v1.2	0.00927153709850351	0.995250737459055
Vigun01g222600.v1.2	-0.738854403223283	0.315039725596203
Vigun01g222700.v1.2	-2.48969415628045	3.91580999010844e-07
Vigun01g222800.v1.2	0.170803996528556	0.810933234538863
Vigun01g222900.v1.2	-0.670039921451716	0.0367055747520685
Vigun01g223000.v1.2	-1.56463730164154	0.0157788180001493
Vigun01g223100.v1.2	-0.73326251577967	0.178018825250074
Vigun01g223200.v1.2	-0.305578871607891	0.453111048714267
Vigun01g223300.v1.2	-0.760643572496134	0.227518653526347
Vigun01g223400.v1.2	-0.209038792935893	0.76805102714442
Vigun01g223500.v1.2	1.39689291075675	NA
Vigun01g223600.v1.2	-0.103673960118062	0.922578234960855
Vigun01g223700.v1.2	0.212707966420435	0.662096035958655
Vigun01g223800.v1.2	-0.58089552084512	0.172054182113681
Vigun01g223900.v1.2	-0.316434160922329	0.60097913962205
Vigun01g224000.v1.2	-0.242874202066839	0.918461731822806
Vigun01g224100.v1.2	0.87224230685514	0.0502103690418934
Vigun01g224200.v1.2	0.118369995790801	0.918711995096822
Vigun01g224300.v1.2	0.00526425739638275	0.996029529151
Vigun01g224400.v1.2	-0.318822608716002	0.54102825244631
Vigun01g224500.v1.2	-0.293917532606412	0.49291073208068
Vigun01g224600.v1.2	0.328938116022037	0.460278034376892
Vigun01g224700.v1.2	-0.0293739685170803	0.970470666674074
Vigun01g224900.v1.2	4.06868506224298	NA
Vigun01g225000.v1.2	-2.48702731152998	NA
Vigun01g225100.v1.2	1.09245735818983	NA
Vigun01g225200.v1.2	0.530882628167145	0.372137378224682
Vigun01g225300.v1.2	2.78185807440251	0.487951803208815
Vigun01g225400.v1.2	0.592867691971251	0.314260324783532
Vigun01g225500.v1.2	5.23237220400667	1.67955361584376e-39
Vigun01g225600.v1.2	0.153356423672348	0.91945401147672
Vigun01g225800.v1.2	-0.7866770842953	0.258187302197432
Vigun01g225900.v1.2	-0.792439140998653	0.778579424549064
Vigun01g226000.v1.2	2.54105323103375	NA
Vigun01g226100.v1.2	0.0513527531848487	0.943473932495945
Vigun01g226200.v1.2	0.5452246180764	0.0806726472212599
Vigun01g226300.v1.2	-0.174003918981851	0.72910960156333
Vigun01g226400.v1.2	-1.63928982169766	0.439501330754256
Vigun01g226500.v1.2	-1.31556632094344	2.0351044101161e-05
Vigun01g226600.v1.2	0.424595723917085	0.408683985862914
Vigun01g226700.v1.2	-0.852667782263883	0.441618256529982
Vigun01g226800.v1.2	0.420620109469401	0.604227813197571
Vigun01g226900.v1.2	-1.44156924441466	NA
Vigun01g227000.v1.2	-0.599445138778249	0.446965432161474
Vigun01g227100.v1.2	-0.400045057481088	0.569422307312896
Vigun01g227200.v1.2	-7.35388183212669	1.0047751891069e-19
Vigun01g227300.v1.2	-0.430499144636862	0.375737212156804
Vigun01g227400.v1.2	-0.467913721148173	0.567654659084359
Vigun01g227500.v1.2	0.926575398950039	0.0688083866148713
Vigun01g227600.v1.2	0.340350677769102	0.695195048622089
Vigun01g227700.v1.2	0.0848506725826746	0.89393327464874
Vigun01g227800.v1.2	-3.3295986230645	0.0114501314104998
Vigun01g227900.v1.2	-1.38062915114812	0.106416665825449
Vigun01g228301.v1.2	-1.59402816706113	0.0158594674574441
Vigun01g228400.v1.2	0.653835510981297	0.0881816452497745
Vigun01g228500.v1.2	-0.31447723890065	0.72600934626859
Vigun01g228600.v1.2	-0.538722444082632	0.333860802988874
Vigun01g228700.v1.2	-0.220320873369601	0.760308963284995
Vigun01g228800.v1.2	0.0139701991989088	0.987190551816219
Vigun01g228900.v1.2	-0.268292513276902	0.537104588017049
Vigun01g229000.v1.2	0.428478715487584	0.38384003021095
Vigun01g229100.v1.2	-0.154608206973	0.817682768075554
Vigun01g229400.v1.2	-0.632900148870926	0.31027419484776
Vigun01g229500.v1.2	1.39718267316576	0.00078010971823147
Vigun01g229600.v1.2	0.00585317760209764	0.993412900277025
Vigun01g229700.v1.2	-0.10911310581769	0.967421464931442
Vigun01g229800.v1.2	-1.19361206321745	NA
Vigun01g229900.v1.2	-0.43450963301963	0.612876893308461
Vigun01g230100.v1.2	0.4362259555758	0.680285748342992
Vigun01g230200.v1.2	-0.595777247803253	0.58500543044044
Vigun01g230300.v1.2	-0.348636431352886	0.48386391423514
Vigun01g230400.v1.2	2.7632449771047	1.42536519051101e-12
Vigun01g230500.v1.2	-4.68566938158511	NA
Vigun01g230600.v1.2	0.263691405537688	0.698698218126168
Vigun01g230700.v1.2	-0.076619870422338	0.91048677519064
Vigun01g230800.v1.2	-0.507151592747508	0.456154073335956
Vigun01g230900.v1.2	0.299811342816716	0.645908900259454
Vigun01g231400.v1.2	-0.186084825017901	0.881191827428224
Vigun01g231450.v1.2	1.954681848124	0.419546322914849
Vigun01g231500.v1.2	1.18636173899265	0.11120620446393
Vigun01g231550.v1.2	0.192718218137716	0.893884467615827
Vigun01g231600.v1.2	0.294891348128604	0.694179955319892
Vigun01g231700.v1.2	2.85046966166277	3.61729447587503e-31
Vigun01g231800.v1.2	0.428731398397139	0.372635967178314
Vigun01g232000.v1.2	-0.191921492252529	0.843741208237714
Vigun01g232100.v1.2	-2.36958049641321	4.16725968855314e-06
Vigun01g232300.v1.2	-0.591152627750779	0.211200906654973
Vigun01g232400.v1.2	0.621927571808185	0.485088328305845
Vigun01g232500.v1.2	-3.30636600555324	NA
Vigun01g232600.v1.2	-0.625021336570654	0.570992229436189
Vigun01g232700.v1.2	-0.370037605466957	NA
Vigun01g232800.v1.2	-0.151198512826984	0.845645770354846
Vigun01g232900.v1.2	0.266242011116209	0.602064106250946
Vigun01g233100.v1.2	4.41264099380117	1.39675965519392e-11
Vigun01g233200.v1.2	1.28055218262959	0.00187191843320089
Vigun01g233300.v1.2	1.07371935587852	0.0208382466233238
Vigun01g233400.v1.2	-0.228395179768749	0.75399812503253
Vigun01g233500.v1.2	-0.075082593969952	0.934636268375422
Vigun01g233600.v1.2	-1.78257948798206	NA
Vigun01g233700.v1.2	1.04564206889884	0.0125628924616252
Vigun01g233800.v1.2	-0.173237198106571	0.842802181286745
Vigun01g233900.v1.2	0.350505693512683	0.385648988921726
Vigun01g234000.v1.2	-0.604538322009506	0.384616646393682
Vigun01g234100.v1.2	0.573901871223584	0.742162966166136
Vigun01g234300.v1.2	-0.796392663233585	0.0420235469449441
Vigun01g234400.v1.2	-0.0644917337811959	0.932944367085966
Vigun01g234500.v1.2	0.41501110721132	0.399969028124464
Vigun01g234600.v1.2	-1.02162644714947	0.0315209946184149
Vigun01g234700.v1.2	-0.325259973834696	0.728903398266376
Vigun01g234800.v1.2	0.443854229373674	0.337241323312104
Vigun01g235000.v1.2	-0.476033128047065	NA
Vigun01g235100.v1.2	1.12913193594077	0.378982384766937
Vigun01g235300.v1.2	0.63885108172297	0.380866909524952
Vigun01g235350.v1.2	-1.72371443650528	NA
Vigun01g235400.v1.2	4.70370098542532	2.26486070661743e-23
Vigun01g235700.v1.2	0.108804401126075	0.970149109457756
Vigun01g235800.v1.2	0.527347315744816	0.386729229204847
Vigun01g235900.v1.2	-0.526598987368618	0.303509160006667
Vigun01g236000.v1.2	0.422312515046953	0.578729266782364
Vigun01g236100.v1.2	0.563913907463725	0.276705359449819
Vigun01g236200.v1.2	-0.154298391305675	0.87492357943793
Vigun01g236400.v1.2	0.572464652843623	0.0899592395736273
Vigun01g236500.v1.2	1.09029374688553	NA
Vigun01g236600.v1.2	-0.0940942099837841	0.921713996476845
Vigun01g236700.v1.2	-0.449140852201786	0.214472934471394
Vigun01g236800.v1.2	-0.0317964169664581	0.973605888253259
Vigun01g236900.v1.2	-0.0349373631994233	0.965656369475922
Vigun01g237000.v1.2	-0.651220370539045	0.516583324580103
Vigun01g237200.v1.2	-1.17061212807197	0.00625029844469041
Vigun01g237300.v1.2	-0.701229691053842	0.123071772754501
Vigun01g237400.v1.2	-0.570033990961601	0.32716764134969
Vigun01g237500.v1.2	0.203432529675034	0.781857211615212
Vigun01g237550.v1.2	-0.369340343662524	0.746572286556946
Vigun01g237600.v1.2	0.04292503042878	0.961911289998853
Vigun01g237700.v1.2	0.691885999159824	0.194116460161978
Vigun01g237800.v1.2	-0.0327423070073054	0.969229305777424
Vigun01g237900.v1.2	1.47581334760184	0.0247135992588694
Vigun01g238000.v1.2	-1.74586806994697	NA
Vigun01g238100.v1.2	0.032476518749355	0.961524877644666
Vigun01g238200.v1.2	-0.184710037709673	0.708301963000376
Vigun01g238400.v1.2	-0.565373477261001	0.694932976652675
Vigun01g238500.v1.2	-2.15464186159538	0.477419725058707
Vigun01g238700.v1.2	-0.00239997331291713	0.997688390406063
Vigun01g238800.v1.2	-1.89396921726545	0.356647957963059
Vigun01g238900.v1.2	-0.390966412054484	0.327862411544131
Vigun01g239000.v1.2	0.288722174865887	0.722786429197758
Vigun01g239200.v1.2	-0.00416540105772794	0.997202882348201
Vigun01g239300.v1.2	0.365962017989797	NA
Vigun01g239900.v1.2	0.320506843004679	0.437953621666823
Vigun01g240100.v1.2	-0.815440261603822	0.0920474409498084
Vigun01g240500.v1.2	-1.19552438498795	0.266692465413281
Vigun01g240600.v1.2	-0.520553718599311	0.595302620101559
Vigun01g240700.v1.2	0.348804718470079	0.725624395398429
Vigun01g240800.v1.2	0.691484525583976	0.0650664296937278
Vigun01g240900.v1.2	-2.82864447840093	0.152245157975423
Vigun01g241000.v1.2	0.927856347506262	0.254521618326148
Vigun01g241100.v1.2	0.489191068274463	0.176218494333408
Vigun01g241200.v1.2	-0.292091576565628	NA
Vigun01g241300.v1.2	-0.677728008949471	0.092257253000231
Vigun01g241400.v1.2	-0.105420681322629	0.846572143863279
Vigun01g241500.v1.2	-0.559157560474041	0.441971483409377
Vigun01g241600.v1.2	-0.836406473047476	0.0143420671951073
Vigun01g241700.v1.2	0.415487594570705	0.253827827853765
Vigun01g241800.v1.2	0.331478060993483	0.792343023242731
Vigun01g241900.v1.2	0.250290315605381	0.900338489566188
Vigun01g242000.v1.2	1.20545211896812	0.60097913962205
Vigun01g242100.v1.2	-0.756587258993219	0.0971089785633711
Vigun01g242200.v1.2	-0.126292102037336	0.816141141166266
Vigun01g242300.v1.2	0.405902794021996	0.48386391423514
Vigun01g242400.v1.2	-2.1062773355792	0.45070070511993
Vigun01g242500.v1.2	-3.71994830001856	4.80984613734958e-08
Vigun01g242600.v1.2	-0.179695901829329	0.708590889898067
Vigun01g242700.v1.2	-2.15321770071421	1.27984656218156e-05
Vigun01g242800.v1.2	0.272586778390043	0.670868107815786
Vigun01g242900.v1.2	-0.0773038600261684	0.929802591884442
Vigun01g243000.v1.2	-0.818899658250264	0.542079412405795
Vigun01g243100.v1.2	0.175531477994358	0.799718196120865
Vigun01g243200.v1.2	0.465735834371654	0.86939966282302
Vigun01g243300.v1.2	0.921729524262723	0.00469804812806118
Vigun01g243400.v1.2	-0.0394533709726021	0.961996699949845
Vigun01g243500.v1.2	0.267472076327532	0.601515792939605
Vigun01g243600.v1.2	-2.15298409665396	0.453120297572998
Vigun01g243700.v1.2	-0.206602209570513	0.779820642372706
Vigun01g243800.v1.2	2.18779204873087	1.98717929269151e-06
Vigun01g243900.v1.2	1.31741065680502	0.00172972251619711
Vigun01g244000.v1.2	0.953196191186923	0.0521122552579734
Vigun01g244100.v1.2	-0.0561439365641716	0.952861533367394
Vigun01g244200.v1.2	-0.859125521374052	0.195027973322916
Vigun01g244400.v1.2	0.0675288562182995	0.921926027398423
Vigun01g244500.v1.2	-0.32415240762967	0.787641293267576
Vigun01g244600.v1.2	-0.148961273812931	0.93620406228129
Vigun01g244700.v1.2	0.0949334533304453	0.906585953622685
Vigun01g244800.v1.2	-0.757738616675084	0.363273203396535
Vigun01g244900.v1.2	0.16853973291639	0.900338489566188
Vigun01g245000.v1.2	-0.645276733388448	0.220920242665651
Vigun01g245100.v1.2	-0.211674957953447	0.659389257228248
Vigun01g245200.v1.2	0.155809590426471	0.823540468176462
Vigun01g245300.v1.2	-0.621513314580683	0.209624671724045
Vigun01g245400.v1.2	0.00154540612844341	0.998185004588107
Vigun01g245500.v1.2	-0.733732980174966	0.0298740005841855
Vigun01g245600.v1.2	0.724337791797796	0.451897931594234
[truncated: 21,311 more rows]

## Sheet: k642_exp-K642_control
Gene id	log2(FC)	FDR
Vigun01g000100.v1.2	-0.0622848240516179	0.930537657986669
Vigun01g000200.v1.2	0.446062926317975	0.428688159037929
Vigun01g000250.v1.2	2.00759431612476	0.00962191488174969
Vigun01g000300.v1.2	-0.985021453930885	0.00139178692867763
Vigun01g000700.v1.2	-1.05591398791295	0.147323360251232
Vigun01g000900.v1.2	-0.826331303979593	0.449923742343534
Vigun01g001125.v1.2	-3.43299255306243	0.119100675750312
Vigun01g001175.v1.2	2.3138582758967	0.0022740726616819
Vigun01g001200.v1.2	2.3740671122415	0.000670571783839119
Vigun01g001400.v1.2	-0.341752142146081	0.693148363613789
Vigun01g001500.v1.2	0.0538241803219764	0.928157712396837
Vigun01g001600.v1.2	0.329185468307556	0.571277107937898
Vigun01g001700.v1.2	1.73178970409059	0.605649486358391
Vigun01g001800.v1.2	0.816370929639578	0.220177772348718
Vigun01g002000.v1.2	0.512965746601692	0.0526229753529847
Vigun01g002100.v1.2	-0.133976132725963	0.717061271605845
Vigun01g002200.v1.2	-0.359867881224084	0.501510733467257
Vigun01g002300.v1.2	0.128105778190105	0.874076282936725
Vigun01g002400.v1.2	1.27913528430921	0.00241242946698744
Vigun01g002500.v1.2	0.239011579955878	0.647591179353061
Vigun01g003000.v1.2	-0.135605496532803	0.807550770340676
Vigun01g003100.v1.2	-0.29534139635754	0.553171204423831
Vigun01g003300.v1.2	3.40701211046907	0.0156440837595933
Vigun01g003400.v1.2	-0.358916069658465	0.382455691527447
Vigun01g003450.v1.2	-0.370766061899409	0.475645687379082
Vigun01g003600.v1.2	-0.0160113400406115	0.974491540668449
Vigun01g003700.v1.2	0.227253354172067	0.766854745691328
Vigun01g003750.v1.2	0.205179705683185	0.584085986760071
Vigun01g004100.v1.2	0.918078116298562	0.592248536834528
Vigun01g004150.v1.2	2.74091430672714	NA
Vigun01g004200.v1.2	0.282253532428266	0.565103196782658
Vigun01g004300.v1.2	3.13400129440617	1.5363365786813e-15
Vigun01g004400.v1.2	1.09451616186996	0.200159750606866
Vigun01g004500.v1.2	0.748650139943033	0.830344956539821
Vigun01g004700.v1.2	-0.36797649511473	0.256457462529847
Vigun01g005200.v1.2	0.619955995018401	0.0577753865717174
Vigun01g005300.v1.2	0.168057892119208	0.672273283235507
Vigun01g005400.v1.2	1.27037024224635	0.38566987928356
Vigun01g005500.v1.2	0.564148566998573	0.105772782233497
Vigun01g005600.v1.2	0.235670150666035	0.714286131825008
Vigun01g005700.v1.2	-0.686372477799015	0.501709044780097
Vigun01g005800.v1.2	0.276062924363999	0.862728382749237
Vigun01g005900.v1.2	0.277031751288501	0.747630982435377
Vigun01g006000.v1.2	0.602721443364533	0.146546380778502
Vigun01g006100.v1.2	-0.527822670015582	0.659548874920589
Vigun01g006200.v1.2	0.675065991934244	0.0727399831239496
Vigun01g006300.v1.2	0.99799477105488	0.00946718511732475
Vigun01g006400.v1.2	-0.49720070416538	0.228291733053861
Vigun01g006500.v1.2	-0.214330825295008	0.660303223223231
Vigun01g006600.v1.2	0.0111288326586482	0.989842410548961
Vigun01g006700.v1.2	-0.681626218873378	0.523620799335184
Vigun01g006800.v1.2	0.168105845843504	0.842070742688839
Vigun01g006900.v1.2	0.186022545848441	0.820287257754779
Vigun01g007000.v1.2	-0.950988137843354	0.054401433262682
Vigun01g007100.v1.2	0.780640566938172	0.0674110831963532
Vigun01g007200.v1.2	0.657220208846941	0.52547574044926
Vigun01g007300.v1.2	-0.023355762247272	0.990718333857077
Vigun01g007500.v1.2	0.486277781153696	0.622098671103536
Vigun01g007600.v1.2	1.39367118944077	0.0014219106716078
Vigun01g007650.v1.2	1.74796862532867	NA
Vigun01g007700.v1.2	-0.329036710136908	0.671567495570919
Vigun01g007800.v1.2	-1.60349696752747	0.0328651407221364
Vigun01g007900.v1.2	-0.873556939380565	0.202260972688779
Vigun01g008000.v1.2	-0.195046657161142	0.854002363486336
Vigun01g008100.v1.2	1.07055856354322	0.0520441363848856
Vigun01g008500.v1.2	1.14389246743002	0.183361159695695
Vigun01g008600.v1.2	-0.139474379564009	0.902085095546619
Vigun01g008800.v1.2	-0.331552016600828	0.752745859884924
Vigun01g008900.v1.2	0.706666561015782	0.23742771244912
Vigun01g009000.v1.2	2.55810963286452	2.74592921605724e-07
Vigun01g009100.v1.2	-0.239378294446307	0.642672157741885
Vigun01g009300.v1.2	0.444629706882092	0.715499007749849
Vigun01g009400.v1.2	-4.15791688292662	7.58696357903404e-06
Vigun01g009500.v1.2	0.777037765209411	0.0637122201945039
Vigun01g009600.v1.2	-0.0602389138381126	0.942370871585101
Vigun01g009700.v1.2	-1.14033420162424	0.172864629884384
Vigun01g009800.v1.2	-0.635358904461986	0.334577138511233
Vigun01g009900.v1.2	-0.67604656622708	0.047013578766756
Vigun01g010000.v1.2	-0.271487535281533	0.508477534649922
Vigun01g010100.v1.2	-1.38682256104845	0.000570893092581156
Vigun01g010200.v1.2	-0.037376741683108	0.97901704265661
Vigun01g010300.v1.2	-3.1610472162802	0.000917533383173506
Vigun01g010400.v1.2	-1.25041987169832	0.384253116646527
Vigun01g010500.v1.2	-0.676094711119814	0.670161387728092
Vigun01g010600.v1.2	-2.02737503083441	0.181798492386415
Vigun01g010700.v1.2	0.0978997541344575	0.862197012376555
Vigun01g010800.v1.2	0.240962065163049	0.828279926662691
Vigun01g010900.v1.2	0.900565531144202	0.221739982372896
Vigun01g011100.v1.2	0.879207453906069	0.0153749059061733
Vigun01g011200.v1.2	-0.486123886481665	0.264462915220398
Vigun01g011300.v1.2	-0.00119951947631104	0.999029540797021
Vigun01g011400.v1.2	-2.54556984996652	0.212613286549522
Vigun01g011500.v1.2	-1.25494154284498	0.0782846755842254
Vigun01g011700.v1.2	0.446972486962733	0.417771977033167
Vigun01g011800.v1.2	-0.476277392155972	0.649120982728227
Vigun01g012000.v1.2	0.0858590263123725	0.907368272348815
Vigun01g012100.v1.2	1.09726675082368	0.0107084906271863
Vigun01g012200.v1.2	-1.07775035817348	NA
Vigun01g012250.v1.2	0.786283354265469	0.164313048970461
Vigun01g012300.v1.2	-1.4466254610466	0.0445730838740825
Vigun01g012400.v1.2	-0.470706778191742	0.628120797030026
Vigun01g012600.v1.2	2.42155519940949	0.00138603314602807
Vigun01g012700.v1.2	1.21721684956689	0.151987099839221
Vigun01g012800.v1.2	0.815741942723892	0.641077934162664
Vigun01g012900.v1.2	-0.0396971281993647	0.956803541644216
Vigun01g013000.v1.2	0.267081990666918	0.538548732954023
Vigun01g013100.v1.2	0.218120707083767	0.647591179353061
Vigun01g013200.v1.2	0.0398690267435771	0.944121566823553
Vigun01g013350.v1.2	0.669238503069834	0.0971049054388935
Vigun01g013500.v1.2	-0.477689039381697	NA
Vigun01g013700.v1.2	0.287676790754256	0.551238492130236
Vigun01g013800.v1.2	-0.246122806373197	0.673527114071263
Vigun01g013900.v1.2	0.502934593533066	0.450220250038981
Vigun01g014000.v1.2	-0.148464524861811	0.841163546457112
Vigun01g014100.v1.2	0.6286091600076	0.682486968691076
Vigun01g014200.v1.2	0.912503699722975	0.270438166145717
Vigun01g014300.v1.2	0.0730705077148108	0.920506478302536
Vigun01g014400.v1.2	-0.355872683020846	0.47055872124956
Vigun01g014500.v1.2	0.148995916215484	0.809418704706631
Vigun01g014600.v1.2	0.915638948635021	0.0284760901675199
Vigun01g014700.v1.2	-1.3854568824237	0.276461684549464
Vigun01g014800.v1.2	-0.530159496749969	0.429425534518256
Vigun01g015100.v1.2	0.749279816637357	NA
Vigun01g015401.v1.2	0.433866698888996	0.464830794061741
Vigun01g015500.v1.2	-1.06348228948324	0.194213829850117
Vigun01g015600.v1.2	-1.17305480537639	0.0202946706037719
Vigun01g015700.v1.2	-0.486563438934538	0.681840897420283
Vigun01g015900.v1.2	2.63175813394684	0.0332533851480152
Vigun01g016000.v1.2	0.11529981637742	0.792514568072376
Vigun01g016100.v1.2	0.106706740518808	0.912514858703531
Vigun01g016200.v1.2	0.258437790532999	0.808298137158479
Vigun01g016400.v1.2	-6.31410976742528	4.90169923057685e-08
Vigun01g016500.v1.2	-1.5157936746291	0.00762166554250428
Vigun01g016600.v1.2	-0.452651986860469	0.258307401400078
Vigun01g016700.v1.2	-0.782619602567306	0.0258585185692114
Vigun01g016900.v1.2	0.407179690797718	0.544794935566451
Vigun01g017200.v1.2	0.200478783562581	0.802359638123003
Vigun01g017300.v1.2	1.02862274824942	0.00303328502576707
Vigun01g017400.v1.2	0.250205715498957	0.881174151959914
Vigun01g018800.v1.2	-4.64310075290376	0.254831935110963
Vigun01g019500.v1.2	-0.602400447577621	0.0264809419023748
Vigun01g019600.v1.2	1.36947413925822	0.300762788495899
Vigun01g019800.v1.2	-1.47114946423765	3.90539312445544e-06
Vigun01g019900.v1.2	1.12729412183743	0.00219206179937729
Vigun01g020000.v1.2	9.71373811886518	8.73478498043224e-56
Vigun01g020100.v1.2	-0.0248693333648125	0.956779854852644
Vigun01g020200.v1.2	0.151897534304697	0.829298349302309
Vigun01g020300.v1.2	2.16265880802277	5.03708046886635e-05
Vigun01g020400.v1.2	0.483957551115819	0.605094081660617
Vigun01g020500.v1.2	0.0501204515842115	0.969581296942049
Vigun01g020600.v1.2	0.192188639235439	0.792763642685004
Vigun01g020900.v1.2	-2.34295720638509	0.0923469897401405
Vigun01g021100.v1.2	0.228817698660491	0.689727617724433
Vigun01g021200.v1.2	0.409647360300251	0.311239937960721
Vigun01g021300.v1.2	0.0880618892064148	0.89449902519086
Vigun01g021400.v1.2	0.204667009507909	0.636210382974922
Vigun01g021450.v1.2	0.763850156833734	0.715995288130166
Vigun01g021500.v1.2	0.452282762412639	0.275170665742841
Vigun01g021600.v1.2	-0.0617999216596554	0.949906334153222
Vigun01g021700.v1.2	0.802426439651519	0.238612890174587
Vigun01g021800.v1.2	-0.487978066213258	0.288371877690046
Vigun01g021900.v1.2	-0.0929272269284731	0.900085770963347
Vigun01g022000.v1.2	0.416558458676715	0.572780735187619
Vigun01g022100.v1.2	0.812183333739969	0.50113107540308
Vigun01g022200.v1.2	-0.514975944362254	0.406644378954283
Vigun01g022300.v1.2	0.076404918295439	0.910270310066557
Vigun01g022366.v1.2	0.313929203981337	0.805158563999275
Vigun01g022500.v1.2	0.907072583897987	0.827687997779067
Vigun01g022700.v1.2	0.0270615958953446	0.98113643038899
Vigun01g022800.v1.2	1.11697810373826	0.228114229358633
Vigun01g022850.v1.2	0.257933903903299	NA
Vigun01g022900.v1.2	-0.204572493342397	0.9095602382087
Vigun01g023000.v1.2	1.42104469061916	0.238324828705577
Vigun01g023100.v1.2	-0.60989882959604	0.251647546466316
Vigun01g023200.v1.2	1.80512739283212	0.0962171627033603
Vigun01g023300.v1.2	0.64120822035038	0.0514979814262991
Vigun01g023400.v1.2	1.09844899191672	0.200814537298203
Vigun01g023500.v1.2	-0.37634227002288	0.351560330203392
Vigun01g023600.v1.2	0.784674533830223	0.128611799985007
Vigun01g023700.v1.2	0.118277275027907	0.848446638575672
Vigun01g023800.v1.2	0.661135585808107	0.0941328345525062
Vigun01g024000.v1.2	0.426445264755279	0.318147417769384
Vigun01g024200.v1.2	-0.751303764056867	0.534303665687935
Vigun01g024300.v1.2	0.301191853775497	0.628644562735728
Vigun01g024400.v1.2	0.298533912319561	0.781004303221198
Vigun01g024500.v1.2	1.905360953036	0.0125436191954293
Vigun01g024600.v1.2	-3.1226025263113	2.58352068966884e-13
Vigun01g024700.v1.2	-2.54205556197739	1.34590945478714e-09
Vigun01g024800.v1.2	0.263046823849266	0.734512230594911
Vigun01g024900.v1.2	0.611773257384455	0.503067237064367
Vigun01g025200.v1.2	-4.20856623791498	1.71826732991577e-07
Vigun01g025300.v1.2	-0.0947317776932538	0.948811987253532
Vigun01g025400.v1.2	-0.954384533148478	0.475645687379082
Vigun01g025500.v1.2	0.0208622441555032	0.988411435885945
Vigun01g025600.v1.2	0.662731176845988	0.231392712858641
Vigun01g025700.v1.2	-0.0378708534057857	0.965256367245929
Vigun01g025800.v1.2	1.7231654562611	0.0485677338215135
Vigun01g025900.v1.2	1.05226245672621	0.347441538707354
Vigun01g026000.v1.2	1.04762502097109	0.311750804946609
Vigun01g026200.v1.2	0.921331282600171	0.0638736280260046
Vigun01g026300.v1.2	-0.0414128290356886	0.957204414029114
Vigun01g026432.v1.2	-0.854835720780977	0.10565876682287
Vigun01g026500.v1.2	1.29220069655701	0.231085340468904
Vigun01g026600.v1.2	-1.13675444644644	0.291593790536608
Vigun01g026900.v1.2	-0.0963830605458321	0.850927938015645
Vigun01g027000.v1.2	-0.10346536093198	0.912270906307763
Vigun01g027100.v1.2	1.22857828652083	0.0224023171002328
Vigun01g027200.v1.2	0.948388261089934	0.35519159552325
Vigun01g027300.v1.2	-0.236695764214679	0.640780923136272
Vigun01g027401.v1.2	-0.720691356191098	0.601562643014026
Vigun01g027500.v1.2	-0.922526880712158	0.0888027303549005
Vigun01g027600.v1.2	0.621538871789991	0.434202503937606
Vigun01g027800.v1.2	0.466164234283836	0.755470936295713
Vigun01g028000.v1.2	-1.08783955629306	0.601404129618594
Vigun01g028200.v1.2	-0.662374212077725	0.76713610010239
Vigun01g028300.v1.2	-0.278501457097981	0.820427350055433
Vigun01g028400.v1.2	0.207918751642816	0.845974098302633
Vigun01g028500.v1.2	-1.26693068577304	0.00286225996929057
Vigun01g028600.v1.2	-2.97156873419403	0.086230074958101
Vigun01g028700.v1.2	0.178989001783554	0.850927938015645
Vigun01g028900.v1.2	-1.25753740029422	0.0155491797710223
Vigun01g029000.v1.2	-2.0400063739532	0.000387747511501444
Vigun01g029100.v1.2	-0.0855781584965423	0.887298776116227
Vigun01g029150.v1.2	1.43903626834144	0.152949294339597
Vigun01g029200.v1.2	0.718861497678373	0.292023667753854
Vigun01g029300.v1.2	1.07926841417862	0.000409922037220852
Vigun01g029400.v1.2	0.498272301284998	0.32448758911945
Vigun01g029500.v1.2	-0.396689649462983	0.624109014351709
Vigun01g029600.v1.2	-0.0991977109879072	0.878697925045757
Vigun01g029700.v1.2	0.119035251120211	0.920401842126515
Vigun01g029800.v1.2	-0.123906862573878	0.838032740531704
Vigun01g029900.v1.2	-2.34731424228284	NA
Vigun01g030000.v1.2	-0.79201800011276	0.132947750720887
Vigun01g030100.v1.2	0.994105553865175	0.0272807574224452
Vigun01g030200.v1.2	0.138007944831863	0.753289754791904
Vigun01g030300.v1.2	-0.0377092605529989	0.948119535287439
Vigun01g030400.v1.2	0.478856139731721	0.412806844881889
Vigun01g030500.v1.2	0.600939869631156	NA
Vigun01g030600.v1.2	6.31154578276102	2.02015570604569e-24
Vigun01g030700.v1.2	3.14501320437684	0.173636679395862
Vigun01g030800.v1.2	6.14967140592464	5.00779401443325e-35
Vigun01g030900.v1.2	0.858098814857338	0.113666246828454
Vigun01g031100.v1.2	-0.530691767379075	0.359581924329385
Vigun01g031200.v1.2	2.23598985779002	0.115390477479301
Vigun01g031300.v1.2	0.206373792430088	0.959213856816748
Vigun01g031400.v1.2	-0.521071187150319	0.234605887405172
Vigun01g031600.v1.2	-1.8712275439969	0.00379224869496513
Vigun01g031900.v1.2	-1.21646917149502	0.13146661040204
Vigun01g032000.v1.2	-1.73094326315427	0.286328371617478
Vigun01g032100.v1.2	1.96433404120334	0.00157559403109019
Vigun01g032200.v1.2	-0.388056108951672	0.585907360766974
Vigun01g032300.v1.2	-3.30167400944763	2.65703497721513e-06
Vigun01g033500.v1.2	-2.20513024641551	0.013479482278915
Vigun01g033701.v1.2	-0.286022541204577	0.767265687386315
Vigun01g033800.v1.2	-0.0826397825801674	0.938981062159199
Vigun01g034033.v1.2	0.749259344797753	0.582029381715622
Vigun01g034100.v1.2	0.393907173045413	0.448813978214761
Vigun01g034200.v1.2	-0.457272457063791	0.254280220761248
Vigun01g034300.v1.2	-0.97892798358808	0.131247349965901
Vigun01g034400.v1.2	-0.656076740692044	0.291699238470608
Vigun01g034500.v1.2	-0.510915884769626	0.502553284564738
Vigun01g034600.v1.2	1.99237209948184	6.02350660960859e-10
Vigun01g034700.v1.2	-2.33009116146326	0.000582281986914096
Vigun01g034800.v1.2	0.180594439150916	0.674065088933482
Vigun01g034900.v1.2	-0.986322073892339	0.0434487175853732
Vigun01g035000.v1.2	0.268072939090488	0.907143262500042
Vigun01g035200.v1.2	0.155408845243372	0.682782081325708
Vigun01g035400.v1.2	-0.20541100534436	0.906811000561188
Vigun01g035500.v1.2	-0.643088658909872	0.402229651563338
Vigun01g035700.v1.2	0.147103181194391	0.939329038741835
Vigun01g035800.v1.2	0.118561355008116	0.879971924171539
Vigun01g036000.v1.2	0.837724361199661	0.843664236922983
Vigun01g036100.v1.2	-2.08177584105643	8.33515148423958e-07
Vigun01g036200.v1.2	-0.113894283274476	0.83434531873119
Vigun01g036300.v1.2	-0.988840634440478	0.024641430191995
Vigun01g036400.v1.2	0.840806988212926	0.389861347575212
Vigun01g036500.v1.2	-0.15211385998263	0.743274200789372
Vigun01g036600.v1.2	0.104675297168662	0.937187516214775
Vigun01g036700.v1.2	-1.94365440636864	1.89113127877174e-07
Vigun01g036800.v1.2	0.492147618032889	0.785869292569867
Vigun01g036900.v1.2	-0.135042254784519	0.905548359802644
Vigun01g037000.v1.2	0.232984139480605	0.666672049595973
Vigun01g037100.v1.2	-0.917332920158249	0.145754385176941
Vigun01g037200.v1.2	-0.418228638637645	0.511882188276747
Vigun01g037300.v1.2	0.0487800233874916	0.959213856816748
Vigun01g037600.v1.2	-1.4845650603143	0.209632252900597
Vigun01g037700.v1.2	1.95218444737222	NA
Vigun01g037800.v1.2	5.36041988681606	0.12065376307513
Vigun01g037900.v1.2	4.23469527992802	0.000546062256525174
Vigun01g038000.v1.2	3.06399717080054	0.0138498532676304
Vigun01g038100.v1.2	-2.8672886004323	NA
Vigun01g038200.v1.2	0.10148403852222	0.980175208600388
Vigun01g038400.v1.2	0.462929557443559	0.413820251899494
Vigun01g038500.v1.2	1.40423186245829	6.03377600099638e-08
Vigun01g038600.v1.2	0.880178360662526	0.0410576412267755
Vigun01g038700.v1.2	0.327253732339679	0.795018345112135
Vigun01g038800.v1.2	0.284355323620079	0.693325739867419
Vigun01g039000.v1.2	0.79234262027836	0.00228554974345739
Vigun01g039100.v1.2	-0.758024864088035	0.126209100737494
Vigun01g039200.v1.2	-0.143436447449984	0.874043949212796
Vigun01g039300.v1.2	-1.20795433019602	0.7132707520927
Vigun01g039400.v1.2	-0.773730720638812	NA
Vigun01g039500.v1.2	-2.43622402228452	0.00019833387286374
Vigun01g039600.v1.2	0.293729200878449	0.69708217091501
Vigun01g039700.v1.2	0.861411845009552	0.422050065568576
Vigun01g039800.v1.2	0.507040481111349	0.588298137819589
Vigun01g039900.v1.2	0.364403076343649	0.528963496672756
Vigun01g040100.v1.2	0.127671528145143	0.858363226695165
Vigun01g040200.v1.2	-0.937051679777931	0.210435568453565
Vigun01g040300.v1.2	-0.7293874572171	0.181670763423311
Vigun01g040400.v1.2	-0.214429218847381	0.802037577909109
Vigun01g040500.v1.2	0.327127725763806	0.356493438598321
Vigun01g040533.v1.2	-2.55720322614637	NA
Vigun01g040600.v1.2	0.81081516011852	0.0905525114269727
Vigun01g040700.v1.2	0.346868432974144	0.61767440007217
Vigun01g040800.v1.2	-0.161477549498889	0.77053298547533
Vigun01g040900.v1.2	-1.06041038744561	0.636592797386547
Vigun01g041000.v1.2	-0.461701909014074	0.208328167338859
Vigun01g041100.v1.2	0.750700894011757	0.409491879961022
Vigun01g041200.v1.2	-0.632580722835579	0.223744248458589
Vigun01g041301.v1.2	-0.0726102386242164	0.912287468226675
Vigun01g041400.v1.2	0.743871572687589	0.299361254138943
Vigun01g041500.v1.2	0.48525144394331	0.510734284943423
Vigun01g041600.v1.2	0.740683696185094	0.632008778039184
Vigun01g041700.v1.2	-1.10285298548536	0.44344505743833
Vigun01g041800.v1.2	1.0825052996489	0.000553915007223643
Vigun01g042300.v1.2	-1.92782355177884	0.0178918384306256
Vigun01g042400.v1.2	-4.59436970534047	8.69770537290881e-07
Vigun01g042500.v1.2	-1.1036974916528	0.445391737864904
Vigun01g042700.v1.2	0.603244337144982	0.185435929402213
Vigun01g042900.v1.2	0.19730970261189	0.762915785054271
Vigun01g043000.v1.2	2.44349156957066	0.00015328516262558
Vigun01g043100.v1.2	-0.272249864253339	0.629462050867156
Vigun01g043300.v1.2	-0.597666758873016	0.00945047023608661
Vigun01g043400.v1.2	-0.238307997015891	0.851932171324482
Vigun01g043500.v1.2	0.0870474318087709	0.877722717319241
Vigun01g043600.v1.2	0.18604148888897	0.738943809481819
Vigun01g043700.v1.2	-0.500222888169671	0.232418982165734
Vigun01g044101.v1.2	0.4909877248571	NA
Vigun01g044200.v1.2	-1.12778868534376	0.404470036091024
Vigun01g044300.v1.2	0.139930856004794	0.76865081785812
Vigun01g044600.v1.2	0.530510775943003	0.305761125214618
Vigun01g044800.v1.2	-0.200905338953616	0.786198020892688
Vigun01g044900.v1.2	-0.095478819826948	0.85899070291679
Vigun01g045000.v1.2	-1.15536546135469	0.000655042553589127
Vigun01g045200.v1.2	1.85874938928085	0.10809756589084
Vigun01g045400.v1.2	-0.258282638086771	0.746641454218352
Vigun01g045500.v1.2	0.108485039188558	0.979405040277998
Vigun01g045600.v1.2	-0.551340157330548	0.567578629526903
Vigun01g045800.v1.2	0.428544495838368	0.35202406303477
Vigun01g045900.v1.2	-0.0834971920001493	0.857813703264761
Vigun01g046000.v1.2	1.25378005636197	0.00524585565697547
Vigun01g046100.v1.2	-0.353885576342711	0.459536470351436
Vigun01g046200.v1.2	-3.03343435758891	NA
Vigun01g046300.v1.2	-0.38857797184882	NA
Vigun01g046400.v1.2	-0.861523316277964	0.179821244330522
Vigun01g046500.v1.2	-2.70323680863137	NA
Vigun01g046600.v1.2	-0.346020265527941	0.848446638575672
Vigun01g046700.v1.2	-0.35408778101785	0.245509682835414
Vigun01g046800.v1.2	1.36391707692012	0.00118921414844801
Vigun01g047000.v1.2	1.51255772194396	0.00288994567420798
Vigun01g047100.v1.2	1.14142170722802	0.296900530241095
Vigun01g047200.v1.2	-1.9050328188192	0.0032633667350705
Vigun01g047300.v1.2	0.394065265904295	0.533912606026731
Vigun01g047400.v1.2	-0.000156410617944418	0.999788162196433
Vigun01g047500.v1.2	-0.645945518384646	0.602538557945118
Vigun01g047600.v1.2	0.683373172108543	0.161471115965662
Vigun01g047700.v1.2	0.263242981903048	NA
Vigun01g047800.v1.2	-0.798796028665875	0.0617789516145282
Vigun01g047900.v1.2	1.14438528224977	0.000624441190168192
Vigun01g047950.v1.2	1.29739873896097	0.315675626702364
Vigun01g048000.v1.2	0.0128806003671701	0.98787744832483
Vigun01g048100.v1.2	0.576661294026417	0.226484377180004
Vigun01g048200.v1.2	-1.0663702051832	0.00179037361147965
Vigun01g048300.v1.2	-0.0317835616120659	0.973822453680143
Vigun01g048400.v1.2	-0.867177879086645	0.388858603497232
Vigun01g048500.v1.2	-0.237644203411228	0.551740656199003
Vigun01g048600.v1.2	-1.1244695181338	0.211495722684311
Vigun01g048700.v1.2	-0.597006082142463	0.0353380742988924
Vigun01g048900.v1.2	1.5685212735582	0.00020302213841481
Vigun01g049000.v1.2	0.729909984800019	0.0454734112773698
Vigun01g049100.v1.2	-3.51075907001781	0.110307582418091
Vigun01g049200.v1.2	0.111955871085046	0.87744403622475
Vigun01g049300.v1.2	0.62259509532495	0.164267604300723
Vigun01g049400.v1.2	-0.188362837273731	0.648523557900973
Vigun01g049500.v1.2	0.577146759720821	0.503367742728306
Vigun01g049800.v1.2	-0.165548938954184	0.956868575044053
Vigun01g049900.v1.2	0.0873069093987446	0.884373428846989
Vigun01g050000.v1.2	0.931570794184554	0.458724783750354
Vigun01g050100.v1.2	-0.557979981075845	0.209264105578712
Vigun01g050200.v1.2	-1.5958672784042	0.0086774387788948
Vigun01g050300.v1.2	0.375545654938782	0.906593769744583
Vigun01g050400.v1.2	-1.46059372675516	0.523014097878058
Vigun01g050500.v1.2	-0.5796791290127	0.548676496248704
Vigun01g050800.v1.2	-3.16539814705784	NA
Vigun01g050850.v1.2	-0.62933838824023	0.143264481516736
Vigun01g050900.v1.2	-2.13065625401006	8.11197716786681e-06
Vigun01g051100.v1.2	-2.84502575588771	2.92516993579181e-06
Vigun01g051200.v1.2	0.858274990906668	0.597803943667451
Vigun01g051400.v1.2	0.173704511095007	0.934715949461843
Vigun01g051500.v1.2	2.14528382783352	NA
Vigun01g051700.v1.2	-2.93689718394573	0.0156440837595933
Vigun01g052000.v1.2	0.763843799668273	0.11872021656351
Vigun01g052100.v1.2	0.446065629597537	0.708788506484133
Vigun01g052200.v1.2	-0.335499226169411	0.575295749157719
Vigun01g052300.v1.2	-1.22098543588836	0.000159063392660777
Vigun01g052400.v1.2	1.19958134118944	0.00456797613657675
Vigun01g052500.v1.2	-0.0686463073852378	0.921057963777409
Vigun01g052600.v1.2	-0.432379990690585	0.724397010837553
Vigun01g052700.v1.2	-0.547958541121088	0.739872738449314
Vigun01g052800.v1.2	-0.513095181754077	0.240867395877781
Vigun01g052900.v1.2	-1.11069908786109	0.297509019050865
Vigun01g053100.v1.2	0.167473147680347	0.706648732647754
Vigun01g053200.v1.2	0.63785779829256	0.27810239966789
Vigun01g053400.v1.2	-0.176052396604104	0.69986866422187
Vigun01g053450.v1.2	0.260426928623818	0.918699895311894
Vigun01g053500.v1.2	1.27140966347543	0.00653930870862369
Vigun01g053800.v1.2	0.573974985106098	0.257755271777928
Vigun01g054000.v1.2	0.86591329547612	0.243078154750288
Vigun01g054100.v1.2	1.30626447311012	2.76064708071291e-05
Vigun01g054200.v1.2	-1.32337935448246	0.212202950668233
Vigun01g054300.v1.2	0.194944895285158	0.721824496345576
Vigun01g054400.v1.2	1.65480260776538	5.33961167303029e-08
Vigun01g054500.v1.2	-0.00263319442835512	0.995445048774584
Vigun01g054600.v1.2	1.18480244675299	0.164737017962827
Vigun01g054700.v1.2	0.296948097469353	0.633563937406261
Vigun01g054800.v1.2	0.408278770874806	0.712461113477065
Vigun01g054900.v1.2	0.467614819519678	0.516829792548942
Vigun01g055000.v1.2	-0.455732463969026	NA
Vigun01g055100.v1.2	1.08652698795323	0.305941848047123
Vigun01g055200.v1.2	0.291684860348274	0.654974290550678
Vigun01g055400.v1.2	2.76892870793486	4.06524929163767e-06
Vigun01g055500.v1.2	-1.51584692719161	0.0186951359173193
Vigun01g055600.v1.2	0.28074721897196	0.832310039858972
Vigun01g055700.v1.2	-0.449148839329467	0.175458608369264
Vigun01g056000.v1.2	0.0230239099302829	0.961617293445419
Vigun01g056100.v1.2	-0.25680581542505	0.630796228272625
Vigun01g056200.v1.2	-0.0301493570191003	0.976940470749657
Vigun01g056266.v1.2	-1.20635759438992	0.510836432146357
Vigun01g056400.v1.2	-0.320023041274316	0.627154397686432
Vigun01g056500.v1.2	-0.815971526756218	0.204932193691332
Vigun01g056600.v1.2	-3.92531711270567	NA
Vigun01g056700.v1.2	0.537092730545717	0.635307710315847
Vigun01g056800.v1.2	0.73596653244244	0.433923837426147
Vigun01g056900.v1.2	1.13384132428357	0.00770234186864387
Vigun01g057000.v1.2	-0.505739651427902	0.688492764237193
Vigun01g057132.v1.2	-1.19118303899127	NA
Vigun01g057200.v1.2	-0.0442042182939947	0.956558175428551
Vigun01g057300.v1.2	-0.822933942067735	0.157928350880897
Vigun01g057600.v1.2	-1.45110925609117	NA
Vigun01g057800.v1.2	-0.29242722853623	0.696253367012484
Vigun01g058000.v1.2	0.726419907434618	0.193197055388152
Vigun01g058200.v1.2	0.842773651290886	0.113845552567234
Vigun01g058300.v1.2	0.0240450864048067	0.983692694845378
Vigun01g058400.v1.2	-0.760768470629548	NA
Vigun01g058500.v1.2	0.0605992745516278	0.983402409688594
Vigun01g058600.v1.2	-1.76061875075665	0.0185201155283296
Vigun01g058700.v1.2	-0.195255685248501	0.738466622215124
Vigun01g058800.v1.2	2.36697090907474	1.06708251354419e-20
Vigun01g058900.v1.2	-2.57309251915947	2.26766347175562e-07
Vigun01g059000.v1.2	-0.369151770114138	0.373790595135963
Vigun01g059033.v1.2	-1.04441965860045	0.198220052599209
Vigun01g059066.v1.2	0.434203809615	0.715172885356978
Vigun01g059200.v1.2	-0.652423154897068	0.0296406374440755
Vigun01g059300.v1.2	0.000515312838548988	0.999244967887034
Vigun01g059500.v1.2	0.136355420028424	0.799209785917709
Vigun01g059600.v1.2	-0.175039402151237	0.789924571624384
Vigun01g060000.v1.2	-0.447752536687139	0.293969527179754
Vigun01g060200.v1.2	-0.713601713460221	0.340414985373296
Vigun01g060300.v1.2	0.342146350812004	0.640698961207419
Vigun01g060400.v1.2	-0.869313936582205	0.112192174160488
Vigun01g060500.v1.2	-0.89614756289547	0.217131023144582
Vigun01g060600.v1.2	-2.09598595842208	0.0545587478808238
Vigun01g060700.v1.2	0.413669858307601	0.15142734587607
Vigun01g060800.v1.2	2.42199447107862	2.22860865641221e-09
Vigun01g060900.v1.2	0.586842069450059	0.213557268380621
Vigun01g061100.v1.2	-1.57302601269111	0.0382210023184504
Vigun01g061200.v1.2	0.590393412276999	0.0149517234202723
Vigun01g061300.v1.2	-0.695102347142824	0.163401546074832
Vigun01g061400.v1.2	0.684653698506671	0.152142720729305
Vigun01g061500.v1.2	0.344839477707159	0.606451825199992
Vigun01g061600.v1.2	-0.65569680679358	0.272348579337461
Vigun01g061700.v1.2	0.302744581610149	0.823108018453466
Vigun01g061800.v1.2	3.01032755742116	0.331967540662239
Vigun01g061900.v1.2	1.09857462645623	0.0428797083130938
Vigun01g062000.v1.2	0.842791831105885	0.436510021269196
Vigun01g062100.v1.2	1.36596543239858	0.000239831999206278
Vigun01g062200.v1.2	-3.66323088241284	0.0959601448386992
Vigun01g062300.v1.2	0.923759493705355	0.0177676446976261
Vigun01g062400.v1.2	-1.15624328839254	0.0188730621656473
Vigun01g062500.v1.2	-2.4579867703856	0.339203643290995
Vigun01g062600.v1.2	-0.160210305268949	0.695490827726293
Vigun01g062700.v1.2	0.275648333172452	0.940948282416771
Vigun01g062733.v1.2	-0.107416342644068	0.80361124747475
Vigun01g063033.v1.2	0.752484122997228	NA
Vigun01g063900.v1.2	-1.90073634434031	NA
Vigun01g064040.v1.2	-0.583410751765209	0.623891606045784
Vigun01g064100.v1.2	-0.579856044337453	0.196470196955773
Vigun01g064200.v1.2	0.413434387078387	0.572322506725861
Vigun01g064300.v1.2	1.26968697194841	0.483967516450683
Vigun01g064350.v1.2	0.387079413391138	0.4914656570897
Vigun01g064400.v1.2	-1.34795165752004	0.000298310977305368
Vigun01g064500.v1.2	0.114490054114861	0.932100897079078
Vigun01g064600.v1.2	-0.404830149230133	0.349592300455692
Vigun01g064800.v1.2	-0.0740721623935602	0.910959041688123
Vigun01g064900.v1.2	-0.897407911269407	0.356097156140111
Vigun01g065000.v1.2	0.621653353083201	0.0463744631559609
Vigun01g065100.v1.2	0.730035084436896	0.0197320461645949
Vigun01g065300.v1.2	-0.270967994173079	0.748504598049741
Vigun01g065400.v1.2	1.49804915751684	0.0120321352756443
Vigun01g065500.v1.2	0.0601272835058297	0.925550630599093
Vigun01g065600.v1.2	0.297390482588421	0.808833528859351
Vigun01g065650.v1.2	-0.625816274157187	0.172540944680313
Vigun01g065800.v1.2	-0.883536510413938	0.00843894786934302
Vigun01g066000.v1.2	0.96432366981614	0.0304561045417604
Vigun01g066100.v1.2	0.550301111544332	0.699999813077341
Vigun01g066200.v1.2	-0.271707758280174	0.581303446685452
Vigun01g066300.v1.2	-0.3022377010444	0.910380492589456
Vigun01g066400.v1.2	0.232370372251419	0.75299445102571
Vigun01g066500.v1.2	-0.241032625415429	0.856564647881089
Vigun01g066600.v1.2	0.0126785171234975	0.988043604254384
Vigun01g066700.v1.2	0.30878320717166	0.418963545230611
Vigun01g066800.v1.2	0.60632027007883	0.223744276293208
Vigun01g066900.v1.2	-0.231464271662774	0.559275248585733
Vigun01g067000.v1.2	-2.24728224112202	0.0746570167341362
Vigun01g067200.v1.2	-1.05894272403541	1.45306380466068e-05
Vigun01g067250.v1.2	-2.75235379534454	0.110170570184359
Vigun01g067300.v1.2	-3.18666794528018	5.1429622747964e-13
Vigun01g067400.v1.2	-1.93669613422278	NA
Vigun01g067500.v1.2	1.38552438814865	0.120496548613037
Vigun01g067600.v1.2	-0.316442641720224	0.622499877539574
Vigun01g067700.v1.2	0.110801335448248	0.916419729761981
Vigun01g067800.v1.2	0.633384315225205	0.242155670568025
Vigun01g068000.v1.2	-0.880351239252341	0.0371226367222212
Vigun01g068100.v1.2	1.62170070181124	0.0923298373906103
Vigun01g068400.v1.2	0.483016703919358	NA
Vigun01g068500.v1.2	1.45697334530321	2.10486812752692e-05
Vigun01g068600.v1.2	0.134394382056117	0.963762916696627
Vigun01g068700.v1.2	0.300470063892044	0.307759769189479
Vigun01g068900.v1.2	-0.222948326963988	0.794342315656803
Vigun01g069000.v1.2	-1.07520018854079	0.247297891852746
Vigun01g069100.v1.2	0.722325566164938	0.375672819319905
Vigun01g069200.v1.2	0.292586962866462	0.671917573167809
Vigun01g069300.v1.2	-1.22362389359719	0.114348046048917
Vigun01g069400.v1.2	0.158895697704542	0.874398452223042
Vigun01g069500.v1.2	-0.200055715929748	0.690162618204616
Vigun01g069600.v1.2	0.120853226893708	0.883502447335919
Vigun01g069700.v1.2	1.01130900733789	0.0316969156388346
Vigun01g069800.v1.2	1.40324154249428	0.166060705355352
Vigun01g069900.v1.2	0.783689593652092	0.405970511613831
Vigun01g070000.v1.2	-0.05304582836417	0.953605434588793
Vigun01g070200.v1.2	-0.535099222935421	0.23640634224068
Vigun01g070300.v1.2	-1.90183259439757	0.101123133134992
Vigun01g070500.v1.2	0.193268785746497	0.873418261256049
Vigun01g070700.v1.2	-0.595113425288196	0.207850173528853
Vigun01g070900.v1.2	0.349116557465761	0.593664852940054
Vigun01g071100.v1.2	0.275541258086835	0.714937575033689
Vigun01g071400.v1.2	-2.96991809038646	0.00102965813198496
Vigun01g071600.v1.2	-0.527821511751497	0.400422518318098
Vigun01g071700.v1.2	-0.0420628545094712	0.963569728133456
Vigun01g071800.v1.2	-1.16429094742271	0.0242523591307173
Vigun01g071900.v1.2	0.0869871724706579	0.860004138611793
Vigun01g072000.v1.2	-1.57926852541896	0.0532060487404959
Vigun01g072050.v1.2	-1.45846689876034	NA
Vigun01g072100.v1.2	0.438690105819197	0.618944874172087
Vigun01g072200.v1.2	-0.274325561171034	0.615958489151417
Vigun01g072300.v1.2	-1.31067157518227	0.000554461150361287
Vigun01g072500.v1.2	0.191308037447661	0.853513212915763
Vigun01g072800.v1.2	-1.69539350000942	7.20842645701242e-05
Vigun01g072900.v1.2	-1.2715154724294	0.00599813251960463
Vigun01g073000.v1.2	0.62995506590794	0.0306928188018335
Vigun01g073100.v1.2	-0.111830764221667	0.819046595132464
Vigun01g073200.v1.2	-0.582966067108517	0.815630389978704
Vigun01g073300.v1.2	-0.0582677673170698	0.959635629021237
Vigun01g073500.v1.2	-0.492434433134207	0.420717174022292
Vigun01g073700.v1.2	-0.187469342836629	0.603798837319626
Vigun01g073800.v1.2	-0.816231790775547	0.521202432213688
Vigun01g073900.v1.2	-0.00137723766969054	0.998154956176969
Vigun01g074100.v1.2	-0.826445096041715	0.248339841965203
Vigun01g074200.v1.2	1.03528998701988	0.0223425642617599
Vigun01g074300.v1.2	-0.499386871483466	0.486883266780657
Vigun01g074350.v1.2	-3.31143697965927	0.104232686100222
Vigun01g074400.v1.2	1.72211582645752	0.274084960944317
Vigun01g074500.v1.2	0.108779635308243	0.937187516214775
Vigun01g074700.v1.2	0.189785300685777	0.635768087069191
Vigun01g074800.v1.2	0.125774139668876	0.854178012060448
Vigun01g075000.v1.2	-1.10371233621875	0.287695732081474
Vigun01g075100.v1.2	-0.174675198150575	0.80805737194672
Vigun01g075400.v1.2	-0.569129490030564	0.172966900936978
Vigun01g075600.v1.2	-0.15265956504359	0.932100897079078
Vigun01g075700.v1.2	-0.609760254543461	0.674370800616932
Vigun01g075800.v1.2	-3.99140601927243	1.23019883500098e-13
Vigun01g076000.v1.2	-0.878379941247901	0.00626758698990435
Vigun01g076300.v1.2	-0.351440706550445	0.743361453448496
Vigun01g076400.v1.2	1.28629358150798	0.0812570899181685
Vigun01g076500.v1.2	0.0855123324452039	0.908944079492569
Vigun01g076700.v1.2	-0.101579675776249	0.936038362412045
Vigun01g077200.v1.2	0.00394259484826244	0.992632024634338
Vigun01g077300.v1.2	-0.897298303008002	0.000408454435220131
Vigun01g077400.v1.2	-1.07219014559598	0.430440535890715
Vigun01g077500.v1.2	-0.695241011758844	0.585769197126325
Vigun01g077700.v1.2	0.785372629290116	0.0017674159462949
Vigun01g077800.v1.2	0.0590845380096677	0.97231869041779
Vigun01g077900.v1.2	-0.0404878773442611	0.928374376960891
Vigun01g078100.v1.2	-0.300993456867452	0.540721801011457
Vigun01g078200.v1.2	0.150366491520137	0.878858173794103
Vigun01g078300.v1.2	-0.0968596703090949	0.893361956728024
Vigun01g078400.v1.2	0.348395627960423	0.6434843539574
Vigun01g078500.v1.2	1.43735594037516	6.01362962408148e-05
Vigun01g078550.v1.2	-1.8177748402938	0.158645186310717
Vigun01g078600.v1.2	0.856973553622136	0.399503128882064
Vigun01g078700.v1.2	0.790285387940531	0.0205494419389376
Vigun01g078800.v1.2	0.489465723723658	0.103370802390583
Vigun01g078900.v1.2	0.0505200159651781	0.931782748706061
Vigun01g078975.v1.2	0.676116771553787	NA
Vigun01g079000.v1.2	-0.623948135466758	0.0924183285782875
Vigun01g079100.v1.2	-0.0870842754047398	0.847365078640873
Vigun01g079200.v1.2	-0.00303781349045625	0.99674560462107
Vigun01g079300.v1.2	-0.675680044174561	0.303796164097855
Vigun01g079450.v1.2	-2.71708257492458	0.00445328469420261
Vigun01g079500.v1.2	-2.41212906332006	0.0375348191337509
Vigun01g079600.v1.2	0.264715419584238	0.500627088276368
Vigun01g079700.v1.2	-1.05084220045199	0.237078858194086
Vigun01g079750.v1.2	-0.99301275399657	0.108647012226477
Vigun01g079800.v1.2	2.32858086509	0.226938207695396
Vigun01g080000.v1.2	-0.513571188220269	0.284219769811936
Vigun01g080100.v1.2	-0.380686178650841	0.717163105710295
Vigun01g080300.v1.2	0.0872967920312006	0.87230652324182
Vigun01g080500.v1.2	-0.368589132675016	0.767022290298276
Vigun01g080600.v1.2	0.132771076686577	0.856502221635687
Vigun01g080700.v1.2	1.65037945748359	0.0122637571911696
Vigun01g080800.v1.2	3.05798057026591	0.215187638382287
Vigun01g080900.v1.2	0.191602812376672	0.670757347498348
Vigun01g081000.v1.2	1.45465009671387	0.0205494419389376
Vigun01g081100.v1.2	-0.239918910651905	0.658184278210399
Vigun01g081200.v1.2	1.38623063363767	0.000991601741943252
Vigun01g081300.v1.2	-1.03327796863127	0.000964559305032121
Vigun01g081400.v1.2	-1.04039576903834	0.108122309369943
Vigun01g081500.v1.2	-2.66986169762247	NA
Vigun01g081600.v1.2	0.780477168054134	0.000424961873450459
Vigun01g081700.v1.2	-0.175031444527705	0.870230655316446
Vigun01g081800.v1.2	-0.784558405072596	0.0307959685571349
Vigun01g081900.v1.2	-0.333020821939883	0.613279184958635
Vigun01g082000.v1.2	-0.401399000647694	0.530159792257028
Vigun01g082200.v1.2	1.57665140633843	NA
Vigun01g082300.v1.2	-0.833419226275326	0.299230056583641
Vigun01g082400.v1.2	-0.219574248401875	0.741313518383175
Vigun01g082600.v1.2	-0.802490547952862	0.0363882753531303
Vigun01g082700.v1.2	1.4352734513053	0.00876475562711686
Vigun01g082800.v1.2	1.27465712050907	0.0869247911341694
Vigun01g082900.v1.2	2.18704420759921	6.0549958219349e-11
Vigun01g083000.v1.2	0.2657059861712	0.721935864706861
Vigun01g083100.v1.2	-0.243584470940521	0.52913394875118
Vigun01g083200.v1.2	0.0412840237794287	0.971459700750554
Vigun01g083500.v1.2	0.0621073569223836	0.95237939331236
Vigun01g083600.v1.2	0.35382446430782	0.45513137922472
Vigun01g083650.v1.2	-0.0273575248438438	0.980197368297438
Vigun01g084000.v1.2	-0.789638115715932	0.874552943008913
Vigun01g084100.v1.2	0.265235376180608	0.754119498307116
Vigun01g084200.v1.2	0.79895542967259	0.365923274454398
Vigun01g084300.v1.2	0.385147294906562	0.299028548647323
Vigun01g084400.v1.2	-0.623025503081606	0.457728705349419
Vigun01g084475.v1.2	-1.79526145975142	0.0979456368808817
Vigun01g084550.v1.2	1.69693338373766	0.0694733750017846
Vigun01g084800.v1.2	0.317509468418625	0.924150983751377
Vigun01g085000.v1.2	-0.661710636265698	0.346894415247278
Vigun01g085200.v1.2	0.14937100350035	0.869523918911641
Vigun01g085400.v1.2	-0.76658807323688	0.262787197634932
Vigun01g085500.v1.2	-0.136517936074613	0.831705120799603
Vigun01g085700.v1.2	0.727080966364187	0.431058415599626
Vigun01g085800.v1.2	0.549922190727728	0.284038028659681
Vigun01g085900.v1.2	-0.274450627637968	0.686909283289943
Vigun01g086000.v1.2	-0.0917932449089967	0.907946254037885
Vigun01g086100.v1.2	0.100355265862504	0.889421945448142
Vigun01g086200.v1.2	-0.695647292839634	0.635245520640643
Vigun01g086300.v1.2	0.000708782412802262	0.998782193811172
Vigun01g086400.v1.2	-0.766451827472713	0.429028441748343
Vigun01g086500.v1.2	-2.58473447980132	4.46593278919104e-07
Vigun01g086600.v1.2	-0.128542723966048	0.851098828040211
Vigun01g086700.v1.2	0.170630770469786	0.591708784046507
Vigun01g086800.v1.2	-1.22370004291802	0.00245013158067608
Vigun01g086900.v1.2	-0.0979357105519422	0.928157712396837
Vigun01g087000.v1.2	-0.987500718033892	0.288017574362506
Vigun01g087200.v1.2	0.38297409825121	0.280579040292876
Vigun01g087300.v1.2	0.104384339851633	0.88208046068064
Vigun01g087500.v1.2	0.707695435035248	0.0746962110498888
Vigun01g087600.v1.2	-0.064594085854502	0.873116004765746
Vigun01g087800.v1.2	1.7928053536139	0.00416130955996973
Vigun01g087900.v1.2	-0.972032092383523	0.0247720530859848
Vigun01g088000.v1.2	-0.288276204194811	0.699111756150122
Vigun01g088100.v1.2	-1.42636401737	0.00953714910382608
Vigun01g088200.v1.2	-1.21681794070298	0.664810879090718
Vigun01g088400.v1.2	-1.13596554782721	0.0524349787581208
Vigun01g088500.v1.2	0.337678947621359	0.771752906516015
Vigun01g088600.v1.2	1.53339815105273	0.00866056374976193
Vigun01g088800.v1.2	-2.10598441192691	NA
Vigun01g088900.v1.2	0.849575922723481	0.419749495940605
Vigun01g089000.v1.2	-0.169188519214387	0.891369138954365
Vigun01g089050.v1.2	-0.444250702853884	0.89529584468407
Vigun01g089400.v1.2	-0.516596774506719	0.347036940170392
Vigun01g089600.v1.2	0.879287988606568	0.0230892745463985
Vigun01g089700.v1.2	0.361269025995889	0.391068936927626
Vigun01g089800.v1.2	0.676216392104723	0.47037079296217
Vigun01g089900.v1.2	-0.214319126803899	0.83909831625195
Vigun01g090100.v1.2	-2.34731424228284	NA
Vigun01g090300.v1.2	-0.362529841705465	0.399399419662458
Vigun01g090400.v1.2	1.50454530653428	0.00031711956298109
Vigun01g090600.v1.2	1.44259123792683	0.383736352433377
Vigun01g090700.v1.2	0.321820744471144	0.572757910296513
Vigun01g090800.v1.2	-0.320122485881733	0.812568736846082
Vigun01g090900.v1.2	0.186276599064458	0.793598377477483
Vigun01g091000.v1.2	-0.165418084162018	0.854824033217839
Vigun01g091100.v1.2	0.0123995509548536	0.978842225838429
Vigun01g091200.v1.2	-0.000464078490188215	0.99962907172652
Vigun01g091300.v1.2	-0.576168829049916	0.640698961207419
Vigun01g091400.v1.2	0.315088389300649	0.54539478018838
Vigun01g091500.v1.2	-2.12827038167529	1.02090835141493e-14
Vigun01g091600.v1.2	-2.06454628060088	NA
Vigun01g091700.v1.2	0.106979081928653	0.902667099244092
Vigun01g091900.v1.2	-1.40389570449449	0.000884613446185408
Vigun01g092000.v1.2	0.0500299405038245	0.944573006314117
Vigun01g092100.v1.2	-0.875748099647922	0.220168600396622
Vigun01g092200.v1.2	-1.03867182656511	0.754566812403865
Vigun01g092500.v1.2	0.130971635969761	0.88459177397865
Vigun01g092600.v1.2	0.284104157464555	0.700039679364582
Vigun01g092700.v1.2	2.25479542853129	1.29618470451347e-06
Vigun01g092800.v1.2	-0.0353562615410845	0.969296148976929
Vigun01g092850.v1.2	1.74796862532867	NA
Vigun01g092900.v1.2	0.369404314682045	0.412806844881889
Vigun01g093000.v1.2	-1.25358860930191	0.122139331918607
Vigun01g093100.v1.2	-0.209067359436428	0.792763642685004
Vigun01g093300.v1.2	-0.0529408593829143	0.936711820496158
Vigun01g093400.v1.2	-0.909120460197117	0.0563090122083795
Vigun01g093500.v1.2	0.334005173839236	0.714257000585478
Vigun01g093600.v1.2	0.411248369864066	0.400082136465863
Vigun01g093700.v1.2	-0.827015683536675	0.457929478477692
Vigun01g093800.v1.2	-0.131881890486609	0.912803733732271
Vigun01g094000.v1.2	-2.46272813028351	3.67902087705249e-06
Vigun01g094200.v1.2	2.00904067545428	NA
Vigun01g094400.v1.2	-0.0953739344473227	0.963674060774993
Vigun01g094500.v1.2	1.30237785212806	0.000267204069900793
Vigun01g094600.v1.2	0.325438875533152	0.707911397348248
Vigun01g094700.v1.2	0.291626168291919	0.45419506964175
Vigun01g094800.v1.2	1.32136417472245	8.38758220569586e-09
Vigun01g094900.v1.2	1.27617704658294	0.00332834654158662
Vigun01g095000.v1.2	0.13624046537331	0.780557190488285
Vigun01g095100.v1.2	2.19364618240397	0.0886915387021002
Vigun01g095200.v1.2	-0.717653351030089	0.576065713623197
Vigun01g095300.v1.2	0.752595331400226	0.286179308526292
Vigun01g095400.v1.2	0.0730858514252389	0.899716082444885
Vigun01g095500.v1.2	0.0377763082941637	0.955904416786176
Vigun01g095600.v1.2	-0.760790896692963	0.117808490047508
Vigun01g095700.v1.2	0.1014179637293	0.861337450857357
Vigun01g095800.v1.2	-0.255492097637099	0.680708206935285
Vigun01g095900.v1.2	0.193875285932379	0.756683866134805
Vigun01g096000.v1.2	0.190267219848316	0.824237152475993
Vigun01g096100.v1.2	-0.424125074520829	0.759785128664059
Vigun01g096500.v1.2	1.32344194836132	0.00675172925871909
Vigun01g096566.v1.2	2.53669400303546	0.00765534685417153
Vigun01g096700.v1.2	0.489870774547137	0.511115394338083
Vigun01g096800.v1.2	1.038380912407	0.0657592623793292
Vigun01g096900.v1.2	0.178745631821092	0.817801446638584
Vigun01g097000.v1.2	0.0166838821572684	0.976313996303195
Vigun01g097200.v1.2	-0.441508659540933	0.495202851690733
Vigun01g097300.v1.2	0.33399076032685	0.441643271180343
Vigun01g097400.v1.2	0.37116244146525	0.855493726815356
Vigun01g097500.v1.2	0.321751760319336	0.263711850922534
Vigun01g097600.v1.2	0.312845715291849	0.425522029851176
Vigun01g097700.v1.2	2.47349783003532	0.0249447621630408
Vigun01g097800.v1.2	-0.00222123934176753	0.996609992843772
Vigun01g097950.v1.2	3.29984265385026	NA
Vigun01g098100.v1.2	-0.991665041766039	0.414030365214917
Vigun01g098150.v1.2	1.01732202392504	0.56906900381534
Vigun01g098200.v1.2	-0.158533009702987	0.743606917561287
Vigun01g098400.v1.2	-0.19499719321451	0.60212775535631
Vigun01g098500.v1.2	1.09596999049158	0.288058642905662
Vigun01g098600.v1.2	0.0272479190213225	0.958230975380719
Vigun01g098700.v1.2	-0.239473243732828	0.670317299448895
Vigun01g098800.v1.2	-0.00792326020559364	0.9897470704087
Vigun01g098900.v1.2	0.0477585827497546	0.948437507123311
Vigun01g099000.v1.2	0.653258599165648	0.133489777676376
Vigun01g099100.v1.2	-0.0328999246811075	0.963069949818011
Vigun01g099200.v1.2	1.69306622360394	0.189712988923325
Vigun01g099400.v1.2	2.07580579223279	4.29871421077595e-05
Vigun01g099500.v1.2	0.252961981684245	0.806002143125611
Vigun01g099600.v1.2	0.0366054400503778	0.965668904105275
Vigun01g099700.v1.2	4.30174393088952	2.38902999075985e-20
Vigun01g099800.v1.2	1.82589142475387	0.00152933643292757
Vigun01g100100.v1.2	0.185547934548271	0.598066237966844
Vigun01g100200.v1.2	-0.302081570969224	0.473905573226087
Vigun01g100400.v1.2	0.499411206388171	0.281584749890747
Vigun01g100500.v1.2	-0.518224746214991	0.356001258715355
Vigun01g100700.v1.2	0.198057171069441	0.6558142698409
Vigun01g100800.v1.2	-0.633371836337412	0.796867554887788
Vigun01g100900.v1.2	-0.847165037720893	0.0147350572166226
Vigun01g101000.v1.2	0.914877306900462	0.0050450124151333
Vigun01g101200.v1.2	0.502162985679056	0.171672084646525
Vigun01g101300.v1.2	-0.0978660098097454	0.834459301317263
Vigun01g101400.v1.2	0.456138281619861	0.382433374461487
Vigun01g101500.v1.2	3.02023713422264	NA
Vigun01g101600.v1.2	-0.149520327449226	0.801468803442191
Vigun01g101633.v1.2	0.566627636200332	0.654980303208894
Vigun01g101700.v1.2	-0.933588868259898	0.00647174423429723
Vigun01g101800.v1.2	-1.39545837275324	0.0402450540879113
Vigun01g101900.v1.2	-0.584015882650737	0.0489607132532688
Vigun01g102000.v1.2	-0.881394149991224	0.13887137953795
Vigun01g102100.v1.2	0.862517601694154	0.0186661628765814
Vigun01g102200.v1.2	0.0753047931640094	0.925286824132344
Vigun01g102300.v1.2	-2.06079770916481	6.16704951333069e-16
Vigun01g102400.v1.2	3.45418585935174	3.91122498355826e-14
Vigun01g102500.v1.2	0.537285450627933	0.37502499517711
Vigun01g102600.v1.2	0.573584552137187	0.367347502281162
Vigun01g102700.v1.2	-0.109869521013025	0.930613621852686
Vigun01g102900.v1.2	0.445143253709677	0.158718103557037
Vigun01g103000.v1.2	-1.17610585325336	0.180366768429119
Vigun01g103100.v1.2	0.152061564264652	0.96583841465333
Vigun01g103300.v1.2	0.413350766520485	0.18604200559015
Vigun01g103400.v1.2	0.415067892582774	0.653322543918817
Vigun01g103500.v1.2	0.185462518891317	0.883502447335919
Vigun01g103600.v1.2	-0.174578166576625	0.733414689987144
Vigun01g103700.v1.2	-0.564090670930111	0.53093165941527
Vigun01g103800.v1.2	1.04508617004506	0.386723273047749
Vigun01g103900.v1.2	0.465982746368594	0.852935653612728
Vigun01g104000.v1.2	0.331105956225231	0.479899360813958
Vigun01g104100.v1.2	0.170738731102557	0.900634054579666
Vigun01g104200.v1.2	0.979731282014185	0.659506387812355
Vigun01g104300.v1.2	-0.979463320513557	0.357457144916039
Vigun01g104400.v1.2	-0.0831085938963345	0.893169722663487
Vigun01g104600.v1.2	-2.26229368518073	0.0185674137214852
Vigun01g104700.v1.2	0.628751121134182	0.747338253370421
Vigun01g104800.v1.2	-0.983905257600575	0.127699199550548
Vigun01g104900.v1.2	0.0400447159448913	0.980175208600388
Vigun01g105000.v1.2	0.1836806324211	0.835438411270064
Vigun01g105100.v1.2	-0.843845080104094	0.394940678115775
Vigun01g105200.v1.2	0.232724247998107	0.688747725448882
Vigun01g105300.v1.2	-0.0603688130131022	0.934861153597697
Vigun01g105400.v1.2	-0.273976259455532	0.674768775103641
Vigun01g105500.v1.2	0.120667753743787	0.877820166684082
Vigun01g105600.v1.2	0.554625612224527	0.24161466613836
Vigun01g105700.v1.2	-0.00602787455474552	0.990289871719731
Vigun01g105800.v1.2	-1.18137222163159	0.0202679548962921
Vigun01g105900.v1.2	-2.24939263071575	0.5524430288691
Vigun01g106200.v1.2	-0.58313849515007	NA
Vigun01g106300.v1.2	-0.58313849515007	NA
Vigun01g106500.v1.2	0.638308140704845	0.40459964536449
Vigun01g106600.v1.2	0.053185733478247	0.93238537424376
Vigun01g106700.v1.2	0.511998385082753	0.585639797406489
Vigun01g106800.v1.2	-0.213587521215352	0.780730290417488
Vigun01g106850.v1.2	1.42292500932028	NA
Vigun01g106900.v1.2	-1.27342893015333	0.110402697103576
Vigun01g107100.v1.2	-0.252980072144744	0.80361124747475
Vigun01g107200.v1.2	-1.81509285582136	0.170474155756018
Vigun01g107300.v1.2	1.10716078694499	0.00791527882281292
Vigun01g107400.v1.2	-1.28017413309829	NA
Vigun01g107500.v1.2	-0.108276395934323	0.896592078555217
Vigun01g107700.v1.2	0.124338713206229	0.897175138744533
Vigun01g107800.v1.2	2.03295401396335	2.05531670704607e-14
Vigun01g107900.v1.2	-0.145267796464219	0.855184075639215
Vigun01g108000.v1.2	-1.7539374427383	3.75568349640045e-05
Vigun01g108100.v1.2	-0.504663559342009	0.223160969048746
Vigun01g108200.v1.2	0.76851078754827	0.182973767932391
Vigun01g108300.v1.2	2.16878473992824	0.0119108000505255
Vigun01g108400.v1.2	-0.284425428083613	0.581727190028554
Vigun01g108500.v1.2	-0.0834577869019528	0.924099060903284
Vigun01g108700.v1.2	0.614656453632946	0.147347899664267
Vigun01g108800.v1.2	0.916633355155306	0.155576967023819
Vigun01g108900.v1.2	0.433095808096768	0.52547574044926
Vigun01g109000.v1.2	0.417608843892615	0.699654666193505
Vigun01g109100.v1.2	-0.725686397483867	0.000913702906465091
Vigun01g109200.v1.2	2.79906677787897	3.54013002726799e-15
Vigun01g109300.v1.2	-1.66586065259113	NA
Vigun01g109401.v1.2	-0.242757786409588	0.822912162805843
Vigun01g109600.v1.2	1.46368590989704	0.239849375811393
Vigun01g109700.v1.2	-0.283774986317982	0.775197791825647
Vigun01g109800.v1.2	-0.340718809294893	0.558123809738541
Vigun01g109900.v1.2	-2.81714766896322	NA
Vigun01g110100.v1.2	-3.4600045181063	0.24514941995069
Vigun01g110200.v1.2	0.974730053079778	0.0465054958287476
Vigun01g110300.v1.2	1.31437561682234	0.242669202350171
Vigun01g110400.v1.2	0.592051159775578	0.221511366146216
Vigun01g110500.v1.2	-0.447877470943251	0.548438337529994
Vigun01g110600.v1.2	0.393307086019986	0.40778088153017
Vigun01g110700.v1.2	0.533763731543082	0.625362960750561
Vigun01g110750.v1.2	0.0673036599099818	0.924684445717069
Vigun01g110800.v1.2	-0.883581791539924	0.0487150953904977
Vigun01g110900.v1.2	-0.0731343707882946	0.899703390023799
Vigun01g111000.v1.2	-0.596851150199503	0.336578275127607
Vigun01g111100.v1.2	-6.03126011126659	9.30310907582971e-11
Vigun01g111200.v1.2	-4.76555271734438	0.0787155112738718
Vigun01g111300.v1.2	-7.69665238081971	7.13816824352038e-12
Vigun01g111400.v1.2	-1.17931846648393	0.138916694276307
Vigun01g111500.v1.2	-0.941635300295497	0.0282265426506016
Vigun01g111600.v1.2	-0.825423414988225	0.477174565010253
Vigun01g111700.v1.2	-2.29283119204771	1.82190936378364e-09
Vigun01g111800.v1.2	0.583334675662145	0.209264105578712
Vigun01g112000.v1.2	-2.23202326351435	NA
Vigun01g112100.v1.2	0.533388134776437	0.0423294160404256
Vigun01g112200.v1.2	0.614191910779412	0.241936876364502
Vigun01g112300.v1.2	0.0177273460889605	0.985146814471157
Vigun01g112500.v1.2	0.53372293931046	0.717163105710295
Vigun01g112600.v1.2	-2.13421775652575	0.0135864676653544
Vigun01g112700.v1.2	-1.74878597560983	0.28213327006954
Vigun01g112800.v1.2	-0.569309839347566	0.855493726815356
Vigun01g112900.v1.2	-2.47885661262743	0.0341015728953264
Vigun01g113000.v1.2	0.940705959673324	0.420824826142343
Vigun01g113100.v1.2	-0.878018387728948	0.146305926017934
Vigun01g113200.v1.2	0.771973315162553	0.255694352904155
Vigun01g113300.v1.2	-0.0312416370245853	0.960212538159831
Vigun01g113400.v1.2	-0.491937166868003	0.346188658413262
Vigun01g113500.v1.2	0.633983328542651	0.719041072032972
Vigun01g113600.v1.2	0.223689739930432	0.689476756813918
Vigun01g113700.v1.2	-0.292705407587483	0.500498437823291
Vigun01g113800.v1.2	-2.26128744301924	0.00430095502037944
Vigun01g113900.v1.2	1.07878566303181	0.373598103440383
Vigun01g114000.v1.2	-0.743338377246041	0.0294045560785137
Vigun01g114100.v1.2	1.46385292167448	0.00100514395943874
Vigun01g114200.v1.2	-5.60937804692148	7.9062215640502e-05
Vigun01g114300.v1.2	-3.18554847021824	1.6469184807685e-08
Vigun01g114400.v1.2	-2.01087845410608	0.170326153309618
Vigun01g114500.v1.2	-0.279847482744652	0.73717460679032
Vigun01g114600.v1.2	0.449674216229282	0.210308117732128
Vigun01g114700.v1.2	-0.0649128547690202	0.933337217775927
Vigun01g114800.v1.2	1.31864102312521	0.00336940564584074
Vigun01g114900.v1.2	0.50470056047088	0.320397445863829
Vigun01g115000.v1.2	-0.5870379537212	0.68505041855248
Vigun01g115200.v1.2	-0.449388659511598	0.313389325472513
Vigun01g115300.v1.2	4.98102266656912	5.77477770539503e-65
Vigun01g115400.v1.2	0.359415552635672	0.808241315985532
Vigun01g115850.v1.2	-0.601778576205714	0.270886368567047
Vigun01g115900.v1.2	0.896371440778772	0.331971943073646
Vigun01g116200.v1.2	-0.382618248311956	0.538005717863382
Vigun01g116300.v1.2	-0.229860701984191	0.803156730909508
Vigun01g116400.v1.2	-1.28609031612117	0.0290228687503793
Vigun01g116500.v1.2	-0.582051830673261	0.679473260463881
Vigun01g116700.v1.2	-0.145233274406189	0.882321287237386
Vigun01g116800.v1.2	-0.266217481976267	0.468240791434055
Vigun01g116900.v1.2	2.19403393838822	0.000418339700858952
Vigun01g117000.v1.2	0.209178002070645	0.881174151959914
Vigun01g117100.v1.2	-0.308169990672232	0.874376123959616
Vigun01g117200.v1.2	-0.518001285906889	0.708203036420893
Vigun01g117300.v1.2	0.396406288704934	0.582673516991469
Vigun01g117400.v1.2	-1.47121833772658	0.206548646817968
Vigun01g117500.v1.2	-0.911231020420749	0.00207740317902604
Vigun01g117700.v1.2	0.181171447344436	0.739421734689682
Vigun01g117800.v1.2	-0.960568154392547	0.116125294314833
Vigun01g117900.v1.2	0.598976448613394	0.607674380553288
Vigun01g118100.v1.2	1.38463123658106	0.117905184834744
Vigun01g118200.v1.2	0.35121712235474	0.485885362207257
Vigun01g118300.v1.2	1.18239601927599	0.00742162605092054
Vigun01g118500.v1.2	0.0994943267484862	0.945197976294406
Vigun01g118600.v1.2	0.083039876909854	0.872007625404216
Vigun01g118700.v1.2	0.0584291160672437	0.940076692559092
Vigun01g118800.v1.2	-0.456012229381761	0.35164503553211
Vigun01g118900.v1.2	0.609311430476772	0.446425286165059
Vigun01g119000.v1.2	0.46918909723329	0.315687092992504
Vigun01g119100.v1.2	0.250452206410026	0.744496968182833
Vigun01g119200.v1.2	-3.93098777752304	1.56352230704229e-30
Vigun01g119300.v1.2	3.42576115273796	0.123993924893668
Vigun01g119400.v1.2	0.340100053570984	0.409586531685538
Vigun01g119500.v1.2	0.37837453731747	0.770069721082662
Vigun01g119600.v1.2	0.402404122867552	0.753615981569838
Vigun01g119701.v1.2	1.69360659081978	0.261491327235419
Vigun01g119900.v1.2	-0.0577864613390993	0.98113643038899
Vigun01g120100.v1.2	1.41370583359207	4.19133006713522e-06
Vigun01g120200.v1.2	0.228279043350457	0.712189946462242
Vigun01g120250.v1.2	-2.1526051026749	0.353248180399222
Vigun01g120300.v1.2	0.268359737018798	NA
Vigun01g120500.v1.2	-0.368619474446788	0.381420588581561
Vigun01g120600.v1.2	-0.823475427055522	0.00150517367598582
Vigun01g120700.v1.2	-0.0771366806666003	0.864927928703289
Vigun01g120800.v1.2	-0.848292689002714	0.120642168925603
Vigun01g120900.v1.2	0.541986658423821	0.682837968981476
Vigun01g121000.v1.2	-0.781899055418	0.131545538629232
Vigun01g121100.v1.2	0.740709637402821	0.550533973442307
Vigun01g121200.v1.2	-4.64242173728039	0.248935731800049
Vigun01g121300.v1.2	-1.25547498697078	0.328828486246562
Vigun01g121500.v1.2	-0.184074013675031	NA
Vigun01g121600.v1.2	-0.138381512132747	0.957200321368172
Vigun01g121700.v1.2	-1.37989910199663	0.598328668801922
Vigun01g121800.v1.2	-0.441604221474773	0.371047176930843
Vigun01g121900.v1.2	-0.790438450158126	0.114434558510531
Vigun01g122000.v1.2	-0.624070793928401	0.505966849347102
Vigun01g122100.v1.2	-0.0171529880157393	0.99117009980384
Vigun01g122200.v1.2	0.814477721562231	0.0651436309057667
Vigun01g122300.v1.2	0.295873033490395	0.457626593491637
Vigun01g122400.v1.2	0.301845400338861	0.310800475815831
Vigun01g122500.v1.2	2.25335304173567	0.06656418002469
Vigun01g122600.v1.2	3.82952248379119	1.73116240286474e-52
Vigun01g122701.v1.2	1.25030994896371	0.511882188276747
Vigun01g122800.v1.2	-0.251660434827374	0.532145205412243
Vigun01g122900.v1.2	0.744565963686822	0.412907602703218
Vigun01g123000.v1.2	-0.687087257214178	0.369119005236323
Vigun01g123101.v1.2	-0.878846293661706	0.348297626410467
Vigun01g123200.v1.2	-0.022221622836695	0.976696663888075
Vigun01g123300.v1.2	-0.14922759827328	0.956803541644216
Vigun01g123400.v1.2	-0.70200194766515	0.585371381303615
Vigun01g123500.v1.2	0.822572867289044	0.288520789160922
Vigun01g123600.v1.2	-1.04754704291773	0.606451825199992
Vigun01g123700.v1.2	0.453456799322867	0.879832443288725
Vigun01g123800.v1.2	1.27692148947368	0.249249865969369
Vigun01g123900.v1.2	1.30082603241648	0.151266947005393
Vigun01g124000.v1.2	0.838237664372609	0.213218347192614
Vigun01g124100.v1.2	1.52903811036611	0.0842149143379426
Vigun01g124200.v1.2	1.6640232856536	0.155474019136025
Vigun01g124300.v1.2	1.20699422823067	2.25318748453348e-05
Vigun01g124400.v1.2	-0.291656742078575	0.415788081211642
Vigun01g124500.v1.2	1.64601028114615	0.200713965971216
Vigun01g124600.v1.2	0.373522730007767	NA
Vigun01g124700.v1.2	0.655562584575609	0.268445029773775
Vigun01g124800.v1.2	0.113809114752266	0.877421329702909
Vigun01g124900.v1.2	0.789328485206569	0.167979042670786
Vigun01g125000.v1.2	-0.598748229217235	0.154118170861502
Vigun01g125400.v1.2	0.915296186912784	0.0633169735734457
Vigun01g125500.v1.2	-3.28699341236389	0.0310153540065291
Vigun01g125600.v1.2	0.596965342479001	0.158204482163551
Vigun01g125700.v1.2	0.0804366408178366	0.948949487307897
Vigun01g125800.v1.2	1.54634571828011	1.99509610472558e-10
Vigun01g125900.v1.2	0.382612517484397	0.62066097224678
Vigun01g126000.v1.2	0.250418226838244	0.613974484520886
Vigun01g126100.v1.2	0.406227831793451	0.699541710462139
Vigun01g126200.v1.2	0.0352748346157904	0.968112488813181
Vigun01g126300.v1.2	-0.499791948455121	0.464724182725184
Vigun01g126500.v1.2	0.342308664291871	0.356976491503142
Vigun01g126600.v1.2	0.700779583760645	0.0633169735734457
Vigun01g126800.v1.2	-0.373771390193486	0.542544246636999
Vigun01g126900.v1.2	0.294666099847339	0.419398064747724
Vigun01g127100.v1.2	-0.91720250960044	0.394471385634719
Vigun01g127400.v1.2	1.48351877171656	0.0503339213366842
Vigun01g127500.v1.2	-3.87166924107481	NA
Vigun01g127600.v1.2	-0.613627692238823	0.757774871417298
Vigun01g127700.v1.2	-4.56750408918791	0.0033592468367331
Vigun01g127800.v1.2	-6.48050767620908	3.56035377487739e-16
Vigun01g128000.v1.2	-1.40943469196522	0.0477198558312402
Vigun01g128100.v1.2	0.466814819405442	0.751379388201547
Vigun01g128200.v1.2	0.0846483556699463	0.854435935762047
Vigun01g128300.v1.2	-1.80391079119261	0.0422419980030474
Vigun01g128500.v1.2	0.811021699180261	0.226665370356876
Vigun01g128600.v1.2	-0.38371702762798	0.364367687567935
Vigun01g128700.v1.2	3.87388990806263	0.00406709320398865
Vigun01g128800.v1.2	-0.710970277106025	0.437791080526129
Vigun01g128900.v1.2	4.04550447484623	NA
Vigun01g129000.v1.2	-0.688080612408058	0.18233086095639
Vigun01g129100.v1.2	-1.00628539839351	0.450635880266598
Vigun01g129200.v1.2	0.0699746817672402	0.940002651626465
Vigun01g129400.v1.2	-1.41512319871603	0.0150208862515457
Vigun01g129500.v1.2	-0.213070410872525	0.700777394888017
Vigun01g129600.v1.2	0.885157195599335	0.190413379699359
Vigun01g129700.v1.2	0.652086714744741	0.0202096260525658
Vigun01g129800.v1.2	-0.859797723357078	0.0414262690392636
Vigun01g130000.v1.2	-0.584365119054598	0.116540526805089
Vigun01g130100.v1.2	-1.00773125292423	0.514598008188387
Vigun01g130600.v1.2	-0.842673904903965	0.000879280182884748
Vigun01g130666.v1.2	0.930429737482375	0.300747462796945
Vigun01g130700.v1.2	1.19953450258693	4.2673887923423e-05
Vigun01g130800.v1.2	-0.118464175331789	0.895778785561411
Vigun01g130900.v1.2	0.0189886330179509	0.980175208600388
Vigun01g131100.v1.2	0.465073770456178	0.79534407240853
Vigun01g131200.v1.2	-0.306375669928614	0.883502447335919
Vigun01g131300.v1.2	1.26296311373881	0.357993666712128
Vigun01g131400.v1.2	0.340061340455584	0.383161527715608
Vigun01g131500.v1.2	0.241782267069773	0.675438217598483
Vigun01g131600.v1.2	0.529006100860352	0.251647546466316
Vigun01g131900.v1.2	1.06082485899313	0.00147758941807058
Vigun01g132000.v1.2	-0.345290441302593	0.548676496248704
Vigun01g132100.v1.2	-0.268928365070468	0.679350072736742
Vigun01g132200.v1.2	0.444927410386661	0.444673877045759
Vigun01g132400.v1.2	0.880230572481427	0.0420214581546776
Vigun01g132500.v1.2	1.0255867659808	0.288776394282127
Vigun01g132800.v1.2	-0.327502186345904	0.767862536358917
Vigun01g132900.v1.2	0.918297010189715	0.53266223485085
Vigun01g133000.v1.2	-0.973838393435067	0.079619007385407
Vigun01g133100.v1.2	-0.240638326764654	0.847426585999223
Vigun01g133200.v1.2	0.171732981921511	0.784591374540919
Vigun01g133500.v1.2	-0.820374387882657	0.584952093745627
Vigun01g133600.v1.2	0.87702773198337	0.538414828806291
Vigun01g133700.v1.2	-0.167109267571293	0.77544839425776
Vigun01g133800.v1.2	-0.261018588144154	0.458714293786438
Vigun01g133900.v1.2	0.731086531087182	0.58980721119169
Vigun01g134000.v1.2	0.60844302926854	0.664322591824652
Vigun01g134050.v1.2	0.627109600945986	0.842985167477338
Vigun01g134100.v1.2	-1.31043364473791	4.61804592583976e-05
Vigun01g134300.v1.2	-0.965059313174478	0.404606164452847
Vigun01g134400.v1.2	0.47874948404365	0.366909656547585
Vigun01g134500.v1.2	1.27337204586821	0.0576882253516239
Vigun01g134700.v1.2	0.349375619131297	0.542876573414433
Vigun01g134800.v1.2	0.687146549377975	0.0632907244099537
Vigun01g134900.v1.2	0.571599638810412	0.366911653841357
Vigun01g135000.v1.2	-0.914818080394608	0.0497636597786752
Vigun01g135100.v1.2	-1.18595283973675	0.236778961104625
Vigun01g135300.v1.2	-0.417315191321083	0.632547531118053
Vigun01g135600.v1.2	-0.0483511081206973	0.910216532613719
Vigun01g135700.v1.2	-0.796297399227572	NA
Vigun01g135800.v1.2	-0.0460704719980946	0.958108280184497
Vigun01g135900.v1.2	0.273210113106338	0.659056112039796
Vigun01g136000.v1.2	0.0231748805850983	0.983692694845378
Vigun01g136100.v1.2	0.342632978699234	NA
Vigun01g136200.v1.2	0.551263862946252	0.178860220701514
Vigun01g136300.v1.2	0.382793533305614	0.540721801011457
Vigun01g136400.v1.2	0.024749829059653	0.980922152489987
Vigun01g136500.v1.2	0.676485492421599	0.407745879617612
Vigun01g136600.v1.2	0.202768840043035	0.809418704706631
Vigun01g136700.v1.2	1.2164912345608	0.00900949426745939
Vigun01g136800.v1.2	0.563668666690383	0.635621985573279
Vigun01g136900.v1.2	1.55495648243958	0.30731275233042
Vigun01g137000.v1.2	0.377832229203275	0.181798492386415
Vigun01g137100.v1.2	1.39246733069639	0.158935338743935
Vigun01g137200.v1.2	1.30857535447449	0.00442603102105366
Vigun01g137500.v1.2	-1.80788523357635	5.99422152513825e-06
Vigun01g137600.v1.2	0.554844555133176	0.166155155446765
Vigun01g137700.v1.2	-3.7217039765901	9.74109652131754e-05
Vigun01g137800.v1.2	0.203255580499615	0.516601645439226
Vigun01g137900.v1.2	2.18840009177968	0.52269296512259
Vigun01g138000.v1.2	-0.344916447717469	0.777201813241519
Vigun01g138100.v1.2	1.11945356993915	0.379962685303304
Vigun01g138200.v1.2	-0.559694879331236	0.186085202137519
Vigun01g138300.v1.2	0.947557586898779	0.174532945368322
Vigun01g138400.v1.2	1.13469555872838	0.166462435757929
Vigun01g138500.v1.2	1.09111732307379	0.0193309913267305
Vigun01g138600.v1.2	-0.430205511495209	0.275170665742841
Vigun01g138700.v1.2	0.045313653925419	0.959228072420198
Vigun01g138800.v1.2	0.337641135872954	0.568288064898695
Vigun01g138900.v1.2	0.718993604082131	0.035556743588699
Vigun01g139000.v1.2	-0.313083138188417	0.775681599309502
Vigun01g139100.v1.2	-2.20880926137745	0.0490704770536513
Vigun01g139200.v1.2	3.06709418094433	1.75988464222843e-17
Vigun01g139300.v1.2	0.757058167216562	0.00161707766484258
Vigun01g139400.v1.2	1.04545261942878	0.00204464349996357
Vigun01g139500.v1.2	0.32977510553068	0.504811059525242
Vigun01g139600.v1.2	0.326981212151088	0.686617580272287
Vigun01g139800.v1.2	-3.27733461133728	0.0143636915492322
Vigun01g139900.v1.2	0.0431367115071124	0.939329038741835
Vigun01g140000.v1.2	-2.03111232704191	0.0212901935142116
Vigun01g140100.v1.2	-3.17264152394771	0.127484213990944
Vigun01g140300.v1.2	3.74937202169063	NA
Vigun01g140400.v1.2	-2.27741861438262	NA
Vigun01g140500.v1.2	-4.44120021879692	0.334333138639199
Vigun01g140600.v1.2	-0.240404774535797	0.740276223634154
Vigun01g140800.v1.2	0.777052735494154	0.689227164247565
Vigun01g140900.v1.2	-0.271385170623258	0.662775603240155
Vigun01g141000.v1.2	0.00587964625415767	0.990756459702379
Vigun01g141100.v1.2	-0.395232496687894	0.828720303391211
Vigun01g141200.v1.2	-0.299770585230426	0.656515582828077
Vigun01g141400.v1.2	-4.68870174907027	0.0184622081025244
Vigun01g141500.v1.2	-1.21268064222494	0.000596274470668482
Vigun01g141600.v1.2	-0.268767311709655	0.641900798438379
Vigun01g141900.v1.2	0.167258891937934	0.724479862558821
Vigun01g142400.v1.2	3.57814345872095	NA
Vigun01g142500.v1.2	-3.646041227074	2.48046837812327e-06
Vigun01g142600.v1.2	-3.2914980507131	1.67084345271109e-08
Vigun01g142700.v1.2	0.557632398796106	0.724964056525856
Vigun01g142800.v1.2	-0.125641254969913	0.874376123959616
Vigun01g142900.v1.2	0.0664688807347265	0.970444070373029
Vigun01g143000.v1.2	-0.537932619529736	0.645781986060347
Vigun01g143100.v1.2	-0.515137008016245	0.494126609988624
Vigun01g143200.v1.2	-0.0476847866217376	0.943256767320826
Vigun01g143300.v1.2	-0.157710757865004	0.909424571485097
Vigun01g143400.v1.2	0.463672786148398	0.485714385548615
Vigun01g143500.v1.2	-0.038228106994978	0.952575647937573
Vigun01g143600.v1.2	-0.904621043549571	0.238612890174587
Vigun01g143700.v1.2	0.506885832143898	0.391457156509842
Vigun01g143800.v1.2	-0.391130397039846	0.47055872124956
Vigun01g143900.v1.2	-0.617847713577348	0.0276879532274599
Vigun01g144000.v1.2	1.47178976564414	0.674600905771306
Vigun01g144100.v1.2	0.271806323189733	0.607343464202119
Vigun01g144200.v1.2	-0.226636611560098	0.824816302892687
Vigun01g144400.v1.2	-1.47594362710111	NA
Vigun01g144500.v1.2	-0.756890812325493	0.269339139239107
Vigun01g144600.v1.2	-1.05201284766034	0.100461167352711
Vigun01g144700.v1.2	-0.55599475725619	0.695749913774889
Vigun01g144800.v1.2	0.480014352400984	0.206979529762215
Vigun01g144900.v1.2	0.0798369009164858	0.875078487751056
Vigun01g145000.v1.2	0.167541230405248	0.828042379147071
Vigun01g145100.v1.2	-0.7393701869085	0.0232163017046528
Vigun01g145400.v1.2	1.63316034223096	0.0191383254585839
Vigun01g145500.v1.2	-4.63883911448302	6.27459584267884e-08
Vigun01g145700.v1.2	-2.57738694465758	0.014697328571664
Vigun01g145800.v1.2	-0.201904633176657	NA
Vigun01g145900.v1.2	-0.3688217213689	0.58709440225539
Vigun01g146000.v1.2	-1.13215220014281	0.037634690344362
Vigun01g146200.v1.2	-0.754277415968053	0.192633965784988
Vigun01g146300.v1.2	0.26023696303083	0.529168294745398
Vigun01g146400.v1.2	0.851603565171315	0.503499019414883
Vigun01g146500.v1.2	0.752952181401723	0.264045828057505
Vigun01g146600.v1.2	-0.32204759122176	0.42755675478137
Vigun01g146700.v1.2	-0.888656044810459	0.123411520705694
Vigun01g146800.v1.2	0.0518853551040227	0.937512843332216
Vigun01g147000.v1.2	0.767387678912434	0.608881853837023
Vigun01g147200.v1.2	2.24623686772194	0.0990854120554176
Vigun01g147300.v1.2	-0.00797443594456479	0.996609992843772
Vigun01g147400.v1.2	1.7038118216658	1.95047779919631e-06
Vigun01g147600.v1.2	0.526900886590899	0.241936876364502
Vigun01g147700.v1.2	1.09516718534266	0.0865688829971525
Vigun01g147800.v1.2	-0.479791711785041	0.616341212164721
Vigun01g147900.v1.2	0.623976201017934	0.671518689026993
Vigun01g148000.v1.2	0.147114556430118	0.900046413420813
Vigun01g148100.v1.2	0.34403487690866	0.640304333465764
Vigun01g148200.v1.2	-1.55899930385742	NA
Vigun01g148500.v1.2	0.568302811329634	0.606254643504143
Vigun01g148600.v1.2	-0.968574599472388	0.00228057054200031
Vigun01g148800.v1.2	-1.48297409317077	2.57281130418488e-05
Vigun01g148900.v1.2	0.540524994664463	0.432854498399308
Vigun01g149000.v1.2	0.149057912469047	0.786204092569496
Vigun01g149100.v1.2	-0.120675006538312	0.797814250995219
Vigun01g149200.v1.2	0.258782963009267	0.520936748836473
Vigun01g149300.v1.2	0.191281413485611	0.834764356569777
Vigun01g149400.v1.2	-0.682321659908682	0.203103649072085
Vigun01g149500.v1.2	0.18955412017628	0.770612377135073
Vigun01g149600.v1.2	1.77613473002974	0.000615371377657023
Vigun01g149700.v1.2	0.666927827039737	0.308236573706724
Vigun01g149800.v1.2	0.883214308298665	0.148223657218096
Vigun01g149900.v1.2	0.335961823831637	0.60004278054657
Vigun01g150000.v1.2	0.613982712800807	0.181798492386415
Vigun01g150100.v1.2	0.205171994251722	0.860187181593983
Vigun01g150200.v1.2	-0.529578196503225	0.567867079918652
Vigun01g150300.v1.2	0.483098447258928	0.34953265798223
Vigun01g150400.v1.2	2.92980325328563	0.018219110864066
Vigun01g150500.v1.2	0.31143464363493	0.476682251968791
Vigun01g150600.v1.2	3.46458582987578	0.0235662719214235
Vigun01g150700.v1.2	0.474582411868929	0.481675317350266
Vigun01g150800.v1.2	-3.59739131732801	0.00291283973858962
Vigun01g150900.v1.2	0.699971186222808	0.0674663859454224
Vigun01g151000.v1.2	-0.99776510670733	0.417514822685992
Vigun01g151100.v1.2	-0.751539873742457	0.235535335170588
Vigun01g151300.v1.2	-0.454787084740593	0.796246158379515
Vigun01g151400.v1.2	-0.231520021456169	0.916419729761981
Vigun01g151500.v1.2	2.96753937175953	NA
Vigun01g151600.v1.2	-0.586257956344337	0.713832997712779
Vigun01g151800.v1.2	-0.597880156255572	0.0349520891373861
Vigun01g151900.v1.2	-2.20265974802177	0.0125137516110933
Vigun01g152000.v1.2	-1.54681453498274	0.0110802173148941
Vigun01g152100.v1.2	0.182435181011927	0.730100169424092
Vigun01g152200.v1.2	-0.880739265197352	0.042924167586844
Vigun01g152500.v1.2	-1.12440744899746	4.99175510207296e-06
Vigun01g152700.v1.2	-1.62270557973625	0.000187950430797182
Vigun01g152800.v1.2	-0.962460052884587	0.012429448847608
Vigun01g152900.v1.2	0.275866479954525	0.79690437182908
Vigun01g153000.v1.2	-1.33992435149202	0.0198116441641581
Vigun01g153200.v1.2	-2.83215031748505	0.00747509461618876
Vigun01g153300.v1.2	-0.287411814114301	0.392558122293876
Vigun01g153500.v1.2	-0.674624543712648	0.560681728107383
Vigun01g153600.v1.2	-0.735647233673677	0.371031875698674
Vigun01g153700.v1.2	0.191367924324149	0.675405585208223
Vigun01g153800.v1.2	-0.239475539947412	0.656774284097191
Vigun01g153900.v1.2	-0.565949370444859	0.481082239378384
Vigun01g154100.v1.2	-0.377293091747643	0.734033666346564
Vigun01g154300.v1.2	0.4362656593349	0.412984614485068
Vigun01g154400.v1.2	0.387983700439585	0.341115182666682
Vigun01g154500.v1.2	0.709072922283761	0.204423317237364
Vigun01g154600.v1.2	0.304341670920559	0.373215197967896
Vigun01g154700.v1.2	-0.72735425734988	0.782825909413363
Vigun01g154800.v1.2	0.178131925377534	0.753615981569838
Vigun01g154900.v1.2	0.381704872680813	0.466484613283195
Vigun01g155000.v1.2	0.075649496436537	0.905031443463344
Vigun01g155100.v1.2	2.13146784163048	0.0519167443669915
Vigun01g155200.v1.2	0.517175210325048	0.832422172688337
Vigun01g155300.v1.2	-0.154572613329108	0.869000272764917
Vigun01g155400.v1.2	0.971078292511995	0.0269474178013296
Vigun01g155600.v1.2	-1.38710540651329	0.000290948005612301
Vigun01g155700.v1.2	-0.391071254102244	0.635768087069191
Vigun01g155800.v1.2	0.635420697964303	0.475645687379082
Vigun01g155900.v1.2	0.50016866481771	0.0984428083224576
Vigun01g156000.v1.2	0.222521274013127	0.874222910296868
Vigun01g156100.v1.2	-0.424529483193548	0.408568378040564
Vigun01g156200.v1.2	1.97217951294145	7.02339102416025e-06
Vigun01g156300.v1.2	-4.48452936012125	1.71117385274536e-27
Vigun01g156400.v1.2	0.0784695439388823	0.86460970904852
Vigun01g156500.v1.2	2.31686162243195	1.76665395297926e-16
Vigun01g156600.v1.2	-0.0453273485682575	0.96264626877381
Vigun01g156700.v1.2	-0.0843124629787304	0.910216532613719
Vigun01g156800.v1.2	-0.766872834169532	0.269427796303764
Vigun01g156900.v1.2	-0.0797239870138992	0.893659511804625
Vigun01g157000.v1.2	1.00103402525048	0.0736475120527519
Vigun01g157100.v1.2	0.743762735968979	0.394370927471661
Vigun01g157200.v1.2	-0.708892318359792	0.13146661040204
Vigun01g157300.v1.2	0.441613992139362	0.612141318561611
Vigun01g157400.v1.2	-0.641198604386496	0.437644489878564
Vigun01g157500.v1.2	-0.148027152592561	0.726238464750216
Vigun01g157600.v1.2	0.812455444352537	0.227713319987447
Vigun01g157700.v1.2	0.0354010504339083	0.955904416786176
Vigun01g157800.v1.2	0.442701167773747	0.291945283244936
Vigun01g157900.v1.2	-0.484854793788681	0.579841106531768
Vigun01g158000.v1.2	-0.374704880885961	0.481631052965864
Vigun01g158100.v1.2	2.85436865768895	1.59674390274565e-15
Vigun01g158200.v1.2	0.779679991219249	0.233695207376764
Vigun01g158300.v1.2	0.582746301267011	0.359245688529734
Vigun01g158401.v1.2	-0.415815252479161	0.855184075639215
Vigun01g158500.v1.2	-2.31456200086813	0.296720056338237
Vigun01g158600.v1.2	0.342630556315591	0.586290498279831
Vigun01g158700.v1.2	-0.463976104471883	0.402017660629533
Vigun01g158800.v1.2	-0.863585282276641	0.292872931165265
Vigun01g158900.v1.2	0.409626119835693	0.354044983218624
Vigun01g159100.v1.2	0.406330762418148	0.627086560455296
Vigun01g159200.v1.2	0.0425521876786949	0.948360273306542
Vigun01g159300.v1.2	-2.31682965236065	8.88773988109075e-10
Vigun01g159401.v1.2	-1.26668765777031	0.546573478561083
Vigun01g159500.v1.2	-0.0291427412763923	0.984657956692238
Vigun01g159600.v1.2	0.377666102650941	0.615950684370628
Vigun01g159800.v1.2	-1.07238773425321	0.343593910454951
Vigun01g159900.v1.2	0.0110796597743246	0.988099281782313
Vigun01g160000.v1.2	0.490934832454021	0.509304882615685
Vigun01g160100.v1.2	0.424183939471725	0.377124579143722
Vigun01g160300.v1.2	-1.53297745213421	0.00715745202297489
Vigun01g160400.v1.2	-1.45413135992066	0.00145665899763239
Vigun01g160532.v1.2	3.08512486906171	5.577387660784e-10
Vigun01g160600.v1.2	-1.8115055043262	NA
Vigun01g160900.v1.2	-1.10846188000824	0.025062234244997
Vigun01g161000.v1.2	-0.791589003199458	0.341707091479041
Vigun01g161100.v1.2	0.457871563196997	0.58575728559892
Vigun01g161200.v1.2	-0.26156747571388	0.630969032997237
Vigun01g161400.v1.2	-0.327300665191938	0.383473185791528
Vigun01g161500.v1.2	0.0699602839735418	0.967035882097797
Vigun01g161700.v1.2	-1.18235368755034	0.217018014042088
Vigun01g161900.v1.2	0.815459820116328	0.0082626624765756
Vigun01g162100.v1.2	-3.32884154067888	1.0096473929316e-13
Vigun01g162300.v1.2	-0.511102691241967	0.563183685231789
Vigun01g162400.v1.2	0.606734709476527	0.300747462796945
Vigun01g162500.v1.2	-0.553558087232448	0.475230625595995
Vigun01g162600.v1.2	-1.3474156014399	0.000102742231422516
Vigun01g162800.v1.2	-0.877899373798605	0.338525595429482
Vigun01g162900.v1.2	0.491704269945055	0.410875833786279
Vigun01g163000.v1.2	-0.592713329986849	0.125690326362912
Vigun01g163100.v1.2	0.0282008834457878	0.980197368297438
Vigun01g163400.v1.2	2.28789044399204	0.000377784455391834
Vigun01g163500.v1.2	0.980801020343328	0.0438503989225477
Vigun01g163600.v1.2	-0.221425060083025	0.842070742688839
Vigun01g163700.v1.2	0.230157738009743	0.822732440730383
Vigun01g163900.v1.2	2.11427565690596	6.13679460118386e-08
Vigun01g164000.v1.2	0.484756881936829	0.524636899184069
Vigun01g164100.v1.2	0.223326516940901	0.879881498196302
Vigun01g164200.v1.2	0.636314742500971	0.496341431663214
Vigun01g164300.v1.2	0.5645990586294	0.21019691256037
Vigun01g164400.v1.2	-0.778613294689945	0.386541881411781
Vigun01g164700.v1.2	0.601182188303536	0.238505535690249
Vigun01g164800.v1.2	0.339392011362709	0.451791792824871
Vigun01g164900.v1.2	-0.962953436723882	0.0734705422591703
Vigun01g165000.v1.2	2.48531548797428	1.50365013293233e-11
Vigun01g165100.v1.2	3.70566598825333	6.44553411846233e-08
Vigun01g165200.v1.2	0.599450317988426	0.543004371450499
Vigun01g165300.v1.2	-0.624719087010825	0.618700979277242
Vigun01g165400.v1.2	-0.825562299986654	0.51528887087832
Vigun01g165600.v1.2	-0.0862588190583811	0.926930442980386
Vigun01g165700.v1.2	-0.49663105847205	0.576062042707723
Vigun01g165850.v1.2	0.494119244346708	NA
Vigun01g165900.v1.2	-0.735105511362098	0.48170662110508
Vigun01g166200.v1.2	0.132004934061753	0.935234160910701
Vigun01g166400.v1.2	-6.33374172743727	0.000136136767844785
Vigun01g166500.v1.2	0.342752332714341	0.500194376975636
Vigun01g166600.v1.2	-0.127363882583528	0.828644830454161
Vigun01g166800.v1.2	-0.828057338828256	0.386213736019247
Vigun01g166900.v1.2	-0.999962513133322	0.0373423568645095
Vigun01g167000.v1.2	0.421452558969389	0.65237296114604
Vigun01g167200.v1.2	-0.427348110769859	0.47055872124956
Vigun01g167300.v1.2	0.698245005137218	0.146600666804776
Vigun01g167400.v1.2	0.130213861715497	0.830344956539821
Vigun01g167500.v1.2	-0.000257160043998942	0.999779832157078
Vigun01g167600.v1.2	3.67832712884997	NA
Vigun01g167700.v1.2	-0.456686438934564	0.799603263349894
Vigun01g167800.v1.2	-0.54526225581021	0.376753365228511
Vigun01g167900.v1.2	0.490987724857101	NA
Vigun01g168000.v1.2	-0.244052924048639	0.57762275240105
Vigun01g168100.v1.2	3.85457547725028	NA
Vigun01g168200.v1.2	0.0304882857100058	0.981661558580686
Vigun01g168300.v1.2	0.433353780411924	0.621377506266332
Vigun01g168400.v1.2	0.479012321800148	NA
Vigun01g168500.v1.2	0.465259158667454	0.300747462796945
Vigun01g168600.v1.2	-1.17381785818009	0.523579619827153
Vigun01g168700.v1.2	0.866751020121067	0.328545760039103
Vigun01g168800.v1.2	-1.12212401305534	0.0156249122693625
Vigun01g168900.v1.2	0.186619002775034	0.856234758563244
Vigun01g169000.v1.2	-0.382358132029634	0.629340394929569
Vigun01g169100.v1.2	-0.145649578040556	0.689134043860432
Vigun01g169200.v1.2	0.572446349136557	0.137213436510293
Vigun01g169300.v1.2	0.843185564340293	0.00908944641011497
Vigun01g169500.v1.2	0.082314138915287	0.883774955466425
Vigun01g169600.v1.2	-2.48287789719368	2.13906057553669e-11
Vigun01g169800.v1.2	-0.342956175879192	0.67918293652616
Vigun01g169900.v1.2	-0.981805109144998	0.0356586280343086
Vigun01g170000.v1.2	0.250054042598142	0.723363170801322
Vigun01g170100.v1.2	-0.795850878083396	0.312940115611577
Vigun01g170200.v1.2	-0.464438796617614	0.14681354947622
Vigun01g170300.v1.2	-0.494508717080011	0.353007945605107
Vigun01g170400.v1.2	1.14984407178673	2.87961311288236e-05
Vigun01g170500.v1.2	-0.610035378617684	0.635893401838241
Vigun01g170600.v1.2	-1.58381345695438	0.348527153029403
Vigun01g170800.v1.2	-0.326720089372323	0.73773386022329
Vigun01g170900.v1.2	-0.0510975040770978	0.959804303508869
Vigun01g171000.v1.2	0.469614697293226	0.707249504308423
Vigun01g171100.v1.2	-0.875884506792742	0.0499959808322557
Vigun01g171300.v1.2	0.93723519646338	0.665841089454925
Vigun01g171400.v1.2	0.727235606481284	NA
Vigun01g171500.v1.2	1.25750466015411	0.536578717931426
Vigun01g171600.v1.2	-0.161451666175732	0.753742931472766
Vigun01g171700.v1.2	-0.0597354122744974	0.95237939331236
Vigun01g171800.v1.2	-1.00077840018628	0.231455612324626
Vigun01g171900.v1.2	1.1248971994003	0.00634015929931242
Vigun01g172000.v1.2	2.91288807084603	0.013479482278915
Vigun01g172300.v1.2	-0.135735318225981	0.863973609699091
Vigun01g172400.v1.2	1.10878241547752	0.171592214776482
Vigun01g172700.v1.2	2.1902166002917	0.000142025813117217
Vigun01g172800.v1.2	0.133416121076518	0.854824033217839
Vigun01g173100.v1.2	0.164039043171736	0.66983644584742
Vigun01g173300.v1.2	0.115724319498191	0.910270310066557
Vigun01g173400.v1.2	0.184081158632034	0.823656880492535
Vigun01g173500.v1.2	1.10465753952407	0.005844169108349
Vigun01g173600.v1.2	-0.181220954634399	0.774710552004181
Vigun01g173700.v1.2	1.93499857399261	0.000101638180170537
Vigun01g173800.v1.2	-0.122392559414201	0.806592467550602
Vigun01g173900.v1.2	0.526339152717978	0.713025312196991
Vigun01g174000.v1.2	-0.544630004295893	0.356066337125852
Vigun01g174100.v1.2	1.18058557749673	0.23472443815684
Vigun01g174150.v1.2	0.0525274171961735	0.953632486865365
Vigun01g174200.v1.2	0.656397111334297	0.32359003015523
Vigun01g174300.v1.2	-0.145255099489153	0.805775586892019
Vigun01g174400.v1.2	-0.191131356338918	0.928659938335659
Vigun01g174500.v1.2	1.21408041074732	0.380068452811023
Vigun01g174600.v1.2	-1.04148069874617	0.0696055387621146
Vigun01g174700.v1.2	0.0301767414022653	0.969677499085064
Vigun01g174800.v1.2	0.233792679194091	0.569001038975188
Vigun01g174900.v1.2	-0.737507627650688	0.124188312775061
Vigun01g175000.v1.2	0.419887968536288	0.466381475830608
Vigun01g175100.v1.2	0.640737123684995	0.0144925967921802
Vigun01g175300.v1.2	-0.990233993861232	0.088930136162382
Vigun01g175400.v1.2	-5.1236230719521	0.0677684494218454
Vigun01g175500.v1.2	0.929718509900163	0.363162764192334
Vigun01g175600.v1.2	1.10285169462117	0.48999508201245
Vigun01g175700.v1.2	-0.748317595847634	0.0310153540065291
Vigun01g175800.v1.2	-0.0949849483436023	0.880990074178567
Vigun01g175900.v1.2	0.673135435321977	0.511086987877663
Vigun01g176000.v1.2	-3.67919102792114	3.14800062177857e-12
Vigun01g176100.v1.2	-0.389086156744251	0.616313970382993
Vigun01g176200.v1.2	0.963505171649135	NA
Vigun01g176300.v1.2	0.253707445163559	0.610504198009879
Vigun01g176400.v1.2	-0.412834729029848	0.276139381736668
Vigun01g176500.v1.2	0.105280568631581	0.916283022640963
Vigun01g176600.v1.2	0.276908806255557	0.709511786526048
Vigun01g176700.v1.2	-0.869024921079601	0.0208513219572743
Vigun01g176800.v1.2	1.68424311056512	0.155625435628809
Vigun01g176900.v1.2	-0.0542411236319571	0.945404679653373
Vigun01g177000.v1.2	-0.0562005400357873	0.952575647937573
Vigun01g177200.v1.2	0.598486788287581	0.347345679093786
Vigun01g177300.v1.2	2.73259260690184	0.477741094992584
Vigun01g177400.v1.2	2.23487863478573	0.00300376036470557
Vigun01g177500.v1.2	0.102693977099112	0.818656847612358
Vigun01g177700.v1.2	0.0937633754647958	0.862728382749237
Vigun01g177800.v1.2	-0.0308653365682779	0.961617293445419
Vigun01g178000.v1.2	1.58336501439116	0.00377224353821239
Vigun01g178200.v1.2	-0.023510185397007	0.960439423124639
Vigun01g178300.v1.2	-0.237393884555126	0.681084812720104
Vigun01g178500.v1.2	1.60403847692945	9.24183920946427e-10
Vigun01g178600.v1.2	1.50771495405596	6.8781234836971e-06
Vigun01g178700.v1.2	0.475460928591017	0.255628819149381
Vigun01g178800.v1.2	0.567416611118088	0.790271421439231
Vigun01g179000.v1.2	-0.948217909296525	0.341115182666682
Vigun01g179050.v1.2	-0.738397658448399	0.560564328424169
Vigun01g179100.v1.2	-0.334364175373891	0.80906297546219
Vigun01g179200.v1.2	-2.39590566936783	0.0199261154070152
Vigun01g179300.v1.2	0.828940558624926	0.179181841237101
Vigun01g179600.v1.2	0.840175240844036	0.606233527305197
Vigun01g179700.v1.2	0.836037664712692	0.161639717966546
Vigun01g179800.v1.2	1.73610460708829	7.46327533718448e-06
Vigun01g179900.v1.2	2.61584586691842	5.17686783147623e-07
Vigun01g180000.v1.2	-0.392056917086843	NA
Vigun01g180200.v1.2	0.0992252333679059	0.882017300349193
Vigun01g180300.v1.2	0.122981794750422	0.848989151940736
Vigun01g180400.v1.2	-0.842529083338134	0.613440475087516
Vigun01g180600.v1.2	0.618126129241122	0.0683084569356849
Vigun01g180800.v1.2	-0.334347733564465	0.87381958961183
Vigun01g180900.v1.2	-1.16031297656575	0.0122185318161523
Vigun01g181000.v1.2	-0.161776534955405	0.812558396997207
Vigun01g181100.v1.2	-1.10498952194916	0.0220700931868751
Vigun01g181500.v1.2	0.612636813726996	0.436704312634805
Vigun01g181600.v1.2	-0.970390622542035	0.134664735555902
Vigun01g181700.v1.2	0.331727351779844	0.457562968329738
Vigun01g181800.v1.2	-1.49967232110931	0.000445103378664926
Vigun01g181900.v1.2	0.97046106133674	0.0265025625337031
Vigun01g182000.v1.2	-0.668170677551837	0.0952607961004207
Vigun01g182200.v1.2	-0.0467567619860919	0.967940934933038
Vigun01g182300.v1.2	0.47981545452955	0.288761054938961
Vigun01g182400.v1.2	0.695570464864222	0.094976187679198
Vigun01g182500.v1.2	3.91865828812347	0.00368532343540408
Vigun01g182700.v1.2	0.864974461930935	0.329601646913729
Vigun01g182900.v1.2	0.410659510137328	0.622864577893602
Vigun01g183100.v1.2	0.213959537549077	0.591527391258302
Vigun01g183200.v1.2	-0.0103626942977826	0.983408253764908
Vigun01g183300.v1.2	-1.3345930322581	0.00410545510856705
Vigun01g183400.v1.2	0.231031052465301	0.586673454699081
Vigun01g183500.v1.2	0.673710445204291	0.472870579977117
Vigun01g183700.v1.2	0.336971255151271	0.394352375826833
Vigun01g183800.v1.2	1.08659233623754	0.5076399019368
Vigun01g183900.v1.2	0.295479665302005	0.702699144808144
Vigun01g184000.v1.2	-4.8578936580913	3.09925869719861e-07
Vigun01g184100.v1.2	-0.0821248845747431	0.899756346539147
Vigun01g184150.v1.2	0.414357653810272	0.4388068070785
Vigun01g184300.v1.2	0.471165248709075	0.146257619429445
Vigun01g184400.v1.2	-2.63002234187114	0.342527912020045
Vigun01g184500.v1.2	1.12073926341104	0.0658281862774431
Vigun01g184600.v1.2	0.731331620193212	0.448563920373165
Vigun01g184700.v1.2	0.254825402517732	0.824095988054438
Vigun01g184800.v1.2	0.243619803719471	0.623411887633211
Vigun01g185000.v1.2	-0.481815661071601	0.170053786185511
Vigun01g185100.v1.2	-0.51641640011489	0.136229438550532
Vigun01g185200.v1.2	0.546582529967962	0.180710981520464
Vigun01g185300.v1.2	0.12067830474815	0.875473436381327
Vigun01g185600.v1.2	1.46161740963376	0.00845443791664718
Vigun01g185700.v1.2	-2.10598441192691	NA
Vigun01g185800.v1.2	0.526716991328633	0.0840944464641771
Vigun01g186000.v1.2	-0.155922227787273	0.821139150871054
Vigun01g186100.v1.2	1.68475591737533	5.34184492112515e-08
Vigun01g186200.v1.2	2.91109412628119	0.00399416469209188
Vigun01g186300.v1.2	-0.224230464637044	0.823770482723716
Vigun01g186400.v1.2	-0.998006329786659	0.619991355220317
Vigun01g186500.v1.2	-0.313753500742712	0.674200131258019
Vigun01g186600.v1.2	-0.543870929104723	0.77053298547533
Vigun01g186700.v1.2	-0.0948909123340742	0.913925826017268
Vigun01g186800.v1.2	-3.77260047270695	0.00172701130271997
Vigun01g186900.v1.2	-0.253071532527456	0.561977379421262
Vigun01g187000.v1.2	2.1535812717926	0.198631787623751
Vigun01g187100.v1.2	-0.672106525542004	0.311999905928089
Vigun01g187300.v1.2	0.725139912361923	0.578356449897904
Vigun01g187500.v1.2	0.146057452156011	0.787861245089432
Vigun01g187600.v1.2	4.79967202986894	0.230036222821819
Vigun01g187900.v1.2	-0.541600023978564	0.418963545230611
Vigun01g188000.v1.2	0.140235200841334	0.692647623935499
Vigun01g188200.v1.2	0.938309844529661	0.000330198638206603
Vigun01g188300.v1.2	-0.721533761176093	0.0810764768627648
Vigun01g188400.v1.2	0.188908862728338	0.722336776326313
Vigun01g188500.v1.2	2.68159550590822	6.38380449499211e-09
Vigun01g188600.v1.2	1.67754247380412	0.00189010790324513
Vigun01g188700.v1.2	-1.43669417457645	0.288687032780425
Vigun01g188800.v1.2	0.274474871305398	0.364965276273844
Vigun01g188900.v1.2	-0.173093672272983	0.962840804207453
Vigun01g189000.v1.2	0.478347931786064	0.133465753539592
Vigun01g189100.v1.2	0.866949996652743	0.259775119066667
Vigun01g189200.v1.2	-1.06028224838512	0.244655807323673
Vigun01g189300.v1.2	-0.0369777450772753	0.949921436956685
Vigun01g189400.v1.2	-0.130392592859341	0.881629117437251
Vigun01g189500.v1.2	-0.403906209369479	0.547984035180043
Vigun01g189800.v1.2	-1.51743933966369	0.0300185890587332
Vigun01g189900.v1.2	-0.742577144847828	0.572043613577034
Vigun01g190000.v1.2	0.201154930937336	0.813650830069631
Vigun01g190100.v1.2	-0.0117638373683405	0.983021555144266
Vigun01g190400.v1.2	0.195823654793247	0.752216802907046
Vigun01g190500.v1.2	1.08335182309403	0.641267114325937
Vigun01g190600.v1.2	0.840333588203173	0.399867452519445
Vigun01g190700.v1.2	0.710136326430636	0.153653544870251
Vigun01g190800.v1.2	0.0704612393548869	0.922310576324197
Vigun01g190900.v1.2	-0.723602000162699	0.0852552953073736
Vigun01g191000.v1.2	0.0868055177549987	0.926230626859179
Vigun01g191200.v1.2	-0.219278298770993	0.901839949590309
Vigun01g191300.v1.2	-0.272654454975847	0.665820093188321
Vigun01g191400.v1.2	-0.234723903791468	0.875609741164955
Vigun01g191500.v1.2	1.85597283129587	0.00262044515428865
Vigun01g191700.v1.2	-0.609388284786628	0.181255254399972
Vigun01g191800.v1.2	0.738344382125199	0.357281949936267
Vigun01g191900.v1.2	-0.0509589996791444	0.952575647937573
Vigun01g192000.v1.2	0.0447430620411413	0.942370871585101
Vigun01g192200.v1.2	-0.245237069054444	0.573524869160312
Vigun01g192400.v1.2	-3.23051763649392	0.00121781872425807
Vigun01g192500.v1.2	-2.00297859687752	2.57682644494922e-07
Vigun01g192600.v1.2	0.207087118455121	0.640698961207419
Vigun01g192700.v1.2	-0.830851197092372	0.0135334886975447
Vigun01g192800.v1.2	-0.608092163677444	0.111759496414377
Vigun01g192900.v1.2	-0.251443955060463	0.688841505755261
Vigun01g193000.v1.2	-1.14875195408098	0.206115262453545
Vigun01g193100.v1.2	1.0496931918602	0.000294806960352975
Vigun01g193400.v1.2	-3.42670605761436	0.00118409159086542
Vigun01g193700.v1.2	0.0624881660860987	0.937187516214775
Vigun01g193800.v1.2	1.20434939880936	0.318628710827463
Vigun01g194000.v1.2	-0.808117824408766	0.0071417240645437
Vigun01g194100.v1.2	0.786308427098999	0.368095495410389
Vigun01g194200.v1.2	-0.229764455975928	0.752168888349731
Vigun01g194300.v1.2	0.0961777524529112	0.848542250517831
Vigun01g194400.v1.2	0.314333777359481	0.831492493483188
Vigun01g194500.v1.2	6.63718691046441	8.15402946647887e-48
Vigun01g194700.v1.2	-0.0953878292487548	0.881949457460092
Vigun01g194800.v1.2	-0.702917562928084	0.177501286394424
Vigun01g194900.v1.2	-0.404451536364246	0.472380403182092
Vigun01g195000.v1.2	0.402304559941594	0.570505168796568
Vigun01g195100.v1.2	1.56608787955847	0.150965655168789
Vigun01g195200.v1.2	0.476311205631539	0.423435500749623
Vigun01g195400.v1.2	2.40844942651241	0.0590016508307904
Vigun01g195500.v1.2	1.0341119143163	0.606044783825506
Vigun01g195600.v1.2	0.707449780397235	0.798471080710018
Vigun01g195700.v1.2	0.502421834012701	0.705964449757704
Vigun01g195900.v1.2	3.06437314162109	0.0504803737721703
Vigun01g196000.v1.2	-0.389792387809728	0.460414293585662
Vigun01g196100.v1.2	0.553353624596587	NA
Vigun01g196200.v1.2	0.540191127976233	0.323725817336748
Vigun01g196400.v1.2	-0.165125012979672	0.911264105550044
Vigun01g196500.v1.2	0.728407942943489	0.491572241231047
Vigun01g196600.v1.2	1.74435668752065	NA
Vigun01g196700.v1.2	0.499840329683413	0.150150297438477
Vigun01g196800.v1.2	0.790459961117975	0.394891049184277
Vigun01g196900.v1.2	1.94606776798045	0.311473736255058
Vigun01g197000.v1.2	0.575427178995278	0.197937273130546
Vigun01g197100.v1.2	0.478064303702706	0.169231031118268
Vigun01g197200.v1.2	-0.797368645110457	0.00171874073023361
Vigun01g197300.v1.2	1.98321584670152	0.241936876364502
Vigun01g197400.v1.2	0.492366694190384	0.613212947266067
Vigun01g197800.v1.2	-1.5764681338353	0.00415526244696779
Vigun01g197900.v1.2	0.209407101500205	0.531812483182606
Vigun01g198100.v1.2	0.382140400882369	0.698487079474758
Vigun01g198200.v1.2	0.671362470605596	0.0946885040359828
Vigun01g198300.v1.2	-0.158070754804745	0.845064761364684
Vigun01g198500.v1.2	0.416557577873023	0.174102162923758
Vigun01g198600.v1.2	-0.501075153096345	0.591527391258302
Vigun01g198701.v1.2	0.402381840341635	0.425188286011112
Vigun01g198800.v1.2	-0.16819611060008	0.693960803971968
Vigun01g199000.v1.2	4.60216600270624	7.41658360448993e-05
Vigun01g199200.v1.2	0.255591231639734	0.591292990759159
Vigun01g199300.v1.2	-1.75565950993663	0.50912835140958
Vigun01g199400.v1.2	-3.48471996791523	0.00272333917778836
Vigun01g199500.v1.2	-0.908561681737591	0.45365865090902
Vigun01g199600.v1.2	1.52260623664269	0.0924751790895116
Vigun01g199800.v1.2	1.51397676733815	0.000567865833846348
Vigun01g199900.v1.2	0.488544150741592	0.393490110213772
Vigun01g200000.v1.2	0.0869758399435372	0.936382304762524
Vigun01g200100.v1.2	3.62188299117888	1.87186736240847e-10
Vigun01g200200.v1.2	0.816552486762911	0.106995442448839
Vigun01g200300.v1.2	-0.463249933300051	0.81623193082355
Vigun01g200400.v1.2	-3.05310481967139	0.0239907621522127
Vigun01g200500.v1.2	0.474677836839497	0.738663505155772
Vigun01g200600.v1.2	1.14887137842764	0.463432234673011
Vigun01g200700.v1.2	-0.760747090299134	0.0414262690392636
Vigun01g200800.v1.2	0.142587016761355	0.749502193153889
Vigun01g200900.v1.2	-0.188542563509309	0.834300591290716
Vigun01g201000.v1.2	0.313093234692256	0.775399841549705
Vigun01g201100.v1.2	0.463043583600294	0.590503462322263
Vigun01g201200.v1.2	-0.276236021588199	0.635261907147996
Vigun01g201300.v1.2	-0.229141479414363	0.650994694057221
Vigun01g201400.v1.2	-0.0612502534485886	0.905941198466399
Vigun01g201700.v1.2	-0.184074013675032	NA
Vigun01g201800.v1.2	-0.526316627917324	0.0688917024137812
Vigun01g201900.v1.2	1.00047181797966	0.520874678615224
Vigun01g202000.v1.2	-0.231625116471372	0.832288254853083
Vigun01g202100.v1.2	-0.0423451038417564	0.969331177375083
Vigun01g202200.v1.2	1.66621894498112	0.150461280622849
Vigun01g202300.v1.2	0.430150576057453	0.788062774290651
Vigun01g202400.v1.2	0.118561561524895	0.896822741070845
Vigun01g202500.v1.2	0.272001242997996	0.666319781017953
Vigun01g202600.v1.2	0.0893159424426331	0.911408256482914
Vigun01g202700.v1.2	-0.0806012971896408	0.952575647937573
Vigun01g202900.v1.2	-1.13838393383732	0.240482466904288
Vigun01g203000.v1.2	-1.06044361140068	0.253029142260422
Vigun01g203100.v1.2	-0.958665114361353	0.79539706377292
Vigun01g203200.v1.2	-0.842909484797976	0.000461549964547554
Vigun01g203300.v1.2	-0.754836828622148	0.186907666084516
Vigun01g203400.v1.2	0.35081073037644	0.39435353702891
Vigun01g203500.v1.2	0.182414507596754	0.87926807821346
Vigun01g203600.v1.2	-0.0832689223184503	0.840501214497236
Vigun01g203900.v1.2	0.355011080928893	0.398496624535566
Vigun01g204100.v1.2	3.21658628523088	NA
Vigun01g204200.v1.2	0.130723312825777	0.916846371917612
Vigun01g204300.v1.2	0.306040616244145	0.865955448136336
Vigun01g204400.v1.2	0.736216191416024	0.0520452602228535
Vigun01g204500.v1.2	-1.98047046119694	4.43409527294797e-12
Vigun01g204600.v1.2	-0.121540511651461	0.863973609699091
Vigun01g204700.v1.2	-0.412400082131604	0.419334840829362
Vigun01g204800.v1.2	-0.287949336147492	0.435937189916138
Vigun01g204900.v1.2	-0.19021976910159	0.71886445963134
Vigun01g205000.v1.2	-0.677675822439609	0.0718361203663757
Vigun01g205100.v1.2	-1.3579078379588	0.0609273515354551
Vigun01g205300.v1.2	-0.347189601585506	0.255840430785779
Vigun01g205500.v1.2	-0.360584942496215	0.383958887628363
Vigun01g205600.v1.2	-0.542265244075902	0.129417083989267
Vigun01g205700.v1.2	-0.908566560449741	0.0817068551603258
Vigun01g205800.v1.2	-0.203350491055527	0.877231820163747
Vigun01g205900.v1.2	0.369114302886931	0.664513198198191
Vigun01g206000.v1.2	0.90115389597663	0.251647546466316
Vigun01g206200.v1.2	0.34802910601888	0.790320272753156
Vigun01g206300.v1.2	-1.63064302059243	0.468274167675828
Vigun01g206400.v1.2	0.115725259784744	0.868903122342406
Vigun01g206500.v1.2	-1.40951908412145	3.34087438133441e-06
Vigun01g206600.v1.2	0.272731152244004	0.580665866318682
Vigun01g206700.v1.2	0.494429866735819	0.395989203283972
Vigun01g206800.v1.2	-0.0805550245441543	0.939473077033749
Vigun01g206900.v1.2	0.572722856289653	0.59268504611268
Vigun01g207000.v1.2	-0.0693751736165262	0.886282398724498
Vigun01g207100.v1.2	1.21863209690147	0.142294157792433
Vigun01g207200.v1.2	-0.943883536205936	0.481631052965864
Vigun01g207300.v1.2	0.2911173621807	0.511547732978075
Vigun01g207500.v1.2	-0.328649484867519	0.542448544959563
Vigun01g207600.v1.2	0.192231159747318	0.632809124623453
Vigun01g207700.v1.2	-3.15307406733186	9.3545721643334e-05
Vigun01g207800.v1.2	1.76382397050604	0.000460501252480203
Vigun01g208000.v1.2	2.45895902341009	NA
Vigun01g208100.v1.2	2.43882321278541	2.84228049831079e-13
Vigun01g208200.v1.2	0.269927054870809	0.423281856054132
Vigun01g208300.v1.2	0.335718589956526	0.434784915929078
Vigun01g208500.v1.2	0.600939869631156	NA
Vigun01g208600.v1.2	-0.996522155810256	0.178053373635117
Vigun01g208800.v1.2	0.545698305816023	0.747278598164661
Vigun01g208900.v1.2	2.74974726516278	NA
Vigun01g209000.v1.2	-0.0691846446741418	0.960698068924071
Vigun01g209100.v1.2	0.804710346288637	0.216284720531714
Vigun01g209300.v1.2	-1.29372631682421	0.242669202350171
Vigun01g209400.v1.2	-0.614259552891338	0.315557951819659
Vigun01g209700.v1.2	0.123329715364801	0.880018487444641
Vigun01g209800.v1.2	0.545572157735018	0.400866869558828
Vigun01g209900.v1.2	-1.31130253760532	0.00468601255851738
Vigun01g210000.v1.2	-0.321374285385918	0.53258341196208
Vigun01g210100.v1.2	-0.490438926346748	0.139135943291299
Vigun01g210200.v1.2	0.171731347259972	0.885954738581233
Vigun01g210400.v1.2	1.08311186428261	0.119879846429409
Vigun01g210500.v1.2	0.249296853503014	0.48497883768392
Vigun01g210600.v1.2	-0.989745458793693	NA
Vigun01g210700.v1.2	-2.73151342827734	0.00646971233017768
Vigun01g210900.v1.2	0.16954981777538	0.909281913894227
Vigun01g211000.v1.2	-5.25377132175473	1.88940953629958e-05
Vigun01g211100.v1.2	-6.49627407073113	3.03398511292801e-33
Vigun01g211200.v1.2	-0.595630696129954	0.060037855852952
Vigun01g211300.v1.2	0.0963648957007738	0.955004800495016
Vigun01g211400.v1.2	0.0489271029003529	0.963574183577607
Vigun01g211500.v1.2	0.519022822585426	0.825379030997493
Vigun01g211800.v1.2	-0.480960359953808	0.288017574362506
Vigun01g211900.v1.2	0.844066076781134	0.143961582451476
Vigun01g212000.v1.2	0.0254353015856935	0.979056893744869
Vigun01g212100.v1.2	0.00186863409542379	0.997219642097534
Vigun01g212200.v1.2	-0.211959559126252	0.70616705963219
Vigun01g212300.v1.2	1.02544535990755	0.0124721211906304
Vigun01g212400.v1.2	-0.610498144348036	0.556752962700175
Vigun01g212600.v1.2	-2.60979677791684	3.94998792276433e-06
Vigun01g212700.v1.2	-0.395799206940501	0.566761367004375
Vigun01g212800.v1.2	-0.35403981134891	0.488776668367378
Vigun01g212900.v1.2	-0.418222958263948	0.297665571299681
Vigun01g213000.v1.2	-0.0465197081842494	0.917244346985519
Vigun01g213300.v1.2	-0.968674634590124	0.775681599309502
Vigun01g213400.v1.2	-1.18839909810317	0.000237493800023719
Vigun01g213500.v1.2	-3.05933800103901	0.00516064708463814
Vigun01g213600.v1.2	-1.34326749798891	0.333087085814059
Vigun01g213700.v1.2	-0.233542182821527	0.492093711061974
Vigun01g213800.v1.2	-0.381906852547761	0.235843990047287
Vigun01g213900.v1.2	0.597383449866997	0.0341015728953264
Vigun01g214000.v1.2	-0.487569315300339	0.28852253075826
Vigun01g214100.v1.2	0.231510939478837	0.622333154450655
Vigun01g214200.v1.2	-1.10984743899489	0.0159889539362016
Vigun01g214300.v1.2	0.055159696828755	0.939191084164217
Vigun01g214400.v1.2	1.78976289915066	0.000150682731371499
Vigun01g214500.v1.2	-0.17274724131999	0.719684294396565
Vigun01g214600.v1.2	-0.316443205830605	0.604851100148912
Vigun01g214700.v1.2	1.43183530448866	0.0541978967138619
Vigun01g214900.v1.2	1.18753404721747	0.0630737445777742
Vigun01g215000.v1.2	-0.1496446421856	0.884179396865359
Vigun01g215100.v1.2	0.548584925837421	0.176474753732214
Vigun01g215200.v1.2	1.21151440481998	0.41826171401976
Vigun01g215300.v1.2	-0.745696369797068	0.0183588543975959
Vigun01g215400.v1.2	-0.177097204197323	0.670438084417147
Vigun01g215500.v1.2	0.855596285989315	0.0362000756653747
Vigun01g215550.v1.2	0.502702577638706	0.862913898954957
Vigun01g215600.v1.2	1.52564819589875	0.000479507482017876
Vigun01g215900.v1.2	0.675944052088134	0.648509874261316
Vigun01g216000.v1.2	1.02063162996656	0.00546160045715126
Vigun01g216100.v1.2	-0.536911855788329	0.346431815474996
Vigun01g216200.v1.2	0.885189127486656	0.141984561591777
Vigun01g216300.v1.2	3.03920202703052	0.000558508579278664
Vigun01g216600.v1.2	0.854183539515621	0.0632668479370931
Vigun01g216700.v1.2	-0.399539087163977	0.925320069038033
Vigun01g216800.v1.2	0.36701273474535	0.508477534649922
Vigun01g216900.v1.2	0.113390853761919	0.820426490863764
Vigun01g217000.v1.2	-0.45948779780882	0.608881853837023
Vigun01g217100.v1.2	0.0226150651589689	0.98740963904032
Vigun01g217300.v1.2	0.564941792032127	0.0584016208246896
Vigun01g217500.v1.2	0.00205782476207186	0.996609992843772
Vigun01g217600.v1.2	1.56765630488767	1.12379205770296e-06
Vigun01g217700.v1.2	0.916902854931978	0.385835010839373
Vigun01g217800.v1.2	0.221389831850168	0.822561429115315
Vigun01g217900.v1.2	0.176938471890359	0.944364329288048
Vigun01g218000.v1.2	-1.60345719680733	0.414077553389077
Vigun01g218100.v1.2	-2.06949399979341	0.150527506360177
Vigun01g218400.v1.2	0.196892417716551	0.581381797213893
Vigun01g218500.v1.2	-1.27420255753883	0.625879603408631
Vigun01g218600.v1.2	-0.711115638370065	0.00481875918587667
Vigun01g218700.v1.2	1.17115706017316	0.0271367100422359
Vigun01g218800.v1.2	-0.371249540147505	0.651417316418383
Vigun01g218900.v1.2	-0.0878270257415965	0.917228421040185
Vigun01g219000.v1.2	-0.941750856833415	0.151071711745957
Vigun01g219250.v1.2	2.76575605323915	NA
Vigun01g219300.v1.2	3.68945011742297	3.11287792920873e-08
Vigun01g219400.v1.2	-0.0371267030833075	0.980567275876571
Vigun01g219500.v1.2	-2.65500226890305	0.000332367017090783
Vigun01g219600.v1.2	2.48949702555579	1.10230620948136e-16
Vigun01g219800.v1.2	0.895063779212154	0.414077553389077
Vigun01g219900.v1.2	0.422174174448256	0.38396960618918
Vigun01g220000.v1.2	0.741256737108005	0.192810909499032
Vigun01g220100.v1.2	0.38857477881099	0.64429890973536
Vigun01g220200.v1.2	0.450000849533317	0.394352375826833
Vigun01g220300.v1.2	-2.6648592390948	1.10174919149453e-13
Vigun01g220400.v1.2	-1.03834188980653	0.713664875947879
Vigun01g220500.v1.2	-0.710026759966493	0.162044557467724
Vigun01g220700.v1.2	0.446258625009741	0.603123481313731
Vigun01g220800.v1.2	-0.110469808338547	0.874493742353545
Vigun01g220900.v1.2	0.718543786190429	0.263459832440664
Vigun01g221000.v1.2	0.729503953704489	0.171855908231588
Vigun01g221100.v1.2	8.91535312362338	1.81675949204959e-50
Vigun01g221200.v1.2	0.437662440974563	0.505630415152294
Vigun01g221400.v1.2	1.01144065202665	0.00553100271904901
Vigun01g221500.v1.2	1.59201683476964	9.09589218446229e-09
Vigun01g221600.v1.2	0.700441328856708	0.390965380596181
Vigun01g221700.v1.2	-1.14250597194729	0.0726341538960465
Vigun01g222000.v1.2	-0.659848273751424	0.745465149419523
Vigun01g222100.v1.2	-2.30742382977354	NA
Vigun01g222200.v1.2	-0.461642216023395	0.761245973361565
Vigun01g222300.v1.2	-1.89301219825023	6.70382551033879e-06
Vigun01g222400.v1.2	0.0704489854977591	0.96643344682937
Vigun01g222500.v1.2	0.867166852684712	0.254922907492265
Vigun01g222600.v1.2	-0.189498637685048	0.798471080710018
Vigun01g222700.v1.2	-0.399984968870714	0.563069733632741
Vigun01g222800.v1.2	0.0889939651340249	0.891427829178229
Vigun01g222900.v1.2	-0.0922597156345704	0.944121566823553
Vigun01g223000.v1.2	-0.507718105441203	0.613568393085861
Vigun01g223100.v1.2	-1.13629445681892	0.00056781855561762
Vigun01g223200.v1.2	-1.19747878362312	0.0024742595340394
Vigun01g223300.v1.2	-0.250856365526802	0.722773678374285
Vigun01g223400.v1.2	0.646378515352022	0.506589455020513
Vigun01g223500.v1.2	-1.23437904779347	0.563183685231789
Vigun01g223600.v1.2	0.322568221564834	0.675438217598483
Vigun01g223700.v1.2	0.379888317286723	0.335990200358077
Vigun01g223800.v1.2	-0.356797088494254	0.688492764237193
Vigun01g223900.v1.2	-0.170097460443154	0.763345324451671
Vigun01g224000.v1.2	1.10875566462636	0.424283834406184
Vigun01g224100.v1.2	1.51603539075592	4.09492099336924e-05
Vigun01g224200.v1.2	-1.06775882055723	0.102669606234449
Vigun01g224300.v1.2	0.0791080278897994	0.92661959952185
Vigun01g224400.v1.2	-0.0203333021938911	0.983517383785129
Vigun01g224500.v1.2	-0.535462273189191	0.16930413296609
Vigun01g224600.v1.2	0.177385211957063	0.65698066241494
Vigun01g224700.v1.2	0.399932662955277	0.290096115202307
Vigun01g224900.v1.2	-1.85080480452292	0.475645687379082
Vigun01g225100.v1.2	0.242094435877266	0.920460170116886
Vigun01g225200.v1.2	0.28599212280849	0.443021149147043
Vigun01g225300.v1.2	1.47068500816592	NA
Vigun01g225400.v1.2	-0.116502524263753	0.886282398724498
Vigun01g225500.v1.2	3.50617503820003	5.85715927138175e-08
Vigun01g225600.v1.2	0.982948794712499	0.419749495940605
Vigun01g225800.v1.2	0.260005377937145	0.774710552004181
Vigun01g225900.v1.2	-0.643454488700536	0.671346515362723
Vigun01g226100.v1.2	0.645309962562907	0.0117228598918316
Vigun01g226200.v1.2	0.0478330231580173	0.923771062372364
Vigun01g226300.v1.2	-0.255702953625693	0.629013042669888
Vigun01g226400.v1.2	0.168603098339	0.851686599020513
Vigun01g226500.v1.2	-0.975337166582557	0.241532571726443
Vigun01g226600.v1.2	-0.0111057676279662	0.98113643038899
Vigun01g226700.v1.2	-1.13088041941696	0.0138987922739493
Vigun01g226800.v1.2	-0.00144663846342747	0.998154956176969
Vigun01g226900.v1.2	0.762148423674708	0.857449219613955
Vigun01g227000.v1.2	-0.648166679381343	0.541171553031856
Vigun01g227100.v1.2	-1.00129991934087	0.0600837045003087
Vigun01g227200.v1.2	-9.34796047984394	3.04298610236946e-58
Vigun01g227300.v1.2	-1.65283536651219	1.1692885472843e-07
Vigun01g227400.v1.2	-0.960960821572563	0.00602007205220989
Vigun01g227500.v1.2	0.953719130753612	0.0474763962824323
Vigun01g227600.v1.2	0.57930032632337	0.390545092717283
Vigun01g227700.v1.2	0.287804541441072	0.578614368710067
Vigun01g227800.v1.2	-2.97346601032327	4.59136606176435e-05
Vigun01g227900.v1.2	-3.49153843917169	0.00026380323973483
Vigun01g228301.v1.2	-0.964211189846852	0.0113689355015822
Vigun01g228400.v1.2	0.177319001939744	0.827063706706479
Vigun01g228500.v1.2	1.1295113090535	NA
Vigun01g228600.v1.2	0.178023077437778	0.671086096323397
Vigun01g228700.v1.2	0.599860466921901	0.0203188768346163
Vigun01g228800.v1.2	-0.0283954434754259	0.958230975380719
Vigun01g228900.v1.2	0.115915250862052	0.78324656519132
Vigun01g229000.v1.2	0.587055773105724	0.369967357809132
Vigun01g229100.v1.2	0.165941003443005	0.803767251592079
Vigun01g229400.v1.2	-0.638734559200402	0.279176061102594
Vigun01g229500.v1.2	2.4193735645574	3.59588233253195e-16
Vigun01g229600.v1.2	-0.0908111130193937	0.831492493483188
Vigun01g229700.v1.2	0.749974389197482	0.561618286756532
Vigun01g229800.v1.2	-0.262686855183381	NA
Vigun01g229900.v1.2	0.458054247258845	0.499477453029095
Vigun01g230100.v1.2	2.26758315312458	4.42882004631741e-05
Vigun01g230200.v1.2	1.49325429018293	0.0478813122301261
Vigun01g230300.v1.2	-0.188166858998125	0.731178764754596
Vigun01g230400.v1.2	4.92042804150123	2.87113637499713e-75
Vigun01g230600.v1.2	-0.062730024831363	0.900847857112718
Vigun01g230700.v1.2	-0.313537415813496	0.464979588157795
Vigun01g230800.v1.2	-0.858786877957537	0.103904070491125
Vigun01g230900.v1.2	0.268942599910158	0.806150703893103
Vigun01g231400.v1.2	-1.20364380265517	0.0124179970373699
Vigun01g231450.v1.2	1.4146544036214	0.556188431315793
Vigun01g231500.v1.2	1.08760396716074	0.210946316123831
Vigun01g231550.v1.2	-0.913387216054783	0.529486610309295
Vigun01g231600.v1.2	0.605853569942963	0.0608986986764388
Vigun01g231700.v1.2	4.32691033919578	1.63681929383289e-10
Vigun01g231800.v1.2	1.55971757168253	0.00416456678389733
Vigun01g232000.v1.2	-1.15813373469388	0.0785770537276097
Vigun01g232100.v1.2	-3.07005276541568	6.38535395107436e-15
Vigun01g232300.v1.2	-0.737284870695657	0.155795845890798
Vigun01g232400.v1.2	0.330549548439827	0.676965125643384
Vigun01g232500.v1.2	1.12561189931504	0.577411876888612
Vigun01g232600.v1.2	-0.529341640813004	0.316855907257086
Vigun01g232700.v1.2	2.45454902523472	0.27479694848342
Vigun01g232800.v1.2	-0.12948074393611	0.785462656592143
Vigun01g232900.v1.2	0.148380908905962	0.800996190992869
Vigun01g233100.v1.2	3.50358332861186	1.23121604329885e-06
Vigun01g233200.v1.2	1.23711947471594	0.183228931313944
Vigun01g233300.v1.2	2.11383694212578	3.06395835324681e-12
Vigun01g233400.v1.2	0.012710703757761	0.990504238002747
Vigun01g233500.v1.2	-0.227491538759272	0.732533585917873
Vigun01g233600.v1.2	3.15116569139698	0.185933341900523
Vigun01g233700.v1.2	0.871147392986922	0.292921809146578
Vigun01g233800.v1.2	-0.131420683370049	0.852219866577228
Vigun01g233900.v1.2	0.052455478352562	0.953146472419229
Vigun01g234000.v1.2	1.80010521726305	NA
Vigun01g234100.v1.2	-0.21353660689218	0.928155822634692
Vigun01g234300.v1.2	-0.739015529919443	0.126225791409674
Vigun01g234400.v1.2	0.201966318085536	0.640890390066076
Vigun01g234500.v1.2	0.588155292996266	0.190153873966651
Vigun01g234600.v1.2	-0.103423136230985	0.920265663399879
Vigun01g234700.v1.2	-0.438335554108216	0.58400354059039
Vigun01g234800.v1.2	0.546067608509025	0.124188312775061
Vigun01g235000.v1.2	-1.35652169272224	0.562110771518578
Vigun01g235100.v1.2	-0.464679296771604	0.560564328424169
Vigun01g235300.v1.2	0.0236088058217159	0.974491540668449
Vigun01g235350.v1.2	-2.93132989096911	NA
Vigun01g235400.v1.2	3.26887889041803	2.95238523993726e-08
Vigun01g235600.v1.2	0.790290200722784	0.756683866134805
Vigun01g235700.v1.2	-0.206579897331577	0.933804009505557
Vigun01g235800.v1.2	1.39290740195636	0.0694080750160653
Vigun01g235900.v1.2	-1.59350268399205	0.0188285707573626
Vigun01g236000.v1.2	-0.0704037834043249	0.934167401034378
Vigun01g236100.v1.2	1.11388369428092	0.000444980356000513
Vigun01g236200.v1.2	0.51870543905589	0.482486012541097
Vigun01g236400.v1.2	0.831393151401552	0.0247602441417024
Vigun01g236500.v1.2	-2.48902151010399	NA
Vigun01g236600.v1.2	0.433912583126719	0.637288753667046
Vigun01g236700.v1.2	-0.857417826287537	0.00827537639295721
Vigun01g236800.v1.2	-0.399100002855424	0.169111453114488
Vigun01g236900.v1.2	-0.175797431717516	0.728098220774625
Vigun01g237000.v1.2	0.197774366800666	0.868557468841659
Vigun01g237200.v1.2	-0.634170207917436	0.289963877317108
Vigun01g237300.v1.2	-0.127278031673323	0.736957990685719
Vigun01g237400.v1.2	-0.358380511298756	0.463363901545714
Vigun01g237500.v1.2	-0.0375740115261474	0.949868040618632
Vigun01g237550.v1.2	-0.459093211446702	0.531528617235638
Vigun01g237600.v1.2	0.220627875461191	0.717560552084245
Vigun01g237700.v1.2	0.867416441400302	0.00622120847439896
Vigun01g237800.v1.2	-0.265247143767118	0.606044783825506
Vigun01g237900.v1.2	0.377076679634472	0.772963120989071
Vigun01g238100.v1.2	-0.236406178223232	0.696476534080534
Vigun01g238200.v1.2	-0.109984220815761	0.835567153476344
Vigun01g238400.v1.2	-0.530950217614372	0.747804206046188
Vigun01g238500.v1.2	0.0467885590620789	0.985146814471157
Vigun01g238700.v1.2	0.396397884373779	0.541171553031856
Vigun01g238800.v1.2	-3.79421754569542	0.00451313680865487
Vigun01g238900.v1.2	-0.585722416291093	0.388324581878454
Vigun01g239000.v1.2	1.25892027683475	0.0320233496217484
Vigun01g239200.v1.2	-0.0441907996971749	0.941170351606259
Vigun01g239300.v1.2	1.86984440927103	0.487981260671927
Vigun01g239900.v1.2	0.491842047095721	0.165325222471267
Vigun01g240100.v1.2	0.113896204787684	0.911408256482914
Vigun01g240300.v1.2	1.57665140633843	NA
Vigun01g240400.v1.2	0.66230437518535	NA
Vigun01g240500.v1.2	-1.49588304072985	0.0158052780195714
Vigun01g240600.v1.2	-0.30842880114446	0.592031758625419
Vigun01g240700.v1.2	-0.196054922675386	0.919033915938474
Vigun01g240800.v1.2	0.502649081933793	0.788229661839175
Vigun01g240900.v1.2	-3.31569867597113	0.137288156152613
Vigun01g241000.v1.2	2.23077866956986	0.00720148676934279
Vigun01g241100.v1.2	0.444896494283722	0.10565876682287
Vigun01g241200.v1.2	-0.857229969527593	0.73788149516503
Vigun01g241300.v1.2	-1.46457419960525	0.00049828643603384
Vigun01g241400.v1.2	0.352257486067041	0.272764821776006
Vigun01g241500.v1.2	-1.37481427242163	6.52402441805031e-05
Vigun01g241600.v1.2	-2.35560581204222	5.15308194104164e-09
Vigun01g241700.v1.2	0.561221411751864	0.227618289852324
Vigun01g241800.v1.2	0.0713485171147029	0.964761773420465
Vigun01g241900.v1.2	0.131665435079439	0.921696149662628
Vigun01g242000.v1.2	-0.00297252737145784	0.999037245140614
Vigun01g242100.v1.2	-0.309255997462327	0.759184624601094
Vigun01g242200.v1.2	0.121771493196476	0.883502447335919
Vigun01g242300.v1.2	-0.615945811746984	0.111259375677048
Vigun01g242400.v1.2	0.0350775095038672	0.986280228825876
Vigun01g242500.v1.2	0.0496139623036059	0.974491540668449
Vigun01g242600.v1.2	-0.359581557815962	0.402165930369041
Vigun01g242700.v1.2	-0.661079238997202	0.40509773074861
Vigun01g242800.v1.2	-0.0801130784626908	0.920506478302536
Vigun01g242900.v1.2	-0.118007076896443	0.930285735311142
Vigun01g243000.v1.2	-1.33721862180228	0.0307857085686726
Vigun01g243100.v1.2	0.0278066610976884	0.973213484773731
Vigun01g243200.v1.2	1.54955058106108	NA
Vigun01g243300.v1.2	1.01509363103223	0.0380918350824132
Vigun01g243400.v1.2	-0.256817654300366	0.523837163918515
Vigun01g243500.v1.2	0.0314224830946542	0.968966019283535
Vigun01g243600.v1.2	0.391614350127388	0.790826320651151
Vigun01g243700.v1.2	-0.355048510689241	0.399829438509807
Vigun01g243800.v1.2	1.62607894459185	0.0202837387867255
Vigun01g243900.v1.2	2.11219954246169	NA
Vigun01g244000.v1.2	2.10984150716188	2.95484391908285e-07
Vigun01g244100.v1.2	0.28158255749232	0.635151877258803
Vigun01g244200.v1.2	-0.0406317076377606	0.974491540668449
Vigun01g244400.v1.2	0.0827658000599333	0.857435451241607
Vigun01g244500.v1.2	0.658618208242948	0.652168542590415
Vigun01g244600.v1.2	-2.1817506677492	0.00241714190606788
Vigun01g244700.v1.2	-0.573429726594993	0.479520134513276
Vigun01g244800.v1.2	0.173823595195261	0.89607689834735
Vigun01g244900.v1.2	0.524365886300247	0.584703290069402
Vigun01g245000.v1.2	0.147483886591778	0.864544373701183
Vigun01g245100.v1.2	-0.567227032214996	0.0488008937565637
[truncated: 21,422 more rows]

## Sheet: k2056_exp-K2056_control
Gene id	log2(FC)	FDR
Vigun01g000100.v1.2	0.267989914391455	0.731525427217736
Vigun01g000200.v1.2	-0.51116863382325	0.0682931981228819
Vigun01g000250.v1.2	-1.32698802948433	0.424209639306588
Vigun01g000300.v1.2	-1.21817866412968	0.00655049571809486
Vigun01g000700.v1.2	0.446913151350371	0.462345950223161
Vigun01g000900.v1.2	0.483349849017847	0.777701863783506
Vigun01g001125.v1.2	-0.321869113456899	0.875803755321285
Vigun01g001175.v1.2	3.19524630521484	0.332643012491952
Vigun01g001200.v1.2	1.72684227977791	0.26739304572684
Vigun01g001400.v1.2	-0.923887553871696	0.234963920036079
Vigun01g001500.v1.2	0.232032159688647	0.638232003410266
Vigun01g001600.v1.2	0.26841924174961	0.613084173775438
Vigun01g001700.v1.2	4.44369941034742	NA
Vigun01g001800.v1.2	0.196237981899583	0.75456543502396
Vigun01g002000.v1.2	0.714213578100842	0.00708447432077568
Vigun01g002100.v1.2	0.109403056998067	0.810125490191403
Vigun01g002200.v1.2	-0.399587051835069	0.365596149940393
Vigun01g002300.v1.2	-0.0521768495164362	0.958870129108819
Vigun01g002400.v1.2	-0.432365650432259	0.519321533258881
Vigun01g002500.v1.2	0.498573074944823	0.113566908490782
Vigun01g003000.v1.2	0.0354818281199759	0.952352683855238
Vigun01g003100.v1.2	0.344383106237395	0.543182087778305
Vigun01g003300.v1.2	0.222547044312239	0.943069472208531
Vigun01g003400.v1.2	-0.539125681677612	0.164460170057454
Vigun01g003450.v1.2	0.127636071589917	0.855397914283005
Vigun01g003600.v1.2	-0.00700406806576132	0.991593315821453
Vigun01g003700.v1.2	0.647861370354742	0.200912812870102
Vigun01g003750.v1.2	0.615441132442262	0.0216316397760272
Vigun01g004100.v1.2	-0.474703111273769	0.794536769023462
Vigun01g004200.v1.2	0.36993390148104	0.528076616532038
Vigun01g004300.v1.2	1.16658558261071	0.0643087566963925
Vigun01g004400.v1.2	0.316814660319046	0.5704719971285
Vigun01g004500.v1.2	-0.287703838125346	0.920750472521819
Vigun01g004700.v1.2	0.132367320342022	0.87509160035572
Vigun01g005200.v1.2	0.0443276799637104	0.91148120046043
Vigun01g005300.v1.2	-0.0999316549677724	0.828794086254411
Vigun01g005400.v1.2	0.284206374881805	0.860607657634329
Vigun01g005500.v1.2	-0.538053594296218	0.210531803856626
Vigun01g005600.v1.2	-0.592948724551674	0.0501494666372047
Vigun01g005700.v1.2	-1.76742498250956	0.00436225268100363
Vigun01g005800.v1.2	-0.218861413371597	0.84348556252542
Vigun01g005900.v1.2	-0.117088718950216	0.880074598617217
Vigun01g006000.v1.2	-0.605075846918687	0.0764282654388645
Vigun01g006100.v1.2	-0.0347502354893427	0.979383864054328
Vigun01g006200.v1.2	-0.258014068098329	0.628283184533847
Vigun01g006300.v1.2	0.175787252578531	0.670337244584803
Vigun01g006400.v1.2	0.6116838416558	0.119058668253988
Vigun01g006500.v1.2	0.422890687644341	0.153207367478216
Vigun01g006600.v1.2	0.884249830204905	0.0490464853578641
Vigun01g006700.v1.2	0.600825716250771	0.559905070450917
Vigun01g006800.v1.2	1.16102861189055	0.193622784127311
Vigun01g006900.v1.2	0.7411936295576	0.204342758601293
Vigun01g007000.v1.2	0.54815033763618	0.618580333222662
Vigun01g007100.v1.2	0.716839024448359	0.194206769018729
Vigun01g007200.v1.2	-0.0786025011758223	0.92469920127393
Vigun01g007300.v1.2	1.56985904979153	0.111219576118637
Vigun01g007500.v1.2	0.744694581994148	0.165673443792692
Vigun01g007600.v1.2	0.782593484206748	0.206370390316031
Vigun01g007650.v1.2	-2.00285635457496	NA
Vigun01g007700.v1.2	0.169143969016155	0.87396776244468
Vigun01g007800.v1.2	-0.97570810052047	0.309719288279585
Vigun01g007900.v1.2	-0.929849109237286	0.00226492615907552
Vigun01g008000.v1.2	-0.0946606878573766	0.945780170232655
Vigun01g008100.v1.2	-0.34755650288291	0.583175660763553
Vigun01g008500.v1.2	0.129238411858342	0.906869247071083
Vigun01g008600.v1.2	-0.267554224694483	0.806053047676338
Vigun01g008800.v1.2	0.345978955979461	0.799091111809002
Vigun01g008900.v1.2	0.124064035550764	0.909346666428092
Vigun01g009000.v1.2	2.12759581461243	2.76336092228516e-16
Vigun01g009100.v1.2	-0.372173407228157	0.387128807678168
Vigun01g009300.v1.2	0.277404644707101	0.704463723811822
Vigun01g009400.v1.2	-3.19241621184244	8.6522415016495e-05
Vigun01g009500.v1.2	0.380034606288165	0.156121717580412
Vigun01g009600.v1.2	0.144133250235658	0.801737851267296
Vigun01g009700.v1.2	-0.431648335809242	0.694176374843731
Vigun01g009800.v1.2	0.279024188771617	0.697940162659126
Vigun01g009900.v1.2	-0.275164256579603	0.410514530542082
Vigun01g010000.v1.2	0.0341566517373915	0.960105529736708
Vigun01g010100.v1.2	-1.0309034140501	0.0502877569361721
Vigun01g010200.v1.2	-1.12794858166706	0.00551175935086452
Vigun01g010300.v1.2	-2.94213228382304	0.000315347594081246
Vigun01g010400.v1.2	-1.38223930437142	0.00364565220817893
Vigun01g010500.v1.2	-1.14805286052133	0.261280731161819
Vigun01g010600.v1.2	-2.98262313505248	5.16170675915988e-06
Vigun01g010700.v1.2	0.0494778899192841	0.921867809978585
Vigun01g010800.v1.2	1.04363334920822	0.236737712794038
Vigun01g010900.v1.2	0.717562328439021	0.289944447642979
Vigun01g011100.v1.2	-0.0424439639871479	0.945622899715426
Vigun01g011200.v1.2	-0.259440363126389	0.593362493824395
Vigun01g011300.v1.2	0.557391016331429	0.554263918737346
Vigun01g011400.v1.2	-3.42896932164483	NA
Vigun01g011500.v1.2	-1.67591806190791	0.000488302363291557
Vigun01g011700.v1.2	0.201452565266155	0.750752027389724
Vigun01g011800.v1.2	0.205391195545884	0.862703954395964
Vigun01g012000.v1.2	0.158616395306299	0.802131396553267
Vigun01g012100.v1.2	0.0310392267023786	0.951013678052551
Vigun01g012250.v1.2	0.247049845893107	0.640699044238788
Vigun01g012300.v1.2	-2.22840009518716	0.0048182148070822
Vigun01g012400.v1.2	-0.465210972004154	0.638781960090551
Vigun01g012600.v1.2	1.54156686523502	0.00871977209439508
Vigun01g012700.v1.2	1.19852063383834	0.152013892073229
Vigun01g012800.v1.2	1.96635330044614	0.274640912100114
Vigun01g012900.v1.2	0.0870468822636833	0.844018676660793
Vigun01g013000.v1.2	-0.410697611775731	0.398489284638003
Vigun01g013100.v1.2	0.25279176543553	0.728215115475738
Vigun01g013200.v1.2	0.0873798034189507	0.830039026673875
Vigun01g013350.v1.2	0.894737268796397	0.00662567035915796
Vigun01g013500.v1.2	1.88573340186873	0.423615093533925
Vigun01g013700.v1.2	0.360712536182775	0.439960480806497
Vigun01g013800.v1.2	-0.197924051027462	0.669213105938013
Vigun01g013900.v1.2	0.557175694528658	0.0560789677934059
Vigun01g014000.v1.2	-0.931057355906625	0.104360962002216
Vigun01g014100.v1.2	1.37750033419779	0.158493895371225
Vigun01g014200.v1.2	0.515507398353156	0.621027361017809
Vigun01g014300.v1.2	-0.0262905564218883	0.977311572919213
Vigun01g014400.v1.2	0.180124767187202	0.750233142176586
Vigun01g014500.v1.2	0.775027713109181	0.189308622614861
Vigun01g014600.v1.2	-0.383676569415313	0.275206983708812
Vigun01g014700.v1.2	-1.18922776824908	0.560222677018399
Vigun01g014800.v1.2	-0.0523035445077308	0.960369212612374
Vigun01g015100.v1.2	0.127503393757771	NA
Vigun01g015401.v1.2	1.0880658524118	2.46114905646197e-05
Vigun01g015500.v1.2	-0.0718577902843914	0.946806915777208
Vigun01g015600.v1.2	-1.95648607843379	0.00414323068284314
Vigun01g015700.v1.2	0.355417497209129	0.709058652256975
Vigun01g015900.v1.2	1.50023328898661	0.235258675801
Vigun01g016000.v1.2	0.0285727820965746	0.958481686045209
Vigun01g016100.v1.2	-0.0300693986364983	0.985794796217557
Vigun01g016200.v1.2	0.714237048709464	0.362329306597261
Vigun01g016400.v1.2	-3.74106986019608	3.73919291773281e-21
Vigun01g016500.v1.2	-1.11027058052542	0.0229889929255731
Vigun01g016600.v1.2	-0.103889089687879	0.809002867530315
Vigun01g016700.v1.2	0.1258408240636	0.836979222815616
Vigun01g016900.v1.2	0.0990020597576844	0.886282746893029
Vigun01g017200.v1.2	0.126475121247158	0.846699058318381
Vigun01g017300.v1.2	0.627936803714695	0.376352076646189
Vigun01g017400.v1.2	0.400055188769314	0.725242058568805
Vigun01g019500.v1.2	0.244414653627007	0.591577190172406
Vigun01g019600.v1.2	0.659638999542872	0.489381692513057
Vigun01g019800.v1.2	-0.152061966138066	0.811568648626771
Vigun01g019900.v1.2	0.98511672988301	0.000180955152835357
Vigun01g020000.v1.2	9.39512970166533	3.83465569419976e-89
Vigun01g020100.v1.2	0.594865175672844	0.178063535064073
Vigun01g020200.v1.2	0.493954240132914	0.410957808152934
Vigun01g020300.v1.2	-0.0252842974705163	0.986760745551499
Vigun01g020400.v1.2	-1.81597415133366	0.0113280168749007
Vigun01g020500.v1.2	-2.00513875002897	0.00223799198841038
Vigun01g020600.v1.2	-1.95765424760225	0.00426360946552416
Vigun01g020900.v1.2	-0.318597042635709	0.905308939597076
Vigun01g021100.v1.2	-0.159948947496725	0.729605739429364
Vigun01g021200.v1.2	0.260443649575305	0.532658401347383
Vigun01g021300.v1.2	0.105656049094439	0.838744876365151
Vigun01g021400.v1.2	-0.202244170317173	0.585311804858352
Vigun01g021450.v1.2	-1.00847509024863	NA
Vigun01g021500.v1.2	0.377705392868235	0.675072725407713
Vigun01g021600.v1.2	0.320658655050166	0.464460253780038
Vigun01g021700.v1.2	-0.00464419241833813	0.996365961242657
Vigun01g021800.v1.2	0.523472134985774	0.261552426279005
Vigun01g021900.v1.2	0.250203929265807	0.685885519011472
Vigun01g022000.v1.2	0.697563197116534	0.255211626013262
Vigun01g022100.v1.2	0.940362326509304	0.0746843853841166
Vigun01g022200.v1.2	0.0972666360012769	0.910222757733679
Vigun01g022300.v1.2	-0.17100220289898	0.657918423429466
Vigun01g022366.v1.2	0.41080135316566	0.635187979625697
Vigun01g022500.v1.2	1.37416086014358	NA
Vigun01g022700.v1.2	-0.479649277911534	0.739444174211828
Vigun01g022800.v1.2	0.623533274281815	0.651042839129769
Vigun01g022900.v1.2	-0.301436554231228	NA
Vigun01g023000.v1.2	1.55617353623113	0.23613920203424
Vigun01g023100.v1.2	-0.386390745904426	0.46985056262817
Vigun01g023200.v1.2	0.0327245412507301	0.987798530518196
Vigun01g023300.v1.2	0.657133618391659	0.057035291804858
Vigun01g023400.v1.2	0.292944900992724	0.795749897898159
Vigun01g023500.v1.2	0.315648540996955	0.279844299900816
Vigun01g023600.v1.2	0.793806824207496	0.130347337718896
Vigun01g023700.v1.2	0.320728357423997	0.482963569525969
Vigun01g023800.v1.2	-0.69440552897658	0.21903288879284
Vigun01g024000.v1.2	-0.367793068590405	0.404294592299432
Vigun01g024100.v1.2	-1.25439431734501	NA
Vigun01g024200.v1.2	0.660683224020811	0.581640762287126
Vigun01g024300.v1.2	0.10812384335204	0.896450360672645
Vigun01g024400.v1.2	1.06113551099026	0.261095223276021
Vigun01g024500.v1.2	-0.23726256120361	0.772977074998485
Vigun01g024600.v1.2	-1.88540654328348	0.0016983149562059
Vigun01g024700.v1.2	-4.24118666359188	5.88611665500944e-19
Vigun01g024800.v1.2	-0.227225380759374	0.540176855104074
Vigun01g024900.v1.2	0.79714774677697	0.376163518259106
Vigun01g025200.v1.2	-2.90964135418584	0.000751900999597359
Vigun01g025300.v1.2	-0.197144576399895	0.906810512218873
Vigun01g025400.v1.2	-0.350434842876219	0.880240428839501
Vigun01g025500.v1.2	0.39663960445535	0.814970472018347
Vigun01g025600.v1.2	0.535413961715718	0.381821673134812
Vigun01g025700.v1.2	0.929127219725297	0.107600919014768
Vigun01g025800.v1.2	0.321020678698857	0.810778847672116
Vigun01g025900.v1.2	1.127049560613	0.172671258411362
Vigun01g026000.v1.2	-0.0378383403151443	0.98046466737968
Vigun01g026200.v1.2	-0.234356085511202	0.65692115203998
Vigun01g026300.v1.2	0.659258212207668	0.0991764730426287
Vigun01g026432.v1.2	-0.568237039383774	0.445311092177844
Vigun01g026500.v1.2	-2.11915895543101	0.14284379656304
Vigun01g026550.v1.2	-1.427245772427	NA
Vigun01g026600.v1.2	-0.297473756068738	0.771494394275969
Vigun01g026900.v1.2	0.220063729866719	0.599082975396105
Vigun01g027000.v1.2	0.30281253252384	0.778478253232059
Vigun01g027100.v1.2	-0.226849451033772	0.641534536335406
Vigun01g027200.v1.2	1.35156492946333	0.00272635461943062
Vigun01g027300.v1.2	0.293031818382904	0.65618682036585
Vigun01g027401.v1.2	-0.901262393746382	0.427769003143991
Vigun01g027500.v1.2	-0.18818936017258	0.73243502642004
Vigun01g027600.v1.2	0.550060893339383	0.234150577402996
Vigun01g027800.v1.2	0.455480121613559	0.776080370588697
Vigun01g028000.v1.2	-2.26313816297166	NA
Vigun01g028200.v1.2	1.44763973498557	0.488488157837968
Vigun01g028300.v1.2	1.11332924472147	0.148168524503988
Vigun01g028400.v1.2	0.0714700084607783	0.937081713556354
Vigun01g028500.v1.2	-0.82710509968429	0.233305396420047
Vigun01g028600.v1.2	-1.13291715682581	0.643568106998254
Vigun01g028700.v1.2	1.59333117698417	0.0338550025617404
Vigun01g028900.v1.2	0.578057413566991	0.274292768879027
Vigun01g029000.v1.2	-2.23848111513567	2.94972850560511e-07
Vigun01g029100.v1.2	-0.733859281708543	0.213208697095208
Vigun01g029150.v1.2	1.64872707203232	0.0244278346908934
Vigun01g029200.v1.2	-0.679362209556532	0.133397220491671
Vigun01g029300.v1.2	0.268359535761633	0.718340300353862
Vigun01g029400.v1.2	0.681576939291033	0.0403214422128576
Vigun01g029500.v1.2	0.165198007721335	0.865465372951816
Vigun01g029600.v1.2	0.00114270757684258	0.998256112826878
Vigun01g029700.v1.2	0.298686887192721	0.702906533637242
Vigun01g029800.v1.2	-0.00632203975046079	0.994182218868173
Vigun01g029900.v1.2	0.499859757943361	NA
Vigun01g030000.v1.2	0.200054595383309	0.795605303882384
Vigun01g030100.v1.2	0.582656141067993	0.120921143793732
Vigun01g030300.v1.2	0.288730285186431	0.59441192388738
Vigun01g030400.v1.2	0.543047838911222	0.225688162090414
Vigun01g030500.v1.2	1.24667090159829	NA
Vigun01g030600.v1.2	7.45893446358621	2.48438226621321e-23
Vigun01g030700.v1.2	0.790105653881904	NA
Vigun01g030800.v1.2	8.21530844216977	7.95999705503904e-35
Vigun01g030900.v1.2	0.253424441806228	0.649398540035155
Vigun01g031100.v1.2	0.167031387346208	0.775888880538889
Vigun01g031200.v1.2	1.45493324231463	0.20305583110551
Vigun01g031300.v1.2	-0.473624900397415	0.902691596012158
Vigun01g031400.v1.2	0.336810818907937	0.542953730234734
Vigun01g031600.v1.2	-2.01213398378367	0.0179955979212291
Vigun01g031800.v1.2	-1.81601543122593	NA
Vigun01g031900.v1.2	-0.550615003873596	0.666174136799019
Vigun01g032000.v1.2	-0.720184935579141	0.688046083204598
Vigun01g032100.v1.2	0.848151713196165	0.119455016338391
Vigun01g032200.v1.2	0.0659399547093851	0.909346666428092
Vigun01g032300.v1.2	-2.57661812128394	0.106638164979584
Vigun01g033500.v1.2	-2.53815310403153	0.0189111757503749
Vigun01g033701.v1.2	1.10604027742386	0.337837378682515
Vigun01g033800.v1.2	0.518843537449809	0.10975064840672
Vigun01g034033.v1.2	0.763009531211001	0.862703954395964
Vigun01g034100.v1.2	-0.481657445813578	0.196465934325671
Vigun01g034200.v1.2	-0.331475600306945	0.404286458363646
Vigun01g034300.v1.2	0.112375226524646	0.913904445691262
Vigun01g034400.v1.2	0.154604345966396	0.789953323804083
Vigun01g034500.v1.2	-0.764125704113424	0.0646978634280927
Vigun01g034600.v1.2	-0.45119378237736	0.399587872098554
Vigun01g034700.v1.2	-0.646144738458957	0.421103310130306
Vigun01g034800.v1.2	-0.233540341006921	0.601241679064556
Vigun01g034900.v1.2	0.267911079366436	0.661965865031843
Vigun01g035000.v1.2	0.652969728539734	0.69273267582913
Vigun01g035200.v1.2	0.207091606491428	0.619409205324667
Vigun01g035400.v1.2	-0.101548419956956	0.950763197210846
Vigun01g035500.v1.2	-1.39072858157838	0.0217056580524503
Vigun01g035700.v1.2	-0.29039584990223	0.842370315069039
Vigun01g035800.v1.2	0.228039657056326	0.775141920640149
Vigun01g036100.v1.2	-0.900105023370037	0.00772966802036732
Vigun01g036200.v1.2	-0.280348832107022	0.486432103224341
Vigun01g036300.v1.2	-0.78768804819049	0.0734984123686929
Vigun01g036400.v1.2	0.294292409796905	0.792595985239982
Vigun01g036500.v1.2	0.340707458854976	0.487923858508143
Vigun01g036600.v1.2	-0.0953430605461827	0.946684473499559
Vigun01g036700.v1.2	-1.20675138134696	0.0312402136835174
Vigun01g036800.v1.2	1.15492706726451	0.101427450012742
Vigun01g036900.v1.2	-0.636229006549938	0.110324614584537
Vigun01g037000.v1.2	0.33259852875199	0.396400710824489
Vigun01g037100.v1.2	0.273617828809984	0.721001524226158
Vigun01g037200.v1.2	-0.00745013308366583	0.994644073459343
Vigun01g037300.v1.2	0.308857946725111	0.64765852434779
Vigun01g037600.v1.2	-1.66083861958934	0.0605054853605025
Vigun01g037700.v1.2	3.39147142745739	NA
Vigun01g037800.v1.2	5.40305582723679	0.000697114609670372
Vigun01g037900.v1.2	4.95163388889178	5.25789116216882e-38
Vigun01g038000.v1.2	4.17971004856243	1.3055101673318e-06
Vigun01g038200.v1.2	-0.890564365129418	0.662369592063708
Vigun01g038400.v1.2	0.832773034137649	0.0321615589917812
Vigun01g038500.v1.2	0.99321988087721	0.00425521627924154
Vigun01g038600.v1.2	0.763989915236027	0.00181877672904864
Vigun01g038700.v1.2	-2.13108116331555	0.0261807935667009
Vigun01g038800.v1.2	0.735808444227257	0.274011553718203
Vigun01g039000.v1.2	0.0726879079950995	0.943796523888873
Vigun01g039100.v1.2	-0.781520351237202	0.00420425321529255
Vigun01g039200.v1.2	-0.887575948510154	0.058888224152636
Vigun01g039300.v1.2	1.80650976314272	0.664356076610963
Vigun01g039400.v1.2	1.52340387229436	NA
Vigun01g039500.v1.2	-0.702789040037321	0.20728734287896
Vigun01g039600.v1.2	0.401111058958704	0.554281602920855
Vigun01g039700.v1.2	-0.0682811733049379	0.962610767398273
Vigun01g039800.v1.2	0.64618104230792	0.311320769386419
Vigun01g039900.v1.2	0.110127373803803	0.784431140504336
Vigun01g040100.v1.2	0.84645198561141	0.0613022670898525
Vigun01g040200.v1.2	-0.572424544640031	0.720423809107204
Vigun01g040300.v1.2	-0.568021333141303	0.074621387129217
Vigun01g040400.v1.2	-0.207933939422359	0.79109620639705
Vigun01g040500.v1.2	-0.148137591429767	0.698020025756849
Vigun01g040600.v1.2	0.421760773946168	0.428224666282948
Vigun01g040700.v1.2	0.612016147427808	0.284528347470108
Vigun01g040800.v1.2	0.54872778635909	0.437882542856725
Vigun01g040900.v1.2	1.11392142242796	0.529836789231932
Vigun01g041000.v1.2	0.420635745532182	0.300754230110867
Vigun01g041100.v1.2	1.39804781783753	0.298896963830931
Vigun01g041200.v1.2	-0.166135415026302	0.831382790363233
Vigun01g041301.v1.2	-0.345360834922874	0.212018319010592
Vigun01g041400.v1.2	0.47345076924084	0.352854478874945
Vigun01g041500.v1.2	-0.596328375746438	0.445223900159958
Vigun01g041600.v1.2	0.460944970270057	0.775175833179698
Vigun01g041700.v1.2	-1.38054404260848	0.399924121755399
Vigun01g041800.v1.2	-0.123206632421967	0.871441591538076
Vigun01g042300.v1.2	-0.155494786636287	0.953630720768271
Vigun01g042400.v1.2	-1.53738411399897	0.147273404783102
Vigun01g042500.v1.2	-2.11647159692899	0.0521544559619627
Vigun01g042700.v1.2	-0.442561801568813	0.176016520914523
Vigun01g042900.v1.2	-1.01533532642528	0.010257773484206
Vigun01g043000.v1.2	-0.73493524449864	0.467887377529268
Vigun01g043100.v1.2	-0.389536557425015	0.572292323426842
Vigun01g043300.v1.2	0.15314279078902	0.77344857705164
Vigun01g043400.v1.2	0.205498273351441	0.884338234977663
Vigun01g043500.v1.2	0.288014138636688	0.332406996489107
Vigun01g043600.v1.2	-0.203663362376907	0.581183988045338
Vigun01g043700.v1.2	0.0231855768117461	0.976694359473563
Vigun01g044200.v1.2	-0.384181927080164	0.823677791415148
Vigun01g044300.v1.2	0.393913110857395	0.347321626892848
Vigun01g044600.v1.2	0.259405117047416	0.723034803534374
Vigun01g044700.v1.2	-0.534996528104077	NA
Vigun01g044800.v1.2	0.282200684094978	0.634501939893628
Vigun01g044900.v1.2	0.313870453378992	0.374930036628267
Vigun01g045000.v1.2	-0.21199389695503	0.680098214109378
Vigun01g045200.v1.2	2.42856175899689	0.173188091719973
Vigun01g045400.v1.2	-1.22516343517211	0.0193072974057304
Vigun01g045500.v1.2	1.38729589068653	0.704145742470449
Vigun01g045600.v1.2	0.77914209702024	0.479732923717854
Vigun01g045800.v1.2	-0.0431146005942437	0.951240750607185
Vigun01g045900.v1.2	0.0327101430370313	0.950673952042517
Vigun01g046000.v1.2	1.31107106558577	0.00710107323096232
Vigun01g046100.v1.2	-0.296078971067852	0.412817371548281
Vigun01g046200.v1.2	0.499859757943361	NA
Vigun01g046300.v1.2	3.03370899864082	0.336795885705046
Vigun01g046400.v1.2	-0.553619454131043	0.470206789337587
Vigun01g046600.v1.2	-1.21462009504333	0.423615093533925
Vigun01g046700.v1.2	-0.435463198073401	0.493859204544082
Vigun01g046800.v1.2	0.705871727026473	0.0161608559884898
Vigun01g047000.v1.2	0.583536372617217	0.487923858508143
Vigun01g047100.v1.2	0.235032958205691	0.837055940160546
Vigun01g047200.v1.2	-1.86194943534817	0.103154982984751
Vigun01g047300.v1.2	0.812560019585218	0.279039745643289
Vigun01g047400.v1.2	1.03335064631564	0.396485547402214
Vigun01g047500.v1.2	0.499438374107569	0.650915348208679
Vigun01g047600.v1.2	0.189330724797574	0.841694244781186
Vigun01g047700.v1.2	-2.95210629687834	NA
Vigun01g047800.v1.2	-0.079073050149401	0.936650700446604
Vigun01g047900.v1.2	0.634608428468779	0.0740055077248612
Vigun01g047950.v1.2	0.0343795796733799	0.985649538023974
Vigun01g048000.v1.2	-0.233715300038261	0.680271929541621
Vigun01g048100.v1.2	-0.452897263131929	0.247893897884808
Vigun01g048200.v1.2	-0.396608415577647	0.47216479863744
Vigun01g048300.v1.2	0.331615033849285	0.532658401347383
Vigun01g048400.v1.2	-0.0173460620662547	0.991176625823357
Vigun01g048500.v1.2	-0.218754873459763	0.617809965519213
Vigun01g048600.v1.2	-0.139965322934228	0.911162736739498
Vigun01g048700.v1.2	-0.715112336481365	0.0160555294050515
Vigun01g048900.v1.2	0.327544464374297	0.588483200207896
Vigun01g049000.v1.2	0.198895501599615	0.636343676107338
Vigun01g049100.v1.2	-1.03462358302591	0.703681195316588
Vigun01g049200.v1.2	-0.382414381605035	0.613821518770658
Vigun01g049300.v1.2	0.304399661243484	0.636343676107338
Vigun01g049400.v1.2	-0.160181778440166	0.807123175776898
Vigun01g049500.v1.2	0.300049365126866	0.747118674559288
Vigun01g049800.v1.2	-0.78432775050738	0.637287271706537
Vigun01g049900.v1.2	-0.151414446179309	0.74029596525679
Vigun01g050000.v1.2	0.0341062898216105	0.981950443534356
Vigun01g050100.v1.2	0.573037110823352	0.348373985245313
Vigun01g050200.v1.2	-0.815305104756376	0.433460815520579
Vigun01g050300.v1.2	-0.281035742340211	NA
Vigun01g050400.v1.2	-0.83531966545609	0.757327836156822
Vigun01g050500.v1.2	0.705168310538961	0.267281581994001
Vigun01g050800.v1.2	0.484891690169039	NA
Vigun01g050850.v1.2	-0.664175070258827	0.304595161775642
Vigun01g050900.v1.2	-3.02853477566551	1.13216863512408e-05
Vigun01g051100.v1.2	-1.59603998592791	0.278896485918105
Vigun01g051200.v1.2	-1.96028099840094	0.202801819244565
Vigun01g051400.v1.2	0.345789693366767	0.852648420703552
Vigun01g051500.v1.2	1.3902633099479	NA
Vigun01g051700.v1.2	-1.27325227806957	0.149125789337071
Vigun01g052000.v1.2	0.210634469053482	0.657918423429466
Vigun01g052100.v1.2	1.25924605698154	0.0216834575284856
Vigun01g052200.v1.2	-0.175570471580616	0.744284805831716
Vigun01g052300.v1.2	-1.58764371990398	0.00240368250608253
Vigun01g052400.v1.2	-0.481866102269546	0.440903365384828
Vigun01g052500.v1.2	0.423006729806203	0.416990801837515
Vigun01g052600.v1.2	-0.844309393744428	0.221916638400425
Vigun01g052700.v1.2	-1.68458079271845	0.481932657535355
Vigun01g052800.v1.2	0.264922460888156	0.719170507859477
Vigun01g052900.v1.2	-1.26403502000113	0.599082975396105
Vigun01g053100.v1.2	0.286254518519518	0.497838872650372
Vigun01g053200.v1.2	-0.0647197032364151	0.917550177015259
Vigun01g053400.v1.2	0.317094147915727	0.538615331075085
Vigun01g053450.v1.2	0.000263686605469519	NA
Vigun01g053500.v1.2	0.701681569131607	0.411874433487781
Vigun01g053800.v1.2	0.267735084242398	0.64844491831517
Vigun01g054000.v1.2	-1.01759050021025	0.0144207793314277
Vigun01g054100.v1.2	-0.456936850150026	0.380203389834864
Vigun01g054200.v1.2	-0.195724116292629	0.793345647283195
Vigun01g054300.v1.2	-0.134145867022008	0.788022915560797
Vigun01g054400.v1.2	0.152931785255218	0.834782052958659
Vigun01g054500.v1.2	0.236790185377425	0.527110728572691
Vigun01g054600.v1.2	1.60219087144551	0.0773415409546494
Vigun01g054700.v1.2	0.692425796018536	0.338609819495583
Vigun01g054800.v1.2	0.145626097525629	0.89250722709242
Vigun01g054900.v1.2	0.212205400479786	0.629037055530378
Vigun01g055000.v1.2	1.07956582127703	NA
Vigun01g055100.v1.2	0.898247314828565	0.218102789348505
Vigun01g055200.v1.2	0.123660416002639	0.853536411216221
Vigun01g055400.v1.2	0.908554784140478	0.0963182488811103
Vigun01g055500.v1.2	-0.558892040254906	0.644762799822287
Vigun01g055600.v1.2	1.41039442897229	0.102569497914517
Vigun01g055700.v1.2	0.0166246076165214	0.98104001063835
Vigun01g055880.v1.2	0.305773041370869	0.721001524226158
Vigun01g056000.v1.2	-0.313356671859502	0.319969236858677
Vigun01g056100.v1.2	0.242915436778523	0.752422215255268
Vigun01g056200.v1.2	-0.571575564259846	0.42830620789953
Vigun01g056266.v1.2	1.24818346668964	0.517886803562139
Vigun01g056400.v1.2	0.910943642070372	0.295899099436076
Vigun01g056500.v1.2	-0.652771550393848	0.0427704476347441
Vigun01g056600.v1.2	0.824025638672057	NA
Vigun01g056700.v1.2	0.920606288967027	0.455597316797616
Vigun01g056800.v1.2	1.15452514307034	0.127321141290073
Vigun01g056900.v1.2	0.73226940474876	0.152278966871711
Vigun01g057000.v1.2	0.604986041143934	0.647110042797873
Vigun01g057132.v1.2	1.57782395705757	0.642027534356959
Vigun01g057200.v1.2	0.794634455466559	0.395983564644436
Vigun01g057300.v1.2	0.321605596865382	0.597859569313155
Vigun01g057600.v1.2	-1.56384257936657	0.598376593991513
Vigun01g057800.v1.2	-0.924871741887339	0.27043687941861
Vigun01g058000.v1.2	0.120267812166393	0.778478253232059
Vigun01g058200.v1.2	0.173667364798745	0.712467300440376
Vigun01g058300.v1.2	-0.52506434458021	0.71297973136216
Vigun01g058400.v1.2	-0.314787210943383	NA
Vigun01g058500.v1.2	0.0482724172691686	0.982783290014906
Vigun01g058600.v1.2	-1.18087915763852	0.24264722963321
Vigun01g058700.v1.2	-0.375503907937283	0.123555774644403
Vigun01g058800.v1.2	1.14182472608638	6.41828881433322e-05
Vigun01g058900.v1.2	-0.303203772250691	0.732158350109127
Vigun01g059000.v1.2	0.0168379039040441	0.980197979172142
Vigun01g059033.v1.2	0.635510479464261	0.415773216608925
Vigun01g059066.v1.2	-0.0370754565643027	0.976438864550854
Vigun01g059200.v1.2	-0.429855132508536	0.254328555203198
Vigun01g059300.v1.2	-0.334613634223926	0.304009220303109
Vigun01g059500.v1.2	0.004271121094708	0.99572554219802
Vigun01g059600.v1.2	-0.167512054664942	0.750905521675927
Vigun01g060000.v1.2	-0.351800807077038	0.565203224362105
Vigun01g060200.v1.2	0.10917198745786	0.831760926070936
Vigun01g060300.v1.2	0.237491437717077	0.552288771051315
Vigun01g060400.v1.2	-0.294021212250991	0.731787401242772
Vigun01g060500.v1.2	0.102955380283995	0.926531679055473
Vigun01g060600.v1.2	-0.738720853810584	0.507094220265387
Vigun01g060700.v1.2	0.0256094309746657	0.957045066303281
Vigun01g060800.v1.2	0.552049173638923	0.44478507201943
Vigun01g060900.v1.2	0.551694987864864	0.271578320299545
Vigun01g061100.v1.2	-2.93865560083955	5.36055984153864e-08
Vigun01g061200.v1.2	-0.0700330407134522	0.924100554429554
Vigun01g061300.v1.2	-0.354611560072983	0.382882318893786
Vigun01g061400.v1.2	0.191850465559831	0.469471580354845
Vigun01g061500.v1.2	0.0842154476553166	0.857307931669261
Vigun01g061600.v1.2	0.0616031702956671	0.922467110708336
Vigun01g061700.v1.2	0.377747005013759	0.744284805831716
Vigun01g061800.v1.2	2.44749619513755	NA
Vigun01g061900.v1.2	-0.0354050080269504	0.980197979172142
Vigun01g062000.v1.2	1.11283319588365	0.126874392728764
Vigun01g062100.v1.2	-0.378361293445275	0.441049631875581
Vigun01g062200.v1.2	-0.491605353569897	0.841694244781186
Vigun01g062300.v1.2	0.0593118507366171	0.958475271828728
Vigun01g062400.v1.2	-1.78862328383364	4.86931801644587e-05
Vigun01g062500.v1.2	-0.934900818609515	0.718564910350367
Vigun01g062600.v1.2	-0.552853584393657	0.277708986479153
Vigun01g062700.v1.2	2.28684169180823	0.223302264052995
Vigun01g062733.v1.2	0.91621254226796	0.0956984558288407
Vigun01g063033.v1.2	2.24182379796359	NA
Vigun01g063984.v1.2	-0.636983079833002	NA
Vigun01g064040.v1.2	0.696432131229891	0.588323174523109
Vigun01g064100.v1.2	-0.395178657742043	0.25206607187587
Vigun01g064200.v1.2	0.521514203364756	0.417415298097915
Vigun01g064300.v1.2	0.890792963888036	0.699524444292473
Vigun01g064350.v1.2	0.388508793598023	0.269971135312671
Vigun01g064400.v1.2	-0.753280972930865	0.162978106694142
Vigun01g064500.v1.2	-0.598200565300932	0.669757849090124
Vigun01g064600.v1.2	0.12591049624767	0.787186290063289
Vigun01g064800.v1.2	0.329195364526878	0.346669337297967
Vigun01g064900.v1.2	0.772102621937937	0.405631667138324
Vigun01g065000.v1.2	-0.651436941217181	0.0323141448114936
Vigun01g065100.v1.2	-0.0688237165952535	0.912865420354741
Vigun01g065300.v1.2	0.0199040260164319	0.981264085982094
Vigun01g065400.v1.2	0.284920460546359	0.749971631303233
Vigun01g065500.v1.2	-0.486449618450934	0.33778949138167
Vigun01g065600.v1.2	0.731984060055756	0.263512737072668
Vigun01g065650.v1.2	0.113304504726015	0.894163681315334
Vigun01g065800.v1.2	-0.0351242203626874	0.967983874501797
Vigun01g066000.v1.2	-0.0653976755363398	0.950673952042517
Vigun01g066100.v1.2	-1.06641586634009	0.177645759212581
Vigun01g066200.v1.2	0.408272037802538	0.349410229153616
Vigun01g066300.v1.2	2.16192870181912	NA
Vigun01g066400.v1.2	0.568705377723594	0.370097808946246
Vigun01g066500.v1.2	0.6421652330183	0.557878648864075
Vigun01g066600.v1.2	0.423832302359388	0.524007591043551
Vigun01g066700.v1.2	0.0587693912046257	0.922922301352886
Vigun01g066800.v1.2	0.483319742051672	0.110801830724929
Vigun01g066900.v1.2	1.31125354571127	1.32772133692358e-06
Vigun01g067000.v1.2	-2.34637521572764	0.0662690035869365
Vigun01g067200.v1.2	-0.646805360151029	0.372180473551311
Vigun01g067250.v1.2	1.02746798859452	0.753257188799414
Vigun01g067300.v1.2	-1.78219342707637	0.00140876733996607
Vigun01g067400.v1.2	-0.191719979663063	0.957805893875511
Vigun01g067500.v1.2	-0.45718027130672	0.762781397484807
Vigun01g067600.v1.2	-0.685956327021315	0.138410440489284
Vigun01g067700.v1.2	1.06696461738943	0.0709589025247454
Vigun01g067800.v1.2	0.22555615719934	0.582895724558749
Vigun01g068000.v1.2	-1.05945814767448	0.00279319146779246
Vigun01g068100.v1.2	-0.965511430108715	0.375143496155434
Vigun01g068400.v1.2	1.07956582127703	NA
Vigun01g068500.v1.2	-0.672102939253841	0.113518660449141
Vigun01g068600.v1.2	0.988412358867658	0.75522626671631
Vigun01g068700.v1.2	0.161204333728823	0.720304952969137
Vigun01g068900.v1.2	-0.0285357027229024	0.980643375036715
Vigun01g069000.v1.2	-0.0736831489319111	0.961933876529892
Vigun01g069100.v1.2	-0.560273137306658	0.517886803562139
Vigun01g069200.v1.2	0.175605358253536	0.757878622383352
Vigun01g069300.v1.2	-0.200623969726263	0.893040361002712
Vigun01g069400.v1.2	-0.241171695623819	0.841694244781186
Vigun01g069500.v1.2	-0.2499077743948	0.574080789605845
Vigun01g069600.v1.2	0.599596040565533	0.248991531712639
Vigun01g069700.v1.2	0.378558274112949	0.498523767401149
Vigun01g069800.v1.2	1.19996168625706	0.0792017851281305
Vigun01g069900.v1.2	0.135575516073633	0.900173701188927
Vigun01g070000.v1.2	0.158335728849016	0.867410232711701
Vigun01g070200.v1.2	0.186525967686199	0.73965919702342
Vigun01g070300.v1.2	-3.14514905119964	1.06214108799715e-05
Vigun01g070500.v1.2	-0.455825572621996	0.519125082491696
Vigun01g070700.v1.2	-0.482782520188167	0.454936571101903
Vigun01g070900.v1.2	-0.0920876653426693	0.868940107976105
Vigun01g071100.v1.2	0.340294099950345	0.639819822092107
Vigun01g071400.v1.2	-1.77225627525082	0.0476610668152458
Vigun01g071600.v1.2	0.214690305539685	0.816667476663755
Vigun01g071700.v1.2	0.772299100415763	0.0805198125960218
Vigun01g071800.v1.2	-0.0774894487383626	0.942300740094576
Vigun01g071900.v1.2	-0.432830115817963	0.13845659762649
Vigun01g072000.v1.2	-1.2918069431556	0.261280731161819
Vigun01g072050.v1.2	0.0393256742236272	NA
Vigun01g072100.v1.2	0.388363850685242	0.548457003106663
Vigun01g072200.v1.2	-0.237566073545658	0.715008556182058
Vigun01g072300.v1.2	-0.708541425055099	0.0978461801257409
Vigun01g072500.v1.2	0.617536130924479	0.436922297849573
Vigun01g072800.v1.2	-0.0952616857071353	0.934830261442237
Vigun01g072900.v1.2	-0.508688198843165	0.569642963316376
Vigun01g073000.v1.2	-0.123539134766242	0.787186290063289
Vigun01g073100.v1.2	0.0537474472072597	0.931618162854767
Vigun01g073200.v1.2	-0.891285473822606	0.631209831707242
Vigun01g073300.v1.2	0.295763153828917	0.806248718899721
Vigun01g073400.v1.2	0.798172689412304	NA
Vigun01g073500.v1.2	-0.222230025130037	0.65227685771922
Vigun01g073700.v1.2	0.0713830021206048	0.846386130958741
Vigun01g073800.v1.2	1.02434412028069	0.531797715776604
Vigun01g073900.v1.2	-0.33764129652591	0.396713839077694
Vigun01g074100.v1.2	-0.212126299464125	0.8413731785686
Vigun01g074200.v1.2	0.432531036647512	0.346578638617744
Vigun01g074300.v1.2	0.0466175082307537	0.974093038928086
Vigun01g074350.v1.2	2.17770136048374	0.562775607330041
Vigun01g074400.v1.2	0.171021325091689	0.797931937921245
Vigun01g074500.v1.2	1.23860727017765	0.148347648006838
Vigun01g074700.v1.2	0.00764895181043672	0.988538269094622
Vigun01g074800.v1.2	-0.223551340933491	0.406944639312032
Vigun01g075000.v1.2	-0.203041255120711	0.89534898191561
Vigun01g075100.v1.2	-0.363523229549136	0.310380377100194
Vigun01g075400.v1.2	-1.27519946769826	7.37318127615821e-05
Vigun01g075600.v1.2	0.982455069768153	0.318338351069012
Vigun01g075700.v1.2	0.072432975405676	0.981002919138647
Vigun01g075800.v1.2	-3.45127564362638	0.00562375608524121
Vigun01g076000.v1.2	0.0272149243645638	0.965570668747088
Vigun01g076300.v1.2	-2.36773426929834	6.86935204684399e-11
Vigun01g076400.v1.2	0.900356402708649	0.205706523421578
Vigun01g076500.v1.2	0.208444374442371	0.747097093462068
Vigun01g076700.v1.2	-0.0846898818838751	0.937280206665165
Vigun01g077200.v1.2	0.0675306906007514	0.866237523568449
Vigun01g077300.v1.2	-0.250896361782025	0.403045787809335
Vigun01g077400.v1.2	0.350019550284814	0.838744876365151
Vigun01g077500.v1.2	-0.514459459789441	0.829907554637184
Vigun01g077700.v1.2	0.542521215577391	0.0544899327751992
Vigun01g077800.v1.2	0.801374451252735	0.763322312919834
Vigun01g077900.v1.2	0.335606910885458	0.276716374090821
Vigun01g078100.v1.2	0.194552638680788	0.778011334183665
Vigun01g078200.v1.2	-0.142474570511204	0.846259235291294
Vigun01g078300.v1.2	-0.143059933856544	0.88670690265721
Vigun01g078400.v1.2	0.679496451424345	0.579230355537543
Vigun01g078500.v1.2	0.139456830443669	0.856775714730244
Vigun01g078550.v1.2	0.950868564257703	0.628227613904193
Vigun01g078600.v1.2	-0.105621467239753	0.940002891956801
Vigun01g078700.v1.2	-0.421110250683356	0.384862342107368
Vigun01g078800.v1.2	0.0594705567593247	0.881291674983277
Vigun01g078900.v1.2	-0.369913592321605	0.294326115771507
Vigun01g078975.v1.2	2.77205914814219	NA
Vigun01g079000.v1.2	-0.6175048098198	0.0468627764670192
Vigun01g079100.v1.2	0.07511080167649	0.867870256107586
Vigun01g079200.v1.2	0.424584729990489	0.434973064775168
Vigun01g079300.v1.2	-0.465229376642697	0.30531556220832
Vigun01g079450.v1.2	0.32172905424053	0.864070103040331
Vigun01g079500.v1.2	0.215917338016567	0.911715136102062
Vigun01g079600.v1.2	0.189300349283327	0.683010438384432
Vigun01g079700.v1.2	0.120934294601046	0.910650362793008
Vigun01g079750.v1.2	-0.137959995369276	0.872217798785802
Vigun01g079800.v1.2	-2.55144177709986	0.384805925511527
Vigun01g080000.v1.2	0.254411216509758	0.562698856284547
Vigun01g080100.v1.2	-0.0359050191261491	0.98269573726605
Vigun01g080300.v1.2	0.119843213907863	0.797846487420858
Vigun01g080500.v1.2	-0.648252129299447	0.493964424646007
Vigun01g080600.v1.2	0.222186986146883	0.697139493558182
Vigun01g080700.v1.2	1.81064112327247	2.42171560211329e-05
Vigun01g080800.v1.2	5.73077684635852	0.00871503919669281
Vigun01g080900.v1.2	0.172152682287609	0.62599429368155
Vigun01g081000.v1.2	1.36540987342051	0.1956531189991
Vigun01g081100.v1.2	0.997584703979282	0.00735091066111094
Vigun01g081200.v1.2	0.311274426584407	0.629645367303775
Vigun01g081300.v1.2	0.162864789955052	0.786811703699041
Vigun01g081400.v1.2	0.340978058685828	0.688207196926149
Vigun01g081600.v1.2	0.410370751076635	0.361631261045507
Vigun01g081700.v1.2	-0.418065919364313	0.688960918114602
Vigun01g081800.v1.2	0.570422172187666	0.414436131438871
Vigun01g081900.v1.2	-0.132529534909426	0.765449300064119
Vigun01g082000.v1.2	-0.428360550950492	0.413451253469761
Vigun01g082200.v1.2	3.35122670257177	NA
Vigun01g082300.v1.2	-0.316766252160757	0.7729294912494
Vigun01g082400.v1.2	0.578806802078502	0.638434162973607
Vigun01g082600.v1.2	0.0756999331505553	0.925290704761001
Vigun01g082700.v1.2	-1.38249863255667	0.233917445444736
Vigun01g082800.v1.2	0.773557941991219	0.359838072239205
Vigun01g082900.v1.2	0.697148104417389	0.298300367040128
Vigun01g083000.v1.2	0.415312042221285	0.461163351121324
Vigun01g083100.v1.2	-1.5949974884966	5.947362583646e-05
Vigun01g083200.v1.2	-0.460602626324238	0.431694376740761
Vigun01g083500.v1.2	-0.169989875076165	0.842195972245115
Vigun01g083600.v1.2	0.0268872856166676	0.962675796330257
Vigun01g083650.v1.2	0.722818579412507	0.0602649107090118
Vigun01g084000.v1.2	-0.623050740474648	0.921867809978585
Vigun01g084100.v1.2	0.470656561016095	0.438709694436409
Vigun01g084200.v1.2	-0.0473060336370075	0.95546498627286
Vigun01g084300.v1.2	-0.2818159643792	0.582273414781803
Vigun01g084400.v1.2	-1.23794981528937	0.193325052352243
Vigun01g084475.v1.2	-0.0982895883989329	0.95317790018684
Vigun01g084550.v1.2	1.10285450465951	0.645691509151791
Vigun01g084800.v1.2	1.74212881227974	NA
Vigun01g085000.v1.2	-0.577836980875137	0.26047496226699
Vigun01g085200.v1.2	0.610878486976401	0.105520968825076
Vigun01g085400.v1.2	-1.08051113250151	0.000115698216051796
Vigun01g085500.v1.2	0.0292665321874574	0.959799221300129
Vigun01g085700.v1.2	0.214253422647329	0.72095906818649
Vigun01g085800.v1.2	-0.144947863079443	0.796806461971194
Vigun01g085900.v1.2	-1.26975602280686	0.000124203476332272
Vigun01g086000.v1.2	0.521568161425818	0.242730028642327
Vigun01g086100.v1.2	0.582041379032815	0.288608401164163
Vigun01g086200.v1.2	0.481781639446173	0.796806461971194
Vigun01g086300.v1.2	0.257923923069749	0.507303788673311
Vigun01g086400.v1.2	-0.619787455608362	0.524110418754475
Vigun01g086500.v1.2	-6.51511158247711	1.97553696856933e-31
Vigun01g086600.v1.2	0.260025812552225	0.652361810191607
Vigun01g086700.v1.2	-0.228739940851712	0.458221974782534
Vigun01g086800.v1.2	0.133995329166947	0.88770460604249
Vigun01g086900.v1.2	-0.710740538138436	0.0954726953632374
Vigun01g087000.v1.2	0.187866328473357	0.746459095005682
Vigun01g087200.v1.2	-0.176157421896389	0.738078539892561
Vigun01g087300.v1.2	0.646558323165305	0.0802552166753244
Vigun01g087500.v1.2	0.000564904003362466	0.999220822819203
Vigun01g087600.v1.2	0.923421364881807	0.0521147181884578
Vigun01g087800.v1.2	0.969923057249875	0.137862213725375
Vigun01g087900.v1.2	-0.635237899909127	0.280402787115469
Vigun01g088000.v1.2	-0.00453367472887509	0.995990076278027
Vigun01g088100.v1.2	-1.3165522439605	4.44699606787528e-05
Vigun01g088200.v1.2	-2.63281395797968	0.527811567578198
Vigun01g088400.v1.2	-0.86176488512109	0.133397220491671
Vigun01g088500.v1.2	-0.805732844011934	0.20232117965838
Vigun01g088600.v1.2	1.32199450845418	0.00543317783050908
Vigun01g088800.v1.2	-1.95152091460349	NA
Vigun01g088900.v1.2	-0.708689735230348	0.0972527136437458
Vigun01g089000.v1.2	-0.505774233556958	0.645483730425284
Vigun01g089050.v1.2	0.279887245192443	NA
Vigun01g089400.v1.2	-1.15797607898167	0.0661029506990527
Vigun01g089600.v1.2	0.119564554080027	0.808137371416161
Vigun01g089700.v1.2	0.11872744970658	0.836637394779238
Vigun01g089800.v1.2	0.338955980915197	0.782376126125347
Vigun01g089900.v1.2	0.856335204105734	0.272434996583799
Vigun01g090100.v1.2	-0.655569006843899	0.661243821840428
Vigun01g090300.v1.2	0.199311584848992	0.643568106998254
Vigun01g090400.v1.2	0.64542785029208	0.184112099625071
Vigun01g090600.v1.2	-0.807344533787989	0.776822901262054
Vigun01g090700.v1.2	-0.329238655336792	0.685587389188186
Vigun01g090800.v1.2	0.693064408684233	0.569518055620199
Vigun01g090900.v1.2	0.487053782725609	0.325994553483331
Vigun01g091000.v1.2	0.0521326466679707	0.936035162986714
Vigun01g091100.v1.2	0.14170493945947	0.776626182037928
Vigun01g091200.v1.2	0.581620969673216	0.62776634428639
Vigun01g091300.v1.2	-1.9990881511759	0.000492055443292561
Vigun01g091400.v1.2	0.197853396001773	0.603963863224251
Vigun01g091500.v1.2	-2.00863294593713	1.02521517140306e-06
Vigun01g091600.v1.2	-0.183868313438459	NA
Vigun01g091700.v1.2	-0.150818010192835	0.882413955218331
Vigun01g091900.v1.2	-1.9401050082019	1.00904040125712e-06
Vigun01g092000.v1.2	0.595114590085802	0.0562687933273109
Vigun01g092100.v1.2	0.272476011860772	0.709842959333205
Vigun01g092200.v1.2	-1.33348452805345	0.652928735725696
Vigun01g092500.v1.2	0.135060376885857	0.778478253232059
Vigun01g092600.v1.2	-0.483357016712257	0.241900642572743
Vigun01g092700.v1.2	2.17186056540142	4.51595210913068e-11
Vigun01g092800.v1.2	0.263117561679138	0.585466262308408
Vigun01g092850.v1.2	0.127387892793859	NA
Vigun01g092900.v1.2	-0.235045728887106	0.747544765433644
Vigun01g093000.v1.2	0.301069507645864	0.866646346502603
Vigun01g093100.v1.2	-0.295532471765336	0.703519772248544
Vigun01g093300.v1.2	-0.378902741222069	0.271280550089189
Vigun01g093400.v1.2	0.191526668750029	0.779591888952669
Vigun01g093500.v1.2	0.682219558616706	0.205706523421578
Vigun01g093600.v1.2	0.268986306614726	0.543758134532814
Vigun01g093700.v1.2	-0.445501355390089	0.713669707147237
Vigun01g093800.v1.2	-0.442924871288766	0.667305235312168
Vigun01g094000.v1.2	-2.74982944544182	9.19988486730729e-05
Vigun01g094200.v1.2	0.139229353731109	0.967983874501797
Vigun01g094400.v1.2	-0.738134739571261	0.566272832754726
Vigun01g094500.v1.2	1.41439190441419	0.0105864674920353
Vigun01g094600.v1.2	0.625790520519763	0.269363757819027
Vigun01g094700.v1.2	-0.526114942318232	0.155837602804136
Vigun01g094800.v1.2	1.24178959687399	0.000843317915540687
Vigun01g094900.v1.2	1.71580877512659	2.59905361925708e-11
Vigun01g095000.v1.2	-0.267864099067123	0.416823345494401
Vigun01g095100.v1.2	0.0709804082726794	0.97614766782303
Vigun01g095200.v1.2	0.450697348655618	0.620454578818481
Vigun01g095300.v1.2	0.7391889415015	0.26377750204406
Vigun01g095400.v1.2	1.24143017023419	0.000782039364727203
Vigun01g095500.v1.2	0.044221125611004	0.939985593180502
Vigun01g095600.v1.2	-1.57475683162923	2.61515509204702e-06
Vigun01g095700.v1.2	-0.644131449400674	0.39339761833814
Vigun01g095800.v1.2	-0.197428097570845	0.797170349890536
Vigun01g095900.v1.2	-0.1394409963852	0.767009284446492
Vigun01g096000.v1.2	0.950892471037953	0.20707429015061
Vigun01g096100.v1.2	-0.629247237776037	0.47320671338192
Vigun01g096500.v1.2	0.0550884577878407	0.956107993456849
Vigun01g096566.v1.2	-1.55213662031837	0.162825927813527
Vigun01g096700.v1.2	-0.18985392345272	0.715228718491686
Vigun01g096800.v1.2	0.734316062466227	0.369109534352686
Vigun01g096900.v1.2	0.42403151972565	0.52350955831728
Vigun01g097000.v1.2	0.0928625510738166	0.833880623793115
Vigun01g097200.v1.2	0.22439129910627	0.72095906818649
Vigun01g097300.v1.2	-0.127624612655963	0.695008726256286
Vigun01g097400.v1.2	-0.0618027641532648	0.985779817414249
Vigun01g097500.v1.2	-0.237547918897315	0.577877966005164
Vigun01g097600.v1.2	0.107013447452229	0.824857062483781
Vigun01g097700.v1.2	2.69209115058712	7.12685868946515e-06
Vigun01g097800.v1.2	0.514282505773534	0.160487248450828
Vigun01g097950.v1.2	2.83811919279278	NA
Vigun01g098100.v1.2	1.04811944822252	0.204769146989275
Vigun01g098150.v1.2	3.0749121237405	NA
Vigun01g098200.v1.2	-0.512558125247126	0.246921916440163
Vigun01g098400.v1.2	0.561524355581439	0.38595283339512
Vigun01g098500.v1.2	-1.61597609649833	0.396485547402214
Vigun01g098600.v1.2	-0.350342305402186	0.36500453595649
Vigun01g098700.v1.2	0.136305477334061	0.854366686975291
Vigun01g098800.v1.2	0.756062028991434	0.0316487015875644
Vigun01g098900.v1.2	-0.80394768287238	0.0440079947638113
Vigun01g099000.v1.2	-0.132995957903088	0.788501420500911
Vigun01g099100.v1.2	0.506595405054123	0.498903682943538
Vigun01g099200.v1.2	1.61790937559054	0.0164413975534633
Vigun01g099400.v1.2	0.71353433300588	0.314953825009975
Vigun01g099500.v1.2	0.350196413041177	0.694407675899162
Vigun01g099600.v1.2	-0.29295032740324	0.593402439541405
Vigun01g099700.v1.2	1.74013872353786	0.0132138121759757
Vigun01g099800.v1.2	1.4982518978995	0.00100598348739465
Vigun01g100100.v1.2	0.331358384394613	0.309065314128276
Vigun01g100200.v1.2	0.22850658663276	0.544844928644706
Vigun01g100400.v1.2	1.06154007370169	0.103630864734255
Vigun01g100500.v1.2	-0.164619127962695	0.819154093340892
Vigun01g100700.v1.2	-0.910319979835853	0.058716364651356
Vigun01g100800.v1.2	-0.616659870479348	0.833338529052684
Vigun01g100900.v1.2	-0.400910217494305	0.487731481651133
Vigun01g101000.v1.2	-0.226488848400124	0.761222949796442
Vigun01g101200.v1.2	0.585086751033506	0.0740055077248612
Vigun01g101300.v1.2	0.199162949298797	0.669701865597388
Vigun01g101400.v1.2	0.138200343721262	0.870659921690499
Vigun01g101600.v1.2	0.0750840479826847	0.907920603699076
Vigun01g101633.v1.2	-0.226445659356006	0.906208248438694
Vigun01g101700.v1.2	0.0223931259009926	0.978894989258674
Vigun01g101800.v1.2	-1.53238194400429	6.42874600054683e-05
Vigun01g101900.v1.2	-0.508951951478704	0.402658497182654
Vigun01g102000.v1.2	-0.201368382173331	0.779853593935206
Vigun01g102100.v1.2	-0.0228547655754208	0.964989666839184
Vigun01g102200.v1.2	0.20970901888701	0.656237622665867
Vigun01g102300.v1.2	-1.33631968722037	3.31606528120198e-07
Vigun01g102400.v1.2	2.19548534804819	2.58317351047903e-06
Vigun01g102500.v1.2	0.40727828578509	0.50114359685146
Vigun01g102600.v1.2	-0.735496798318008	0.434998240657244
Vigun01g102700.v1.2	0.523162110513797	0.519478989511642
Vigun01g102900.v1.2	0.373870990157235	0.156272185078577
Vigun01g103000.v1.2	-0.155633726901678	0.834170844325027
Vigun01g103100.v1.2	0.681492026114066	0.5712332174039
Vigun01g103300.v1.2	-0.517005855308762	0.26975692546358
Vigun01g103400.v1.2	-0.288368317358233	0.353760937901369
Vigun01g103500.v1.2	-0.144478306568723	0.890509581335095
Vigun01g103600.v1.2	0.161127663272479	0.749543086688795
Vigun01g103700.v1.2	0.00307834602060086	0.998008653925332
Vigun01g103800.v1.2	0.803889384093209	0.374208624270648
Vigun01g103900.v1.2	0.736304260659592	0.726417443235789
Vigun01g104000.v1.2	0.252193577573122	0.754504715132767
Vigun01g104100.v1.2	-0.63515117297635	0.106909752076006
Vigun01g104200.v1.2	0.748427865866516	0.850487179706991
Vigun01g104300.v1.2	0.512032721517844	0.767242172955823
Vigun01g104400.v1.2	0.894692492478411	0.174857966039014
Vigun01g104600.v1.2	-0.70714359785311	0.568770061637606
Vigun01g104700.v1.2	0.548636376936234	0.755082545241854
Vigun01g104800.v1.2	-0.671458994549478	0.293418682055327
Vigun01g104900.v1.2	-1.53326998871771	0.29335143489203
Vigun01g105000.v1.2	0.505774468231167	0.427783601997474
Vigun01g105100.v1.2	0.282664452176761	0.8413731785686
Vigun01g105200.v1.2	0.651020475412187	0.0907851872033799
Vigun01g105300.v1.2	-0.0111144628489391	0.984774090164646
Vigun01g105400.v1.2	0.380355132661503	0.24131867104327
Vigun01g105500.v1.2	1.01209005293315	0.00334065048300455
Vigun01g105600.v1.2	0.516616470495782	0.352047681086205
Vigun01g105700.v1.2	0.282169005406228	0.339633413263563
Vigun01g105800.v1.2	0.383677284819345	0.524480103975352
Vigun01g105900.v1.2	-3.14551415561893	0.339012741863536
Vigun01g106200.v1.2	-1.23744592402003	NA
Vigun01g106300.v1.2	-1.97344082537133	NA
Vigun01g106400.v1.2	0.247216443026016	0.715278042121641
Vigun01g106500.v1.2	0.41698884128533	0.255297974782406
Vigun01g106600.v1.2	0.404395856301671	0.315808560800636
Vigun01g106700.v1.2	0.529230613230798	0.0566889478332257
Vigun01g106800.v1.2	0.0752167134047194	0.902691596012158
Vigun01g106850.v1.2	-1.20938294512679	NA
Vigun01g106900.v1.2	-3.04210912828111	1.11328863770191e-07
Vigun01g107000.v1.2	2.04134006192062	NA
Vigun01g107100.v1.2	1.01638574342238	0.267815362971612
Vigun01g107200.v1.2	0.657723555409905	0.557945138763342
Vigun01g107300.v1.2	-0.37177514012305	0.68110694773912
Vigun01g107400.v1.2	0.273952128383057	NA
Vigun01g107500.v1.2	0.601676190195985	0.0891680417940407
Vigun01g107700.v1.2	0.504743071358476	0.34646901819246
Vigun01g107800.v1.2	0.309186812549158	0.562515986602202
Vigun01g107900.v1.2	0.426700934236536	0.149125789337071
Vigun01g108000.v1.2	-0.975794689073102	0.0618904337409535
Vigun01g108100.v1.2	0.271853366220762	0.609674712650757
Vigun01g108200.v1.2	0.266605827222575	0.500338324232349
Vigun01g108300.v1.2	0.995910410681186	0.0199643365736861
Vigun01g108400.v1.2	-0.063380945309071	0.937939635731109
Vigun01g108500.v1.2	0.394920198388515	0.491897556874179
Vigun01g108700.v1.2	0.745540657800479	0.00153172821076938
Vigun01g108800.v1.2	1.35693314176494	0.0237498769942015
Vigun01g108900.v1.2	0.467710189533553	0.371652539957465
Vigun01g109000.v1.2	-0.530362978189553	0.176465245666689
Vigun01g109100.v1.2	-0.348836770909425	0.316527773057901
Vigun01g109200.v1.2	2.21487109287727	5.33249713578855e-09
Vigun01g109401.v1.2	0.561304532662138	0.788501420500911
Vigun01g109600.v1.2	-0.284734426985864	0.787186290063289
Vigun01g109700.v1.2	-3.13714349021818	2.32797622737991e-15
Vigun01g109800.v1.2	0.0810068460421866	0.920741784867038
Vigun01g109900.v1.2	0.474787353570413	NA
Vigun01g110100.v1.2	-0.860830642510831	0.778011334183665
Vigun01g110200.v1.2	1.57343864938951	0.00102504270253708
Vigun01g110300.v1.2	-1.2059787549937	0.319253817076342
Vigun01g110400.v1.2	0.23004465636553	0.601241679064556
Vigun01g110500.v1.2	-0.486573984515679	0.330787946803341
Vigun01g110600.v1.2	-0.013585894805243	0.980853111278356
Vigun01g110700.v1.2	0.52519661381274	0.595525102418358
Vigun01g110750.v1.2	-0.238530373053619	0.538615331075085
Vigun01g110800.v1.2	-0.501799890849273	0.051658383219775
Vigun01g110900.v1.2	0.348669523510847	0.524527815184035
Vigun01g111000.v1.2	-0.604100202323647	0.472978043118163
Vigun01g111100.v1.2	-3.5183722408777	2.93173048114489e-08
Vigun01g111200.v1.2	-2.10982585774786	0.397626656753725
Vigun01g111300.v1.2	-4.23841538197366	1.27016181800511e-18
Vigun01g111400.v1.2	0.0247933315329082	0.983452021786513
Vigun01g111500.v1.2	-0.38684711968007	0.222646745690038
Vigun01g111600.v1.2	-1.41152955210124	0.18154868643619
Vigun01g111700.v1.2	-1.13214352400753	0.0158818293365582
Vigun01g111800.v1.2	-0.578847878974571	0.226444173311385
Vigun01g112000.v1.2	0.349729432064863	NA
Vigun01g112100.v1.2	-0.175505823953715	0.666676195734375
Vigun01g112200.v1.2	-0.35778191648409	0.277774663822121
Vigun01g112300.v1.2	0.168549079025906	0.796097849484576
Vigun01g112500.v1.2	0.047879552792225	0.976546916146446
Vigun01g112600.v1.2	-1.67924435777787	0.000132201889705744
Vigun01g112700.v1.2	-1.16976247140377	0.258334891713967
Vigun01g112800.v1.2	-1.88180868134213	0.415598312059247
Vigun01g112900.v1.2	-1.72166618434146	0.0727869974325352
Vigun01g113000.v1.2	-1.16546608523445	0.426524532020144
Vigun01g113100.v1.2	-0.151118682578454	0.876056319200557
Vigun01g113200.v1.2	-0.0333058474971276	0.957010724541887
Vigun01g113300.v1.2	0.390233621736722	0.45239042954909
Vigun01g113400.v1.2	0.553223759585713	0.324488131642248
Vigun01g113500.v1.2	-0.349419002181545	0.785801609666783
Vigun01g113600.v1.2	1.12890362151781	0.0816538557981269
Vigun01g113700.v1.2	0.140466802832481	0.755177582276355
Vigun01g113800.v1.2	-0.734571665724288	0.498290306793405
Vigun01g113900.v1.2	0.965095715170763	0.227711330850337
Vigun01g114000.v1.2	-0.0335502253723381	0.952705208032303
Vigun01g114100.v1.2	2.06006526338951	0.0266679862289402
Vigun01g114200.v1.2	-5.16869966064925	1.84411191493812e-09
Vigun01g114300.v1.2	-3.11039540204446	2.82190840169411e-10
Vigun01g114400.v1.2	-0.952512447678422	0.630809296525661
Vigun01g114500.v1.2	-0.948138781532634	0.0293742035480526
Vigun01g114600.v1.2	1.02999545120522	0.0153310767071184
Vigun01g114700.v1.2	-0.570221376746583	0.216767319856219
Vigun01g114800.v1.2	0.796506143417175	0.0261723953459321
Vigun01g114900.v1.2	-0.157624866698576	0.738924569302429
Vigun01g115000.v1.2	0.975081722514695	0.353332026321845
Vigun01g115200.v1.2	0.616894077829349	0.036185399315364
Vigun01g115300.v1.2	1.90285041123049	0.00120267555937885
Vigun01g115400.v1.2	-0.75000375709159	0.308157296137751
Vigun01g115850.v1.2	0.646306397098826	0.377238504839708
Vigun01g115900.v1.2	-0.220674655645448	0.796097849484576
Vigun01g116200.v1.2	-0.540849984570109	0.137797059224274
Vigun01g116300.v1.2	-0.470140960060372	0.28841574169233
Vigun01g116400.v1.2	-1.05104478308731	0.0402977632165596
Vigun01g116500.v1.2	0.0683111518423315	0.974944834519644
Vigun01g116700.v1.2	-0.505232328258865	0.491568774661398
Vigun01g116800.v1.2	-0.225617496135281	0.595856378745255
Vigun01g116900.v1.2	2.62397624570766	0.00123371086490771
Vigun01g117000.v1.2	0.321368935412201	0.717748455253474
Vigun01g117100.v1.2	0.93480341355097	0.438215007336866
Vigun01g117200.v1.2	-1.02047598980632	0.419506051157222
Vigun01g117300.v1.2	-0.545324115709522	0.37289653230456
Vigun01g117400.v1.2	1.73910306164766	0.0221130538448466
Vigun01g117500.v1.2	-0.667949627986116	0.0253400196766909
Vigun01g117700.v1.2	0.80642439258084	0.196582807171781
Vigun01g117800.v1.2	-0.0886496468745514	0.937818225884358
Vigun01g117900.v1.2	0.813578983516987	0.402575671659057
Vigun01g118100.v1.2	0.815961782150229	0.244833513445138
Vigun01g118200.v1.2	0.321221190861357	0.29765355615279
Vigun01g118300.v1.2	0.375965882435819	0.423269571419514
Vigun01g118500.v1.2	0.802102478603384	0.803351551217493
Vigun01g118600.v1.2	0.311102063129345	0.566588390147953
Vigun01g118700.v1.2	0.534506361531006	0.427830732153254
Vigun01g118800.v1.2	-0.280884164064776	0.487923858508143
Vigun01g118900.v1.2	1.57752831109654	0.00237690681975018
Vigun01g119000.v1.2	0.0141609232245026	0.984932978999748
Vigun01g119100.v1.2	0.638971483979491	0.398421333260959
Vigun01g119200.v1.2	-1.98171508634828	0.122754560022296
Vigun01g119300.v1.2	4.97227828890027	0.0209096683449247
Vigun01g119400.v1.2	0.277621191410871	0.38224068017435
Vigun01g119500.v1.2	0.145057687399043	0.907920603699076
Vigun01g119600.v1.2	0.800068985484122	0.501022257785243
Vigun01g119701.v1.2	-1.06888060637313	0.557890306408439
Vigun01g119900.v1.2	1.64149494356172	0.385521093028401
Vigun01g120100.v1.2	1.04254412751164	0.196753644394384
Vigun01g120200.v1.2	0.360926445371973	0.432811847371888
Vigun01g120250.v1.2	-3.60283464280271	0.171597589877527
Vigun01g120300.v1.2	1.10913499426248	NA
Vigun01g120500.v1.2	0.209675603093996	0.622492613982024
Vigun01g120600.v1.2	0.52745711818608	0.511486943792049
Vigun01g120700.v1.2	-0.0580640599941759	0.923827202855929
Vigun01g120800.v1.2	-0.287822460968867	0.820148767322304
Vigun01g120900.v1.2	0.77184578084425	0.550434733040193
Vigun01g121000.v1.2	-0.0435150344710465	0.951548256170474
Vigun01g121100.v1.2	1.13270816034419	0.24683042114128
Vigun01g121200.v1.2	-1.932551847923	NA
Vigun01g121300.v1.2	-3.71145049850741	0.057783751932359
Vigun01g121500.v1.2	-0.0491625317137089	NA
Vigun01g121600.v1.2	-1.43345159334768	0.691935065626948
Vigun01g121700.v1.2	-0.221909249766715	0.933516875585198
Vigun01g121800.v1.2	-0.423350598366722	0.240924664912202
Vigun01g121900.v1.2	-0.0874982360160778	0.894161629539085
Vigun01g122000.v1.2	-0.403155911500999	0.780631931987337
Vigun01g122100.v1.2	0.354283591641907	0.6926216137278
Vigun01g122200.v1.2	0.522485167789684	0.0584698930259086
Vigun01g122300.v1.2	0.28690697138277	0.54130532885202
Vigun01g122400.v1.2	0.171880806133189	0.669213105938013
Vigun01g122500.v1.2	-0.0338228100300682	0.989279243794367
Vigun01g122600.v1.2	2.50267966299442	4.87396679786909e-13
Vigun01g122701.v1.2	3.86771492084296	0.359511208327044
Vigun01g122800.v1.2	-0.207358389651095	0.68660128527277
Vigun01g122900.v1.2	1.41144814335248	0.00185049909267404
Vigun01g123000.v1.2	-0.0510609033411833	0.945857122673043
Vigun01g123101.v1.2	0.387614643229698	0.783021540709267
Vigun01g123200.v1.2	0.172466404382623	0.705327510542107
Vigun01g123300.v1.2	1.74919685455736	0.428793359281106
Vigun01g123400.v1.2	0.349151927969251	0.769769440954177
Vigun01g123500.v1.2	1.82069125938304	0.00649615615868995
Vigun01g123600.v1.2	-2.75385475284089	0.184678937483497
Vigun01g123700.v1.2	2.39117176982564	NA
Vigun01g123800.v1.2	-0.445011245753339	0.805879875502488
Vigun01g123900.v1.2	0.0269388296934864	0.986760745551499
Vigun01g124000.v1.2	0.384098536105986	0.689452445017745
Vigun01g124100.v1.2	1.02545747177943	0.354004694369395
Vigun01g124200.v1.2	-2.31523950510136	0.00126221855098914
Vigun01g124300.v1.2	1.04098063078153	0.00568729070704279
Vigun01g124400.v1.2	-0.125328071941384	0.750558349532947
Vigun01g124500.v1.2	0.580570780036026	0.639757725534912
Vigun01g124600.v1.2	3.5937899305022	NA
Vigun01g124700.v1.2	-0.354184435024317	0.610125636344895
Vigun01g124800.v1.2	-0.205268534400969	0.623262756378979
Vigun01g124900.v1.2	0.0747222727818173	0.91801845027896
Vigun01g125000.v1.2	0.184927408812082	0.723940902566536
Vigun01g125400.v1.2	0.337087320280247	0.672178820962952
Vigun01g125500.v1.2	-2.70048869139098	0.0807295159169053
Vigun01g125600.v1.2	0.138994080119459	0.685807162284992
Vigun01g125700.v1.2	0.505286574893912	0.402024715009197
Vigun01g125800.v1.2	0.682477141907919	0.0527508492793241
Vigun01g125900.v1.2	-1.0714740973758	0.0572591269181252
Vigun01g126000.v1.2	0.171196932797659	0.743426083259396
Vigun01g126100.v1.2	0.668286797699003	0.266204356029485
Vigun01g126200.v1.2	0.0355278282472368	0.967980606681096
Vigun01g126300.v1.2	-0.0976115714088699	0.851696043437191
Vigun01g126500.v1.2	-0.282530763889031	0.310421363293152
Vigun01g126600.v1.2	-0.159708785384152	0.718340300353862
Vigun01g126800.v1.2	0.119732741776366	0.867410232711701
Vigun01g126900.v1.2	0.00315224917602128	0.996600402442046
Vigun01g127100.v1.2	-0.663132108266941	0.313500069028823
Vigun01g127400.v1.2	0.15637933226176	0.86150692611633
Vigun01g127500.v1.2	-0.992692378374324	NA
Vigun01g127600.v1.2	-0.235016925894927	0.840072565127611
Vigun01g127700.v1.2	-2.87453272806244	0.0438341267543871
Vigun01g127800.v1.2	-2.69505949658712	2.27454385592173e-05
Vigun01g128000.v1.2	-0.684837040717963	0.515711054727276
Vigun01g128100.v1.2	0.613404585553765	0.593200886100297
Vigun01g128200.v1.2	0.363963331308326	0.266204356029485
Vigun01g128300.v1.2	-1.29661250316994	0.169512262785166
Vigun01g128500.v1.2	0.00777507933960504	0.993508500037649
Vigun01g128600.v1.2	-0.174758813611064	0.753574487861385
Vigun01g128700.v1.2	3.49571288076182	0.0141934077058258
Vigun01g128800.v1.2	-0.00953439206677508	0.991757252745796
Vigun01g128900.v1.2	2.5796125243777	NA
Vigun01g129000.v1.2	-0.344866067272956	0.644062755276245
Vigun01g129100.v1.2	-0.288235943627795	0.880303133318116
Vigun01g129200.v1.2	-1.25747938905456	0.254067365686683
Vigun01g129400.v1.2	-0.449686561729391	0.726319237286714
Vigun01g129500.v1.2	-1.709002887594	0.000127270945766312
Vigun01g129600.v1.2	0.871531680674886	0.346669337297967
Vigun01g129700.v1.2	-0.293169781555302	0.55658112681319
[truncated: 22,270 more rows]

## Sheet: k1783_exp-K1783_control
Gene id	log2(FC)	FDR
[truncated: 23,421 more rows]
