# Supplementary material for: Contrast Relative Humidity Response of Diverse Cowpea (Vigna unguiculata (L.) Walp.) Genotypes: Deep Study Using RNAseq Approach
Source: Int J Mol Sci. 2024 Oct 15;25(20):11056. doi: 10.3390/ijms252011056 (PMC11507454; doi:10.3390/ijms252011056)
Supplement: Supplementary file 1 [file ijms-25-11056-s001.zip › Table_S5.xlsx]

## Sheet: description
Table_S5. Gene ontology (GO) terms significantly enriched in DEG lists
list name	description
all_exp-all_control	GO terms significantly enriched in the up-regulated and down-regulated DEG lists in all four accessions at experimental condition compared to to all four accessions at control condition
k6_exp-K6_control	GO terms significantly enriched in the up-regulated and down-regulated DEG lists in k6 at experimental condition (high RH) compared to k6 at control condition
k642_exp-K642_control	GO terms significantly enriched in the up-regulated and down-regulated DEG lists in k642 at experimental condition (high RH) compared to k642 at control condition
k2056_exp-K2056_control	GO terms significantly enriched in the up-regulated and down-regulated DEG lists in k2056 at experimental condition (high RH) compared to k2056 at control condition
k1783_exp-K1783_control	GO terms significantly enriched in the up-regulated and down-regulated DEG lists in k1783 at experimental condition (high RH) compared to k1783 at control condition
field name	description
GO term	Gene ontology term identifier
Category	Gene ontology term category (P - biological process, C - cellular component, F - molecular function)
Description	Description of the GO term
Number in input list	Number of genes belong to this GO term in this DEG list
Number in Ref	Number of genes belong to this GO term in whole cowpea genome
p-value	p-value

## Sheet: all_exp-all_control
Up-regulated in all_exp compared to all_control								Down-regulated in all_exp compared to all_control
GO term	Category	Description	Number in input list	Number in Ref	p-value			GO term	Category	Description	Number in input list	Number in Ref	p-value
GO:0009768	P	photosynthesis, light harvesting in photosystem I	19	22	1.84246e-19			GO:0046244	P	salicylic acid catabolic process	4	6	0.000424847
GO:0015995	P	chlorophyll biosynthetic process	13	21	1.32391e-10			GO:0080142	P	regulation of salicylic acid biosynthetic process	5	9	0.000234267
GO:0019684	P	photosynthesis, light reaction	19	32	1.38861e-14			GO:0010120	P	camalexin biosynthetic process	5	9	0.000234267
GO:0016123	P	xanthophyll biosynthetic process	6	11	4.51355e-05			GO:0009992	P	cellular water homeostasis	6	11	5.9815e-05
GO:0009638	P	phototropism	9	21	6.42496e-06			GO:0046217	P	indole phytoalexin metabolic process	5	10	0.000439493
GO:0009583	P	detection of light stimulus	6	16	0.000572738			GO:0071219	P	cellular response to molecule of bacterial origin	5	12	0.0012042
GO:0010444	P	guard mother cell differentiation	4	11	0.00576443			GO:0000304	P	response to singlet oxygen	5	12	0.00121581
GO:1990641	P	response to iron ion starvation	4	11	0.00576443			GO:0009404	P	toxin metabolic process	8	20	5.40399e-05
GO:0009585	P	red, far-red light phototransduction	5	14	0.00217281			GO:0009835	P	fruit ripening	4	10	0.00465433
GO:0015798	P	myo-inositol transport	5	14	0.00217281			GO:0052315	P	phytoalexin biosynthetic process	7	18	0.000204778
GO:0016109	P	tetraterpenoid biosynthetic process	8	23	0.000125557			GO:0009773	P	photosynthetic electron transport in photosystem I	5	13	0.00185395
GO:0033014	P	tetrapyrrole biosynthetic process	22	64	2.23137e-10			GO:0019218	P	regulation of steroid metabolic process	4	11	0.00688201
GO:0010207	P	photosystem II assembly	5	15	0.00306875			GO:0005983	P	starch catabolic process	8	23	0.000177599
GO:0009644	P	response to high light intensity	21	64	1.42444e-09			GO:0009864	P	induced systemic resistance, jasmonic acid mediated signaling pathway	8	24	0.000248948
GO:0009904	P	chloroplast accumulation movement	6	19	0.00161112			GO:1900056	P	negative regulation of leaf senescence	7	21	0.000612483
GO:0042548	P	regulation of photosynthesis, light reaction	5	16	0.00412263			GO:1902074	P	response to salt	7	21	0.000612483
GO:0010114	P	response to red light	25	81	1.86863e-10			GO:1905622	P	negative regulation of leaf development	7	21	0.000612483
GO:0006783	P	heme biosynthetic process	5	16	0.00420329			GO:1900426	P	positive regulation of defense response to bacterium	5	15	0.00381074
GO:0009903	P	chloroplast avoidance movement	8	26	0.000329849			GO:1901684	P	arsenate ion transmembrane transport	4	12	0.00971511
GO:0046174	P	polyol catabolic process	4	13	0.0111297			GO:0006805	P	xenobiotic metabolic process	4	12	0.00971511
GO:0010143	P	cutin biosynthetic process	9	31	0.000222977			GO:0010112	P	regulation of systemic acquired resistance	5	16	0.00520347
GO:0051667	P	establishment of plastid localization	8	28	0.000577187			GO:1905156	P	negative regulation of photosynthesis	5	16	0.00520347
GO:0010205	P	photoinhibition	4	14	0.0147124			GO:0010200	P	response to chitin	46	152	6.30744e-17
GO:0071483	P	cellular response to blue light	9	32	0.000299245			GO:0051131	P	chaperone-mediated protein complex assembly	4	13	0.013209
GO:0018107	P	peptidyl-threonine phosphorylation	7	25	0.00145538			GO:0005977	P	glycogen metabolic process	7	24	0.00149345
GO:0019750	P	chloroplast localization	8	29	0.0007476			GO:0042447	P	hormone catabolic process	9	31	0.000332991
GO:0006778	P	porphyrin-containing compound metabolic process	22	81	3.20294e-08			GO:0010205	P	photoinhibition	4	14	0.0174099
GO:0016116	P	carotenoid metabolic process	8	30	0.000956246			GO:0071453	P	cellular response to oxygen levels	11	39	9.82966e-05
GO:0010206	P	photosystem II repair	4	15	0.0189465			GO:0002229	P	defense response to oomycetes	10	36	0.000233699
GO:1901957	P	regulation of cutin biosynthetic process	4	15	0.0189465			GO:1900674	P	olefin biosynthetic process	8	29	0.00103649
GO:0009704	P	de-etiolation	4	16	0.0238609			GO:0043449	P	cellular alkene metabolic process	8	29	0.00103649
GO:1905156	P	negative regulation of photosynthesis	4	16	0.0238609			GO:0009627	P	systemic acquired resistance	10	39	0.000445762
GO:0010218	P	response to far red light	10	42	0.000592323			GO:0071456	P	cellular response to hypoxia	9	35	0.000887658
GO:0090691	P	formation of plant organ boundary	5	21	0.0145272			GO:0002253	P	activation of immune response	8	32	0.00207598
GO:0090307	P	mitotic spindle assembly	4	17	0.0294771			GO:0009861	P	jasmonic acid and ethylene-dependent systemic resistance	5	20	0.0143646
GO:0010411	P	xyloglucan metabolic process	4	17	0.0294771			GO:0006954	P	inflammatory response	4	16	0.0280722
GO:0010374	P	stomatal complex development	13	56	0.000126423			GO:0044275	P	cellular carbohydrate catabolic process	14	57	6.17168e-05
GO:1901401	P	regulation of tetrapyrrole metabolic process	8	35	0.00279494			GO:0009693	P	ethylene biosynthetic process	6	25	0.00911745
GO:0009767	P	photosynthetic electron transport chain	5	22	0.0172886			GO:0009696	P	salicylic acid metabolic process	10	42	0.000864879
GO:0031109	P	microtubule polymerization or depolymerization	5	22	0.017717			GO:0009251	P	glucan catabolic process	4	17	0.0337245
GO:0010380	P	regulation of chlorophyll biosynthetic process	7	31	0.00546341			GO:0009813	P	flavonoid biosynthetic process	25	111	5.36399e-07
GO:0009640	P	photomorphogenesis	10	45	0.00102951			GO:0015706	P	nitrate transmembrane transport	5	22	0.0213512
GO:0072505	P	divalent inorganic anion homeostasis	5	23	0.0213373			GO:1902584	P	positive regulation of response to water deprivation	5	22	0.021536
GO:0015740	P	C4-dicarboxylate transport	5	23	0.0213373			GO:0071236	P	cellular response to antibiotic	17	76	3.82777e-05
GO:0008299	P	isoprenoid biosynthetic process	6	29	0.0137338			GO:0009620	P	response to fungus	20	93	9.41774e-06
GO:0055072	P	iron ion homeostasis	9	44	0.0034842			GO:0016132	P	brassinosteroid biosynthetic process	6	27	0.0135359
GO:0009642	P	response to light intensity	9	47	0.00453733			GO:0017001	P	antibiotic catabolic process	4	18	0.0418893
GO:0042447	P	hormone catabolic process	5	26	0.0346756			GO:0009862	P	systemic acquired resistance, salicylic acid mediated signaling pathway	4	18	0.0418893
GO:0000162	P	tryptophan biosynthetic process	5	26	0.0349541			GO:0010970	P	transport along microtubule	4	18	0.0418893
GO:0016106	P	sesquiterpenoid biosynthetic process	5	26	0.0349541			GO:0070301	P	cellular response to hydrogen peroxide	5	23	0.0258593
GO:0080167	P	response to karrikin	26	138	4.4923e-06			GO:0009617	P	response to bacterium	19	93	3.11383e-05
GO:0009625	P	response to insect	7	37	0.0147245			GO:0071446	P	cellular response to salicylic acid stimulus	15	74	0.000344049
GO:0009759	P	indole glucosinolate biosynthetic process	6	32	0.0242851			GO:0046885	P	regulation of hormone biosynthetic process	9	46	0.00657332
GO:0051262	P	protein tetramerization	6	33	0.0279408			GO:0120252	P	hydrocarbon metabolic process	9	47	0.0076007
GO:0010167	P	response to nitrate	6	33	0.0279408			GO:0080167	P	response to karrikin	26	138	1.09474e-05
GO:0009641	P	shade avoidance	6	33	0.0279408			GO:1901698	P	response to nitrogen compound	52	287	1.61065e-09
GO:0009416	P	response to light stimulus	81	503	8.9958e-14			GO:0010193	P	response to ozone	6	32	0.0301146
GO:0010105	P	negative regulation of ethylene-activated signaling pathway	7	39	0.019437			GO:0045089	P	positive regulation of innate immune response	8	43	0.013743
GO:2000069	P	regulation of post-embryonic root development	6	34	0.0319418			GO:0009311	P	oligosaccharide metabolic process	14	76	0.00144575
GO:0009739	P	response to gibberellin	29	169	8.85371e-06			GO:0071732	P	cellular response to nitric oxide	5	27	0.048455
GO:0016114	P	terpenoid biosynthetic process	18	105	0.000395703			GO:0008361	P	regulation of cell size	7	38	0.0217119
GO:0071478	P	cellular response to radiation	19	111	0.000315219			GO:0010268	P	brassinosteroid homeostasis	7	38	0.0217119
GO:0009750	P	response to fructose	6	35	0.0362977			GO:0009751	P	response to salicylic acid	23	132	0.000102493
GO:0009686	P	gibberellin biosynthetic process	10	59	0.00844019			GO:0009410	P	response to xenobiotic stimulus	8	45	0.0178975
GO:0016101	P	diterpenoid metabolic process	20	121	0.00035739			GO:0042391	P	regulation of membrane potential	6	34	0.0393716
GO:0009851	P	auxin biosynthetic process	7	42	0.0283368			GO:0009690	P	cytokinin metabolic process	6	34	0.0393716
GO:0009637	P	response to blue light	9	56	0.0155524			GO:0071395	P	cellular response to jasmonic acid stimulus	24	138	9.06662e-05
GO:0007623	P	circadian rhythm	18	112	0.000924645			GO:0071229	P	cellular response to acid chemical	12	69	0.00502972
GO:0042401	P	cellular biogenic amine biosynthetic process	6	37	0.0461055			GO:0010043	P	response to zinc ion	9	52	0.0146711
GO:0052386	P	cell wall thickening	9	56	0.0173052			GO:0006749	P	glutathione metabolic process	10	58	0.010653
GO:0008285	P	negative regulation of cell population proliferation	8	50	0.0247519			GO:0050832	P	defense response to fungus	45	269	2.82407e-07
GO:0009658	P	chloroplast organization	25	160	0.000168322			GO:0009064	P	glutamine family amino acid metabolic process	6	35	0.0446073
GO:0048825	P	cotyledon development	9	57	0.0192873			GO:2000022	P	regulation of jasmonic acid mediated signaling pathway	6	35	0.0446073
GO:0019758	P	glycosinolate biosynthetic process	8	51	0.0275797			GO:0042631	P	cellular response to water deprivation	7	41	0.0318427
GO:0016144	P	S-glycoside biosynthetic process	8	51	0.0275797			GO:0016128	P	phytosteroid metabolic process	9	53	0.0165286
GO:0046148	P	pigment biosynthetic process	12	79	0.00853448			GO:0002684	P	positive regulation of immune system process	10	59	0.0119874
GO:0052544	P	defense response by callose deposition in cell wall	7	45	0.0396521			GO:0120254	P	olefinic compound metabolic process	16	95	0.00183749
GO:0042335	P	cuticle development	8	52	0.0306238			GO:0010033	P	response to organic substance	39	251	2.21512e-06
GO:0034599	P	cellular response to oxidative stress	14	93	0.00625359			GO:0009407	P	toxin catabolic process	7	42	0.0358207
GO:0010224	P	response to UV-B	12	80	0.0112262			GO:0019722	P	calcium-mediated signaling	8	49	0.0287721
GO:0070297	P	regulation of phosphorelay signal transduction system	7	47	0.0486329			GO:0042542	P	response to hydrogen peroxide	12	75	0.00956149
GO:0051606	P	detection of stimulus	9	61	0.0288703			GO:0046677	P	response to antibiotic	39	251	7.85961e-06
GO:0098661	P	inorganic anion transmembrane transport	9	62	0.0317093			GO:0006694	P	steroid biosynthetic process	8	50	0.0320765
GO:0061640	P	cytoskeleton-dependent cytokinesis	10	73	0.0347732			GO:0043455	P	regulation of secondary metabolic process	8	50	0.0320765
GO:0007018	P	microtubule-based movement	12	88	0.0227549			GO:0022900	P	electron transport chain	13	82	0.00798839
GO:0055067	P	monovalent inorganic cation homeostasis	9	66	0.0449941			GO:0071805	P	potassium ion transmembrane transport	9	58	0.0284608
GO:0018105	P	peptidyl-serine phosphorylation	10	74	0.0377328			GO:0010150	P	leaf senescence	22	144	0.00101577
GO:0052545	P	callose localization	9	67	0.0488191			GO:0009850	P	auxin metabolic process	12	78	0.0133419
GO:0019760	P	glucosinolate metabolic process	12	90	0.0266626			GO:0009607	P	response to biotic stimulus	127	921	1.26157e-12
GO:0010287	C	plastoglobule	31	75	1.13841e-16			GO:0031347	P	regulation of defense response	34	230	0.000100525
GO:0009574	C	preprophase band	4	13	0.0112743			GO:0007267	P	cell-cell signaling	9	60	0.0345992
GO:0098807	C	chloroplast thylakoid membrane protein complex	4	14	0.0147829			GO:0009611	P	response to wounding	33	226	0.000161798
GO:0009535	C	chloroplast thylakoid membrane	67	250	3.64877e-22			GO:0036293	P	response to decreased oxygen levels	16	109	0.00742008
GO:0042651	C	thylakoid membrane	74	288	5.17112e-23			GO:0042435	P	indole-containing compound biosynthetic process	10	68	0.0302581
GO:0042170	C	plastid membrane	65	263	1.22554e-19			GO:0042742	P	defense response to bacterium	53	375	4.84187e-06
GO:0009579	C	thylakoid	78	369	7.84565e-19			GO:0010565	P	regulation of cellular ketone metabolic process	12	83	0.0211327
GO:0009543	C	chloroplast thylakoid lumen	4	18	0.0362364			GO:0002831	P	regulation of response to biotic stimulus	19	133	0.00479148
GO:0009986	C	cell surface	7	32	0.00670301			GO:0009605	P	response to external stimulus	132	1019	1.4474e-11
GO:0009707	C	chloroplast outer membrane	7	39	0.0197994			GO:0009626	P	plant-type hypersensitive response	9	63	0.0454222
GO:0009941	C	chloroplast envelope	60	377	2.1351e-09			GO:0006952	P	defense response	89	679	2.72423e-08
GO:0031977	C	thylakoid lumen	10	60	0.0099344			GO:0006979	P	response to oxidative stress	54	393	1.05075e-05
GO:0000775	C	chromosome, centromeric region	6	36	0.0416542			GO:0050776	P	regulation of immune response	16	115	0.0122435
GO:0005871	C	kinesin complex	10	63	0.0138776			GO:0110165	C	cellular anatomical entity	627	9834	0.0269743
GO:0031969	C	chloroplast membrane	10	69	0.0242846			GO:0005615	C	extracellular space	14	70	0.000154445
GO:0009534	C	chloroplast thylakoid	9	70	0.0424888			GO:0005887	C	integral component of plasma membrane	30	233	0.000305639
GO:0009705	C	plant-type vacuole membrane	16	117	0.00951426			GO:0016210	F	naringenin-chalcone synthase activity	11	12	7.86806e-12
GO:0031409	F	pigment binding	19	22	2.51022e-19			GO:0004351	F	glutamate decarboxylase activity	4	6	0.000511475
GO:0016168	F	chlorophyll binding	19	29	2.00133e-15			GO:0015276	F	ligand-gated ion channel activity	4	9	0.00354091
GO:0005366	F	myo-inositol:proton symporter activity	4	7	0.000825389			GO:0008061	F	chitin binding	4	11	0.00815986
GO:0090447	F	glycerol-3-phosphate 2-O-acyltransferase activity	5	9	0.000201299			GO:1901683	F	arsenate ion transmembrane transporter activity	4	11	0.00815986
GO:0015166	F	polyol transmembrane transporter activity	6	16	0.000629332			GO:0008066	F	glutamate receptor activity	4	15	0.0261935
GO:0008515	F	sucrose transmembrane transporter activity	5	16	0.00453659			GO:0042973	F	glucan endo-1,3-beta-D-glucosidase activity	4	15	0.0261935
GO:0080046	F	quercetin 4'-O-glucosyltransferase activity	4	13	0.0118356			GO:0015112	F	nitrate transmembrane transporter activity	4	16	0.0324435
GO:0015157	F	oligosaccharide transmembrane transporter activity	5	17	0.0060464			GO:0022843	F	voltage-gated cation channel activity	6	25	0.0115378
GO:0005253	F	anion channel activity	5	17	0.0060464			GO:0005267	F	potassium channel activity	6	25	0.0115378
GO:0019904	F	protein domain specific binding	18	63	2.98939e-07			GO:0043295	F	glutathione binding	5	22	0.0259415
GO:0050502	F	cis-zeatin O-beta-D-glucosyltransferase activity	5	18	0.00787739			GO:0015926	F	glucosidase activity	10	50	0.00507347
GO:0050403	F	trans-zeatin O-beta-D-glucosyltransferase activity	6	25	0.0079098			GO:0005262	F	calcium channel activity	5	25	0.0430652
GO:0005310	F	dicarboxylic acid transmembrane transporter activity	6	27	0.0116739			GO:0005516	F	calmodulin binding	31	166	5.10184e-06
GO:0051536	F	iron-sulfur cluster binding	11	55	0.00179323			GO:0004364	F	glutathione transferase activity	9	50	0.0152846
GO:0050660	F	flavin adenine dinucleotide binding	6	30	0.0194464			GO:0022839	F	ion gated channel activity	7	40	0.0353514
GO:0004712	F	protein serine/threonine/tyrosine kinase activity	6	31	0.0226706			GO:0042887	F	amide transmembrane transporter activity	9	56	0.0303623
GO:0022836	F	gated channel activity	8	47	0.0192573			GO:0004497	F	monooxygenase activity	11	71	0.0214807
GO:0005244	F	voltage-gated ion channel activity	6	36	0.0441302			GO:0015297	F	antiporter activity	9	59	0.0408673
GO:0080043	F	quercetin 3-O-glucosyltransferase activity	17	106	0.00163982			GO:0080043	F	quercetin 3-O-glucosyltransferase activity	16	106	0.00881743
GO:0080044	F	quercetin 7-O-glucosyltransferase activity	17	106	0.00163982			GO:0080044	F	quercetin 7-O-glucosyltransferase activity	16	106	0.00881743
GO:0003777	F	microtubule motor activity	10	63	0.015171			GO:0016830	F	carbon-carbon lyase activity	11	75	0.03284
GO:0030247	F	polysaccharide binding	9	61	0.0318558
GO:0016705	F	oxidoreductase activity, acting on paired donors, with incorporation or reduction of molecular oxygen	33	229	0.000121381
GO:0046527	F	glucosyltransferase activity	27	188	0.000519325

## Sheet: k6_exp-K6_control
Up-regulated in k6_exp compared to k6_control								Down-regulated in k6_exp compared to k6_control
GO term	Category	Description	Number in input list	Number in Ref	p-value			GO term	Category	Description	Number in input list	Number in Ref	p-value
GO:0009628	P	response to abiotic stimulus	146	1507	9.59125e-14			GO:0009605	P	response to external stimulus	142	1385	2.34737e-13
GO:0009416	P	response to light stimulus	62	517	3.38924e-10			GO:0009607	P	response to biotic stimulus	114	1007	1.44403e-13
GO:0042440	P	pigment metabolic process	35	167	5.68474e-12			GO:0006952	P	defense response	91	862	2.15429e-09
GO:0009753	P	response to jasmonic acid	28	262	0.000662729			GO:0051707	P	response to other organism	45	360	6.9613e-08
GO:0009658	P	chloroplast organization	26	160	6.56721e-07			GO:0042742	P	defense response to bacterium	42	390	5.20006e-05
GO:0104004	P	cellular response to environmental stimulus	24	196	0.000219187			GO:0009409	P	response to cold	42	370	1.48577e-05
GO:0006778	P	porphyrin-containing compound metabolic process	22	81	2.80187e-10			GO:1901698	P	response to nitrogen compound	40	371	7.63778e-05
GO:0055080	P	cation homeostasis	22	188	0.000740459			GO:0006955	P	immune response	30	281	0.000697141
GO:0098771	P	inorganic ion homeostasis	21	179	0.000864116			GO:0050832	P	defense response to fungus	30	269	0.000334348
GO:0033014	P	tetrapyrrole biosynthetic process	20	64	1.12969e-10			GO:0010200	P	response to chitin	27	152	1.15297e-07
GO:0010114	P	response to red light	20	81	1.10802e-08			GO:0009751	P	response to salicylic acid	26	206	0.000115917
GO:0009768	P	photosynthesis, light harvesting in photosystem I	19	22	1.41905e-21			GO:0009723	P	response to ethylene	24	221	0.00173482
GO:0019684	P	photosynthesis, light reaction	19	41	4.82796e-14			GO:0044042	P	glucan metabolic process	17	156	0.00777711
GO:0023057	P	negative regulation of signaling	19	174	0.00366109			GO:0071398	P	cellular response to fatty acid	16	145	0.00859476
GO:0010648	P	negative regulation of cell communication	19	174	0.00366109			GO:0009620	P	response to fungus	16	93	4.90325e-05
GO:0071478	P	cellular response to radiation	18	111	3.68219e-05			GO:0009813	P	flavonoid biosynthetic process	15	88	0.000117861
GO:0009739	P	response to gibberellin	18	169	0.00597447			GO:0019684	P	photosynthesis, light reaction	14	105	0.00252849
GO:0009644	P	response to high light intensity	17	64	4.02903e-08			GO:0036293	P	response to decreased oxygen levels	12	109	0.0215213
GO:0007623	P	circadian rhythm	17	112	0.000128017			GO:0009617	P	response to bacterium	12	93	0.00498252
GO:0006873	P	cellular ion homeostasis	17	141	0.00207372			GO:0000272	P	polysaccharide catabolic process	12	83	0.00253937
GO:0080167	P	response to karrikin	16	138	0.00410392			GO:0045088	P	regulation of innate immune response	11	73	0.00271821
GO:0010118	P	stomatal movement	16	144	0.0062074			GO:0044275	P	cellular carbohydrate catabolic process	11	57	0.000322686
GO:0031669	P	cellular response to nutrient levels	16	151	0.00923917			GO:0002682	P	regulation of immune system process	10	92	0.0357259
GO:0070887	P	cellular response to chemical stimulus	15	137	0.00613917			GO:0022900	P	electron transport chain	10	82	0.0180417
GO:1903825	P	organic acid transmembrane transport	15	144	0.0139125			GO:0009627	P	systemic acquired resistance	10	57	0.00125303
GO:0010218	P	response to far red light	13	49	1.73946e-06			GO:0071453	P	cellular response to oxygen levels	10	39	4.8552e-05
GO:0015995	P	chlorophyll biosynthetic process	12	21	1.32542e-10			GO:2000242	P	negative regulation of reproductive process	9	83	0.0467447
GO:0016114	P	terpenoid biosynthetic process	12	66	0.000218159			GO:0071236	P	cellular response to antibiotic	9	76	0.0286791
GO:0034219	P	carbohydrate transmembrane transport	12	98	0.00792908			GO:0032103	P	positive regulation of response to external stimulus	9	69	0.0161847
GO:0006855	P	xenobiotic transmembrane transport	12	110	0.0188655			GO:0031349	P	positive regulation of defense response	9	67	0.0134994
GO:0016036	P	cellular response to phosphate starvation	11	78	0.00371298			GO:0051702	P	biological process involved in interaction with symbiont	9	66	0.0122879
GO:0072593	P	reactive oxygen species metabolic process	11	100	0.0226706			GO:0002833	P	positive regulation of response to biotic stimulus	9	63	0.00913702
GO:0006875	P	cellular metal ion homeostasis	11	100	0.0226706			GO:0009626	P	plant-type hypersensitive response	9	63	0.00913702
GO:0009624	P	response to nematode	11	102	0.0258398			GO:0009404	P	toxin metabolic process	9	62	0.00823643
GO:0016108	P	tetraterpenoid metabolic process	10	30	2.84272e-06			GO:0002229	P	defense response to oomycetes	9	36	0.000143517
GO:0009640	P	photomorphogenesis	10	61	0.00174501			GO:0071456	P	cellular response to hypoxia	9	35	0.000113308
GO:0046165	P	alcohol biosynthetic process	10	74	0.00751551			GO:0019722	P	calcium-mediated signaling	7	49	0.0204459
GO:0046942	P	carboxylic acid transport	10	90	0.0268073			GO:0005983	P	starch catabolic process	7	23	0.000211089
GO:0034599	P	cellular response to oxidative stress	10	93	0.0332632			GO:0009064	P	glutamine family amino acid metabolic process	6	35	0.0133609
GO:0071483	P	cellular response to blue light	9	32	4.21023e-05			GO:0010193	P	response to ozone	6	32	0.0086199
GO:0071489	P	cellular response to red or far red light	9	46	0.000823731			GO:0005977	P	glycogen metabolic process	6	24	0.00188806
GO:0009637	P	response to blue light	9	56	0.00296794			GO:0006949	P	syncytium formation	6	20	0.000661224
GO:0009638	P	phototropism	8	21	9.26128e-06			GO:0052315	P	phytoalexin biosynthetic process	6	18	0.000349364
GO:0009903	P	chloroplast avoidance movement	8	26	5.55026e-05			GO:0002683	P	negative regulation of immune system process	5	35	0.0471113
GO:0051667	P	establishment of plastid localization	8	28	0.000100029			GO:0042391	P	regulation of membrane potential	5	34	0.0422899
GO:0019750	P	chloroplast localization	8	29	0.000131481			GO:0002253	P	activation of immune response	5	32	0.033576
GO:0010105	P	negative regulation of ethylene-activated signaling pathway	8	39	0.00115258			GO:0009759	P	indole glucosinolate biosynthetic process	5	32	0.033576
GO:0009642	P	response to light intensity	8	45	0.00240712			GO:0009864	P	induced systemic resistance, jasmonic acid mediated signaling pathway	5	24	0.0103002
GO:0070297	P	regulation of phosphorelay signal transduction system	8	47	0.0039859			GO:1902584	P	positive regulation of response to water deprivation	5	22	0.00701274
GO:1902532	P	negative regulation of intracellular signal transduction	8	53	0.00824688			GO:0035672	P	oligopeptide transmembrane transport	5	21	0.00568123
GO:1901420	P	negative regulation of response to alcohol	8	66	0.0291038			GO:0009861	P	jasmonic acid and ethylene-dependent systemic resistance	5	20	0.00453842
GO:0009788	P	negative regulation of abscisic acid-activated signaling pathway	8	66	0.0291038			GO:0009773	P	photosynthetic electron transport in photosystem I	5	13	0.000525883
GO:0071281	P	cellular response to iron ion	8	67	0.0315077			GO:0030104	P	water homeostasis	4	23	0.0393439
GO:0009686	P	gibberellin biosynthetic process	8	69	0.0367153			GO:0051553	P	flavone biosynthetic process	4	23	0.0393439
GO:1901401	P	regulation of tetrapyrrole metabolic process	7	35	0.00271861			GO:0031425	P	chloroplast RNA processing	4	22	0.033988
GO:0055072	P	iron ion homeostasis	7	44	0.0100653			GO:0071230	P	cellular response to amino acid stimulus	4	19	0.0206084
GO:0001101	P	response to acid chemical	7	51	0.0200965			GO:0010112	P	regulation of systemic acquired resistance	4	16	0.0110838
GO:0048510	P	regulation of timing of transition from vegetative to reproductive phase	7	57	0.0375282			GO:0000304	P	response to singlet oxygen	4	12	0.00361786
GO:0016123	P	xanthophyll biosynthetic process	6	11	1.04382e-05			GO:0071219	P	cellular response to molecule of bacterial origin	4	12	0.00357994
GO:0009767	P	photosynthetic electron transport chain	6	22	0.00095288			GO:0046217	P	indole phytoalexin metabolic process	4	10	0.00168243
GO:0015740	P	C4-dicarboxylate transport	6	23	0.0012851			GO:0010120	P	camalexin biosynthetic process	4	9	0.00105703
GO:0015706	P	nitrate transmembrane transport	6	25	0.00205052			GO:0080142	P	regulation of salicylic acid biosynthetic process	4	9	0.00105703
GO:0018107	P	peptidyl-threonine phosphorylation	6	25	0.00205052			GO:0005887	C	integral component of plasma membrane	24	233	0.00190894
GO:0015770	P	sucrose transport	6	29	0.00455258			GO:0046658	C	anchored component of plasma membrane	17	132	0.000777215
GO:0015772	P	oligosaccharide transport	6	30	0.00542882			GO:0005615	C	extracellular space	11	70	0.0012847
GO:0042362	P	fat-soluble vitamin biosynthetic process	6	31	0.00642231			GO:0005516	F	calmodulin binding	25	166	1.85535e-05
GO:0010380	P	regulation of chlorophyll biosynthetic process	6	31	0.00642231			GO:0046527	F	glucosyltransferase activity	23	188	0.000904452
GO:0080022	P	primary root development	6	31	0.00642231			GO:0080043	F	quercetin 3-O-glucosyltransferase activity	16	106	0.000568421
GO:0010167	P	response to nitrate	6	33	0.00879475			GO:0080044	F	quercetin 7-O-glucosyltransferase activity	16	106	0.000568421
GO:2000069	P	regulation of post-embryonic root development	6	34	0.0101903			GO:0015267	F	channel activity	14	115	0.00905405
GO:0009750	P	response to fructose	6	35	0.0117362			GO:0016210	F	naringenin-chalcone synthase activity	9	12	1.83993e-09
GO:0010207	P	photosystem II assembly	5	15	0.000981507			GO:0042887	F	amide transmembrane transporter activity	9	56	0.00585614
GO:0042548	P	regulation of photosynthesis, light reaction	5	16	0.00132671			GO:0015020	F	glucuronosyltransferase activity	6	31	0.00942576
GO:0009583	P	detection of light stimulus	5	16	0.00136295			GO:0022839	F	ion gated channel activity	6	40	0.0311639
GO:0009904	P	chloroplast accumulation movement	5	19	0.00315836			GO:0008422	F	beta-glucosidase activity	6	43	0.0425858
GO:0071423	P	malate transmembrane transport	5	20	0.00402144			GO:0035673	F	oligopeptide transmembrane transporter activity	5	20	0.00567676
GO:0072506	P	trivalent inorganic anion homeostasis	5	22	0.00623033			GO:0022843	F	voltage-gated cation channel activity	5	25	0.0151728
GO:2000035	P	regulation of stem cell division	5	22	0.00623033			GO:0005267	F	potassium channel activity	5	25	0.0151728
GO:0055075	P	potassium ion homeostasis	5	23	0.007604			GO:0008061	F	chitin binding	4	11	0.00306227
GO:0050821	P	protein stabilization	5	24	0.00917504			GO:0008066	F	glutamate receptor activity	4	15	0.0104467
GO:0051262	P	protein tetramerization	5	33	0.0340424
GO:0043562	P	cellular response to nitrogen levels	5	35	0.0425579
GO:0009123	P	nucleoside monophosphate metabolic process	5	35	0.0425579
GO:0072348	P	sulfur compound transport	5	36	0.0472543
GO:0006081	P	cellular aldehyde metabolic process	5	36	0.0472543
GO:0015698	P	inorganic anion transport	5	37	0.0490711
GO:0010161	P	red light signaling pathway	4	10	0.00151463
GO:0009585	P	red, far-red light phototransduction	4	14	0.00604211
GO:0010205	P	photoinhibition	4	14	0.00604211
GO:1905156	P	negative regulation of photosynthesis	4	16	0.0100555
GO:0006783	P	heme biosynthetic process	4	16	0.0100555
GO:0017001	P	antibiotic catabolic process	4	18	0.0154808
GO:0007610	P	behavior	4	19	0.0187668
GO:0009688	P	abscisic acid biosynthetic process	4	20	0.0224531
GO:0008299	P	isoprenoid biosynthetic process	4	22	0.0282067
GO:0042360	P	vitamin E metabolic process	4	22	0.0310657
GO:0098661	P	inorganic anion transmembrane transport	4	23	0.0347072
GO:0031984	C	organelle subcompartment	102	933	1.3368e-10
GO:0031967	C	organelle envelope	100	874	8.79486e-12
GO:0009579	C	thylakoid	73	369	1.82422e-21
GO:0042651	C	thylakoid membrane	70	288	8.04163e-26
GO:0009535	C	chloroplast thylakoid membrane	63	250	2.05042e-24
GO:0042170	C	plastid membrane	62	263	1.01327e-22
GO:0009941	C	chloroplast envelope	56	377	2.17332e-11
GO:0010287	C	plastoglobule	32	75	1.89158e-20
GO:0005887	C	integral component of plasma membrane	26	233	0.00101894
GO:0009705	C	plant-type vacuole membrane	13	117	0.0179869
GO:0031977	C	thylakoid lumen	11	60	0.00058538
GO:0031969	C	chloroplast membrane	11	69	0.00177859
GO:0031968	C	organelle outer membrane	10	83	0.0215032
GO:0009707	C	chloroplast outer membrane	9	39	0.000311376
GO:0080008	C	Cul4-RING E3 ubiquitin ligase complex	8	56	0.0148747
GO:0009534	C	chloroplast thylakoid	8	70	0.0307706
GO:0098807	C	chloroplast thylakoid membrane protein complex	6	17	0.000266568
GO:0010319	C	stromule	5	32	0.035594
GO:0009543	C	chloroplast thylakoid lumen	4	18	0.0179422
GO:0019904	F	protein domain specific binding	20	63	1.39123e-10
GO:0031409	F	pigment binding	19	22	2.76119e-21
GO:0016168	F	chlorophyll binding	19	29	2.4544e-17
GO:0080043	F	quercetin 3-O-glucosyltransferase activity	16	106	0.000349495
GO:0080044	F	quercetin 7-O-glucosyltransferase activity	16	106	0.000349495
GO:0015267	F	channel activity	15	115	0.00242392
GO:0051536	F	iron-sulfur cluster binding	9	55	0.00388232
GO:0008515	F	sucrose transmembrane transporter activity	6	16	0.000174065
GO:0015157	F	oligosaccharide transmembrane transporter activity	6	17	0.000255989
GO:0015112	F	nitrate transmembrane transporter activity	6	23	0.00155231
GO:0004712	F	protein serine/threonine/tyrosine kinase activity	6	31	0.00765087
GO:0016620	F	oxidoreductase activity, acting on the aldehyde or oxo group of donors, NAD or NADP as acceptor	6	40	0.0253983
GO:0005253	F	anion channel activity	5	17	0.00216811
GO:0015140	F	malate transmembrane transporter activity	5	20	0.00470546
GO:0016671	F	oxidoreductase activity, acting on a sulfur group of donors, disulfide as acceptor	5	34	0.043622
GO:0000293	F	ferric-chelate reductase activity	4	9	0.00109143
GO:0020037	F	heme binding	4	14	0.00688156
GO:0050502	F	cis-zeatin O-beta-D-glucosyltransferase activity	4	18	0.0175171
GO:0015103	F	inorganic anion transmembrane transporter activity	4	21	0.0282907
GO:0051139	F	metal cation:proton antiporter activity	4	21	0.0298985
GO:0005451	F	monovalent cation:proton antiporter activity	4	24	0.0463685

## Sheet: k642_exp-K642_control
Up-regulated in k642_exp compared to k642_control								Down-regulated in k642_exp compared to k642_control
GO term	Category	Description	Number in input list	Number in Ref	p-value			GO term	Category	Description	Number in input list	Number in Ref	p-value
GO:0009416	P	response to light stimulus	84	514	1.69249e-10			GO:1901698	P	response to nitrogen compound	65	371	3.7311e-12
GO:0008610	P	lipid biosynthetic process	44	270	1.15145e-05			GO:0010200	P	response to chitin	43	152	8.22877e-16
GO:0042440	P	pigment metabolic process	43	167	1.90264e-11			GO:0046686	P	response to cadmium ion	43	324	3.7962e-05
GO:0006720	P	isoprenoid metabolic process	40	241	2.71687e-05			GO:0050832	P	defense response to fungus	40	269	4.7534e-06
GO:0009658	P	chloroplast organization	34	160	3.8921e-07			GO:0044550	P	secondary metabolite biosynthetic process	40	272	6.26195e-06
GO:0016114	P	terpenoid biosynthetic process	30	149	6.18623e-06			GO:0080167	P	response to karrikin	24	138	3.01075e-05
GO:0006778	P	porphyrin-containing compound metabolic process	28	81	3.71076e-11			GO:0009739	P	response to gibberellin	23	169	0.00167928
GO:0009739	P	response to gibberellin	28	169	0.000434544			GO:0006855	P	xenobiotic transmembrane transport	15	110	0.00990783
GO:0033014	P	tetrapyrrole biosynthetic process	27	64	3.22483e-13			GO:0009813	P	flavonoid biosynthetic process	15	111	0.010737
GO:0019684	P	photosynthesis, light reaction	26	41	9.31143e-19			GO:0071446	P	cellular response to salicylic acid stimulus	14	74	0.000558181
GO:0010114	P	response to red light	25	81	6.12993e-09			GO:0015698	P	inorganic anion transport	14	92	0.00465125
GO:0007623	P	circadian rhythm	25	108	2.47432e-06			GO:0019757	P	glycosinolate metabolic process	13	90	0.00991812
GO:0080167	P	response to karrikin	24	138	0.000532555			GO:0016143	P	S-glycoside metabolic process	13	90	0.00991812
GO:0009768	P	photosynthesis, light harvesting in photosystem I	21	22	5.13651e-22			GO:0044275	P	cellular carbohydrate catabolic process	12	57	0.000500012
GO:0071478	P	cellular response to radiation	21	111	0.000366433			GO:0006749	P	glutathione metabolic process	12	58	0.000590877
GO:0009644	P	response to high light intensity	19	64	7.48057e-07			GO:0071236	P	cellular response to antibiotic	12	76	0.00644135
GO:0006633	P	fatty acid biosynthetic process	17	107	0.00837583			GO:0045088	P	regulation of innate immune response	11	73	0.012542
GO:0001666	P	response to hypoxia	16	98	0.00799109			GO:0009850	P	auxin metabolic process	11	78	0.0199827
GO:0009744	P	response to sucrose	15	77	0.00179632			GO:0009407	P	toxin catabolic process	10	42	0.000520094
GO:0006650	P	glycerophospholipid metabolic process	15	88	0.00674745			GO:0009410	P	response to xenobiotic stimulus	10	45	0.000930761
GO:0015995	P	chlorophyll biosynthetic process	14	21	5.43282e-11			GO:0010043	P	response to zinc ion	10	52	0.00295497
GO:0009637	P	response to blue light	14	59	0.000278968			GO:0071229	P	cellular response to acid chemical	10	69	0.0217374
GO:0009640	P	photomorphogenesis	14	72	0.00256634			GO:1901264	P	carbohydrate derivative transport	10	72	0.0284192
GO:0006766	P	vitamin metabolic process	14	76	0.00430148			GO:0009809	P	lignin biosynthetic process	9	53	0.0108487
GO:0009686	P	gibberellin biosynthetic process	13	69	0.00478072			GO:0071805	P	potassium ion transmembrane transport	9	58	0.0190955
GO:0010224	P	response to UV-B	13	80	0.0164827			GO:1901657	P	glycosyl compound metabolic process	9	61	0.0245277
GO:0034599	P	cellular response to oxidative stress	13	81	0.0177179			GO:0051273	P	beta-glucan metabolic process	9	68	0.047664
GO:0009903	P	chloroplast avoidance movement	12	26	4.06383e-07			GO:0042447	P	hormone catabolic process	8	31	0.00106313
GO:0051667	P	establishment of plastid localization	12	28	1.09097e-06			GO:0071456	P	cellular response to hypoxia	8	35	0.00247011
GO:0019750	P	chloroplast localization	12	29	1.71819e-06			GO:0072348	P	sulfur compound transport	8	36	0.0029839
GO:0042335	P	cuticle development	12	52	0.00110237			GO:0002229	P	defense response to oomycetes	8	36	0.0029839
GO:0009072	P	aromatic amino acid family metabolic process	12	70	0.0139151			GO:0007584	P	response to nutrient	8	38	0.00425781
GO:0010218	P	response to far red light	11	42	0.00055297			GO:0071453	P	cellular response to oxygen levels	8	39	0.00503386
GO:0010143	P	cutin biosynthetic process	11	46	0.00128864			GO:0019761	P	glucosinolate biosynthetic process	8	51	0.024857
GO:0009638	P	phototropism	10	21	2.71535e-06			GO:0009311	P	oligosaccharide metabolic process	8	58	0.0479843
GO:0016108	P	tetraterpenoid metabolic process	10	30	0.000114052			GO:0009682	P	induced systemic resistance	7	36	0.0112097
GO:0042362	P	fat-soluble vitamin biosynthetic process	10	31	0.000155691			GO:0009627	P	systemic acquired resistance	7	39	0.0169633
GO:0071483	P	cellular response to blue light	10	32	0.000209428			GO:0009696	P	salicylic acid metabolic process	7	42	0.0253471
GO:2000069	P	regulation of post-embryonic root development	10	34	0.000364135			GO:1901679	P	nucleotide transmembrane transport	6	25	0.00660892
GO:1901401	P	regulation of tetrapyrrole metabolic process	10	35	0.000471544			GO:2000031	P	regulation of salicylic acid mediated signaling pathway	6	25	0.00660892
GO:0015979	P	photosynthesis	10	40	0.000986722			GO:0015865	P	purine nucleotide transport	6	26	0.00809119
GO:0010105	P	negative regulation of ethylene-activated signaling pathway	10	39	0.00119622			GO:2001038	P	regulation of cellular response to drug	6	30	0.0164311
GO:0009642	P	response to light intensity	10	47	0.00446			GO:0002237	P	response to molecule of bacterial origin	6	31	0.0187581
GO:0070297	P	regulation of phosphorelay signal transduction system	10	47	0.00524671			GO:1990542	P	mitochondrial transmembrane transport	6	31	0.0191977
GO:1902532	P	negative regulation of intracellular signal transduction	10	53	0.0123046			GO:0000154	P	rRNA modification	6	32	0.0222655
GO:0052386	P	cell wall thickening	10	56	0.0180941			GO:0002253	P	activation of immune response	6	32	0.0222655
GO:0048510	P	regulation of timing of transition from vegetative to reproductive phase	10	57	0.020333			GO:0042343	P	indole glucosinolate metabolic process	6	35	0.0333949
GO:0051606	P	detection of stimulus	10	61	0.0313287			GO:0006626	P	protein targeting to mitochondrion	6	37	0.0425155
GO:0018107	P	peptidyl-threonine phosphorylation	9	25	0.000127973			GO:0070585	P	protein localization to mitochondrion	6	37	0.0425155
GO:0010380	P	regulation of chlorophyll biosynthetic process	9	31	0.00079384			GO:0071417	P	cellular response to organonitrogen compound	6	38	0.0476078
GO:0009750	P	response to fructose	9	35	0.00204352			GO:0000304	P	response to singlet oxygen	5	12	0.000886192
GO:0052544	P	defense response by callose deposition in cell wall	9	45	0.0119519			GO:1900426	P	positive regulation of defense response to bacterium	5	15	0.00281392
GO:0009657	P	plastid organization	9	56	0.0389677			GO:0071219	P	cellular response to molecule of bacterial origin	5	16	0.00385885
GO:0010206	P	photosystem II repair	8	15	9.72828e-06			GO:2000032	P	regulation of secondary shoot formation	5	16	0.00385885
GO:0009904	P	chloroplast accumulation movement	8	19	8.39589e-05			GO:0009251	P	glucan catabolic process	5	17	0.00505584
GO:2000035	P	regulation of stem cell division	8	22	0.000282162			GO:0000028	P	ribosomal small subunit assembly	5	19	0.00861486
GO:0055072	P	iron ion homeostasis	8	44	0.0296992			GO:0009404	P	toxin metabolic process	5	20	0.0104221
GO:0030705	P	cytoskeleton-dependent intracellular transport	7	25	0.00380224			GO:0015706	P	nitrate transmembrane transport	5	22	0.016225
GO:0000162	P	tryptophan biosynthetic process	7	26	0.00482896			GO:0005983	P	starch catabolic process	5	23	0.0197496
GO:0006586	P	indolalkylamine metabolic process	7	30	0.0111022			GO:0009864	P	induced systemic resistance, jasmonic acid mediated signaling pathway	5	24	0.0235432
GO:0009759	P	indole glucosinolate biosynthetic process	7	32	0.0158328			GO:0019369	P	arachidonic acid metabolic process	5	24	0.0235432
GO:0009641	P	shade avoidance	7	33	0.0186672			GO:0080142	P	regulation of salicylic acid biosynthetic process	4	9	0.00229709
GO:0046364	P	monosaccharide biosynthetic process	7	35	0.0253655			GO:0019218	P	regulation of steroid metabolic process	4	11	0.00537005
GO:0045454	P	cell redox homeostasis	7	37	0.0335434			GO:1901684	P	arsenate ion transmembrane transport	4	12	0.00761197
GO:0042401	P	cellular biogenic amine biosynthetic process	7	37	0.0335434			GO:0006805	P	xenobiotic metabolic process	4	12	0.00761197
GO:0010207	P	photosystem II assembly	6	15	0.000937902			GO:0009819	P	drought recovery	4	14	0.0137526
GO:0042548	P	regulation of photosynthesis, light reaction	6	16	0.00135144			GO:0080148	P	negative regulation of response to water deprivation	4	15	0.0177303
GO:0006783	P	heme biosynthetic process	6	16	0.00139382			GO:0010112	P	regulation of systemic acquired resistance	4	16	0.0223541
GO:0042360	P	vitamin E metabolic process	6	22	0.00836301			GO:0015867	P	ATP transport	4	16	0.0223541
GO:0042181	P	ketone biosynthetic process	6	23	0.0105198			GO:0010929	P	positive regulation of auxin mediated signaling pathway	4	17	0.0276463
GO:0045596	P	negative regulation of cell differentiation	6	25	0.0159612			GO:0009313	P	oligosaccharide catabolic process	4	18	0.0336223
GO:0043647	P	inositol phosphate metabolic process	6	27	0.0230866			GO:0009862	P	systemic acquired resistance, salicylic acid mediated signaling pathway	4	18	0.0336223
GO:0009853	P	photorespiration	6	27	0.0230866			GO:0052315	P	phytoalexin biosynthetic process	4	18	0.0336223
GO:0048572	P	short-day photoperiodism	6	29	0.0320812			GO:0015866	P	ADP transport	4	18	0.0336223
GO:0080022	P	primary root development	6	31	0.0430879			GO:0010970	P	transport along microtubule	4	18	0.0336223
GO:0019253	P	reductive pentose-phosphate cycle	5	8	0.000195483			GO:0030308	P	negative regulation of cell growth	4	18	0.0336223
GO:0050982	P	detection of mechanical stimulus	5	9	0.000409106			GO:1902652	P	secondary alcohol metabolic process	4	18	0.0336223
GO:0016123	P	xanthophyll biosynthetic process	5	11	0.00129841			GO:2000117	P	negative regulation of cysteine-type endopeptidase activity	4	19	0.0402909
GO:0009773	P	photosynthetic electron transport in photosystem I	5	13	0.00313292			GO:0001578	P	microtubule bundle formation	4	20	0.0476549
GO:0010205	P	photoinhibition	5	14	0.00453679			GO:0005991	P	trehalose metabolic process	4	20	0.0476549
GO:0009583	P	detection of light stimulus	5	16	0.00858279			GO:0022627	C	cytosolic small ribosomal subunit	13	63	0.000181932
GO:1905156	P	negative regulation of photosynthesis	5	16	0.00858279			GO:0042788	C	polysomal ribosome	14	77	0.000419055
GO:0030048	P	actin filament-based movement	5	18	0.0144466			GO:0005615	C	extracellular space	11	70	0.00551935
GO:0017001	P	antibiotic catabolic process	5	18	0.0146085			GO:0044391	C	ribosomal subunit	30	200	1.63641e-05
GO:0051225	P	spindle assembly	5	23	0.0403741			GO:0022625	C	cytosolic large ribosomal subunit	15	99	0.00188714
GO:0050821	P	protein stabilization	5	24	0.0475665			GO:0030684	C	preribosome	7	49	0.0387884
GO:0099111	P	microtubule-based transport	5	24	0.0475665			GO:0003735	F	structural constituent of ribosome	30	210	0.000403998
GO:0009772	P	photosynthetic electron transport in photosystem II	4	4	5.14093e-05			GO:0004364	F	glutathione transferase activity	11	50	0.000927069
GO:0042372	P	phylloquinone biosynthetic process	4	9	0.00457546			GO:0016684	F	oxidoreductase activity, acting on peroxide as acceptor	11	61	0.00491121
GO:0042373	P	vitamin K metabolic process	4	9	0.00457546			GO:0015079	F	potassium ion transmembrane transporter activity	10	55	0.00676013
GO:0080051	P	cutin transport	4	9	0.00457546			GO:0005261	F	cation channel activity	10	61	0.0139508
GO:0009767	P	photosynthetic electron transport chain	4	10	0.00682834			GO:1904680	F	peptide transmembrane transporter activity	9	44	0.00448647
GO:1990641	P	response to iron ion starvation	4	11	0.010444			GO:0015297	F	antiporter activity	9	59	0.0294792
GO:0016117	P	carotenoid biosynthetic process	4	12	0.0144058			GO:0016210	F	naringenin-chalcone synthase activity	8	12	3.46601e-07
GO:0036473	P	cell death in response to oxidative stress	4	12	0.0146303			GO:0043295	F	glutathione binding	8	22	0.000114227
GO:0006094	P	gluconeogenesis	4	12	0.0146303			GO:1901682	F	sulfur compound transmembrane transporter activity	8	33	0.0023448
GO:0009645	P	response to low light intensity stimulus	4	12	0.0146303			GO:0015112	F	nitrate transmembrane transporter activity	7	23	0.0010561
GO:0010263	P	tricyclic triterpenoid biosynthetic process	4	12	0.0146303			GO:0000295	F	adenine nucleotide transmembrane transporter activity	6	22	0.00445093
GO:0042744	P	hydrogen peroxide catabolic process	4	12	0.0146303			GO:0005346	F	purine ribonucleotide transmembrane transporter activity	6	22	0.00445093
GO:0033275	P	actin-myosin filament sliding	4	12	0.0146303			GO:0015215	F	nucleotide transmembrane transporter activity	6	25	0.00872465
GO:0046174	P	polyol catabolic process	4	13	0.0197402			GO:0005249	F	voltage-gated potassium channel activity	5	23	0.0247575
GO:0080003	P	thalianol metabolic process	4	13	0.0197402			GO:0004602	F	glutathione peroxidase activity	4	8	0.00168042
GO:0010359	P	regulation of anion channel activity	4	14	0.0258216			GO:1901683	F	arsenate ion transmembrane transporter activity	4	11	0.00661059
GO:0009585	P	red, far-red light phototransduction	4	14	0.0258216			GO:0015450	F	protein-transporting ATPase activity	4	13	0.0127061
GO:0015798	P	myo-inositol transport	4	14	0.0258216			GO:0016840	F	carbon-nitrogen lyase activity	4	13	0.0127061
GO:1902358	P	sulfate transmembrane transport	4	14	0.0258216			GO:0042973	F	glucan endo-1,3-beta-D-glucosidase activity	4	15	0.0215342
GO:0010686	P	tetracyclic triterpenoid biosynthetic process	4	15	0.0329072			GO:0030515	F	snoRNA binding	4	19	0.0482973
GO:0031967	C	organelle envelope	176	874	9.9996e-29
GO:0031984	C	organelle subcompartment	157	933	5.74992e-17
GO:0009579	C	thylakoid	115	369	4.9557e-37
GO:0042651	C	thylakoid membrane	104	288	3.15032e-39
GO:0009941	C	chloroplast envelope	102	377	2.56554e-27
GO:0009570	C	chloroplast stroma	94	535	2.50735e-12
GO:0042170	C	plastid membrane	93	263	5.05893e-35
GO:0009535	C	chloroplast thylakoid membrane	90	250	3.89658e-34
GO:0010287	C	plastoglobule	38	75	4.21419e-21
GO:0031977	C	thylakoid lumen	22	60	2.2546e-09
GO:0009534	C	chloroplast thylakoid	17	70	2.53379e-05
GO:0031968	C	organelle outer membrane	15	83	0.00505627
GO:0010319	C	stromule	12	32	7.97615e-06
GO:0009707	C	chloroplast outer membrane	12	39	7.77997e-05
GO:0009706	C	chloroplast inner membrane	9	51	0.0307985
GO:0009543	C	chloroplast thylakoid lumen	8	18	6.48665e-05
GO:0031969	C	chloroplast membrane	8	20	0.000143897
GO:0070603	C	SWI/SNF superfamily-type complex	8	31	0.00420352
GO:0098807	C	chloroplast thylakoid membrane protein complex	7	14	7.42259e-05
GO:0009521	C	photosystem	6	12	0.000254471
GO:0005811	C	lipid droplet	5	23	0.0449822
GO:0005826	C	actomyosin contractile ring	4	7	0.00163118
GO:0042641	C	actomyosin	4	12	0.0161795
GO:0031409	F	pigment binding	21	22	7.06416e-22
GO:0016168	F	chlorophyll binding	21	29	7.67094e-17
GO:0019904	F	protein domain specific binding	20	63	1.46208e-07
GO:0080043	F	quercetin 3-O-glucosyltransferase activity	18	106	0.00392276
GO:0080044	F	quercetin 7-O-glucosyltransferase activity	18	106	0.00392276
GO:0051536	F	iron-sulfur cluster binding	10	55	0.0178058
GO:0016671	F	oxidoreductase activity, acting on a sulfur group of donors, disulfide as acceptor	9	32	0.00112949
GO:0004712	F	protein serine/threonine/tyrosine kinase activity	8	31	0.00387785
GO:0015035	F	protein-disulfide reductase activity	8	36	0.0101374
GO:0016903	F	oxidoreductase activity, acting on the aldehyde or oxo group of donors	8	46	0.0409544
GO:0016668	F	oxidoreductase activity, acting on a sulfur group of donors, NAD(P) as acceptor	7	34	0.0236746
GO:0050403	F	trans-zeatin O-beta-D-glucosyltransferase activity	6	25	0.0172016
GO:0004791	F	thioredoxin-disulfide reductase activity	6	25	0.0172016
GO:0034593	F	phosphatidylinositol bisphosphate phosphatase activity	6	25	0.0172016
GO:0015166	F	polyol transmembrane transporter activity	5	16	0.00919331
GO:0050502	F	cis-zeatin O-beta-D-glucosyltransferase activity	5	18	0.0156115
GO:0019203	F	carbohydrate phosphatase activity	5	20	0.0244752
GO:0009882	F	blue light photoreceptor activity	4	7	0.00155333
GO:0090447	F	glycerol-3-phosphate 2-O-acyltransferase activity	4	9	0.00485802
GO:0000146	F	microfilament motor activity	4	12	0.0154811
GO:0080011	F	baruol synthase activity	4	12	0.0154811
GO:0042300	F	beta-amyrin synthase activity	4	12	0.0154811
GO:0034074	F	marneral synthase activity	4	12	0.0154811
GO:0034075	F	arabidiol synthase activity	4	12	0.0154811
GO:0051746	F	thalianol synthase activity	4	12	0.0154811
GO:0080046	F	quercetin 4'-O-glucosyltransferase activity	4	13	0.0208649
GO:0016840	F	carbon-nitrogen lyase activity	4	13	0.0208649
GO:0015116	F	sulfate transmembrane transporter activity	4	14	0.0272625
GO:0005315	F	inorganic phosphate transmembrane transporter activity	4	14	0.0272625
GO:0042299	F	lupeol synthase activity	4	15	0.0347053

## Sheet: k2056_exp-K2056_control
Up-regulated in k2056_exp compared to k2056_control								Down-regulated in k2056_exp compared to k2056_control
GO term	Category	Description	Number in input list	Number in Ref	p-value			GO term	Category	Description	Number in input list	Number in Ref	p-value
GO:0009416	P	response to light stimulus	79	572	1.46711e-17			GO:0009605	P	response to external stimulus	175	1454	6.71449e-16
GO:0019684	P	photosynthesis, light reaction	25	90	1.33862e-12			GO:0009607	P	response to biotic stimulus	124	921	2.96923e-15
GO:0042440	P	pigment metabolic process	25	167	1.20325e-06			GO:0006952	P	defense response	79	639	6.72296e-09
GO:0016311	P	dephosphorylation	24	242	0.00143956			GO:0010817	P	regulation of hormone levels	63	467	6.51354e-08
GO:0010114	P	response to red light	22	81	5.74563e-11			GO:0001101	P	response to acid chemical	62	476	2.97633e-07
GO:0008299	P	isoprenoid biosynthetic process	21	178	0.000296347			GO:0042742	P	defense response to bacterium	52	315	7.52442e-10
GO:0071214	P	cellular response to abiotic stimulus	21	195	0.000999587			GO:1901698	P	response to nitrogen compound	51	371	6.91405e-07
GO:0009739	P	response to gibberellin	20	169	0.000393583			GO:0050832	P	defense response to fungus	50	269	3.00042e-11
GO:0009768	P	photosynthesis, light harvesting in photosystem I	19	22	2.93621e-22			GO:0009414	P	response to water deprivation	47	384	3.29063e-05
GO:0080167	P	response to karrikin	18	138	0.000229461			GO:0033993	P	response to lipid	44	335	3.85078e-06
GO:0033014	P	tetrapyrrole biosynthetic process	17	64	1.29489e-08			GO:0009409	P	response to cold	44	340	1.68706e-05
GO:0009644	P	response to high light intensity	17	78	3.01464e-07			GO:0009611	P	response to wounding	39	226	3.62967e-08
GO:0006778	P	porphyrin-containing compound metabolic process	17	81	5.34914e-07			GO:0009753	P	response to jasmonic acid	37	262	1.29432e-05
GO:0009658	P	chloroplast organization	17	164	0.00434662			GO:0031347	P	regulation of defense response	36	230	1.31818e-06
GO:0007623	P	circadian rhythm	16	112	0.000163015			GO:0014070	P	response to organic cyclic compound	35	285	0.000306373
GO:0048573	P	photoperiodism, flowering	16	141	0.00226411			GO:0010200	P	response to chitin	34	152	3.06962e-10
GO:0015995	P	chlorophyll biosynthetic process	15	52	2.76048e-08			GO:0007166	P	cell surface receptor signaling pathway	33	267	0.000489444
GO:0010118	P	stomatal movement	14	144	0.0155767			GO:0071398	P	cellular response to fatty acid	30	145	2.34702e-08
GO:0006066	P	alcohol metabolic process	13	131	0.0165632			GO:0042446	P	hormone biosynthetic process	25	181	0.000399724
GO:0010143	P	cutin biosynthetic process	11	46	1.48283e-05			GO:0080167	P	response to karrikin	24	138	1.44196e-05
GO:0006633	P	fatty acid biosynthetic process	11	82	0.00282798			GO:0007178	P	transmembrane receptor protein serine/threonine kinase signaling pathway	23	178	0.00187258
GO:0006650	P	glycerophospholipid metabolic process	11	88	0.00510185			GO:0015711	P	organic anion transport	22	174	0.00305695
GO:0034219	P	carbohydrate transmembrane transport	11	98	0.0113109			GO:0016052	P	carbohydrate catabolic process	21	134	0.000226837
GO:0030258	P	lipid modification	11	99	0.0121582			GO:0006970	P	response to osmotic stress	20	103	1.03098e-05
GO:0010218	P	response to far red light	10	42	3.68818e-05			GO:0009620	P	response to fungus	19	93	5.44261e-06
GO:0009637	P	response to blue light	10	59	0.000642133			GO:0042537	P	benzene-containing compound metabolic process	18	69	4.25537e-07
GO:0016102	P	diterpenoid biosynthetic process	10	83	0.00956645			GO:0071236	P	cellular response to antibiotic	17	76	8.70297e-06
GO:0008654	P	phospholipid biosynthetic process	10	96	0.0246851			GO:0036293	P	response to decreased oxygen levels	16	109	0.00245955
GO:0071483	P	cellular response to blue light	8	32	0.000157867			GO:0120254	P	olefinic compound metabolic process	15	95	0.00159271
GO:0048571	P	long-day photoperiodism	8	56	0.0072559			GO:0009741	P	response to brassinosteroid	15	107	0.00515482
GO:0051260	P	protein homooligomerization	8	64	0.0158548			GO:0062012	P	regulation of small molecule metabolic process	15	108	0.00562593
GO:0071482	P	cellular response to light stimulus	8	65	0.0161032			GO:0010119	P	regulation of stomatal movement	13	87	0.00518046
GO:0042981	P	regulation of apoptotic process	8	66	0.0188343			GO:0009867	P	jasmonic acid mediated signaling pathway	12	80	0.00625658
GO:0071805	P	potassium ion transmembrane transport	7	58	0.0277549			GO:0022900	P	electron transport chain	12	82	0.00836722
GO:0009736	P	cytokinin-activated signaling pathway	7	64	0.0442564			GO:2000022	P	regulation of jasmonic acid mediated signaling pathway	11	35	1.10476e-05
GO:0016109	P	tetraterpenoid biosynthetic process	6	23	0.000835971			GO:0120252	P	hydrocarbon metabolic process	11	47	0.000219511
GO:0018107	P	peptidyl-threonine phosphorylation	6	25	0.00134403			GO:0009627	P	systemic acquired resistance	11	57	0.00118888
GO:0016116	P	carotenoid metabolic process	6	30	0.00362579			GO:0016125	P	sterol metabolic process	11	65	0.00373985
GO:0010017	P	red or far-red light signaling pathway	6	35	0.00781408			GO:0010224	P	response to UV-B	11	80	0.0176257
GO:0072348	P	sulfur compound transport	6	36	0.00917762			GO:0006869	P	lipid transport	11	86	0.0286856
GO:0042401	P	cellular biogenic amine biosynthetic process	6	37	0.0104926			GO:0016128	P	phytosteroid metabolic process	10	53	0.00246721
GO:0009640	P	photomorphogenesis	6	45	0.0251637			GO:0009789	P	positive regulation of abscisic acid-activated signaling pathway	10	57	0.00428793
GO:0098661	P	inorganic anion transmembrane transport	6	48	0.0340197			GO:1905959	P	positive regulation of cellular response to alcohol	10	57	0.00428793
GO:0019318	P	hexose metabolic process	6	52	0.0484985			GO:0009863	P	salicylic acid mediated signaling pathway	10	58	0.00487721
GO:0010207	P	photosystem II assembly	5	15	0.000674531			GO:1901419	P	regulation of response to alcohol	10	66	0.0116757
GO:0006783	P	heme biosynthetic process	5	16	0.000940164			GO:0033037	P	polysaccharide localization	10	67	0.0134808
GO:0009638	P	phototropism	5	21	0.00354173			GO:0046189	P	phenol-containing compound biosynthetic process	9	29	7.88313e-05
GO:0015740	P	C4-dicarboxylate transport	5	23	0.00538178			GO:0002229	P	defense response to oomycetes	9	36	0.000484338
GO:0048579	P	negative regulation of long-day photoperiodism, flowering	5	24	0.00651724			GO:0010268	P	brassinosteroid homeostasis	9	38	0.000743006
GO:0046856	P	phosphatidylinositol dephosphorylation	5	24	0.00651724			GO:0046885	P	regulation of hormone biosynthetic process	9	46	0.0031
GO:0000162	P	tryptophan biosynthetic process	5	26	0.00927192			GO:0009850	P	auxin metabolic process	9	63	0.0236029
GO:0009903	P	chloroplast avoidance movement	5	26	0.00927192			GO:0009626	P	plant-type hypersensitive response	9	63	0.0241745
GO:0051667	P	establishment of plastid localization	5	28	0.0127377			GO:0051702	P	biological process involved in interaction with symbiont	9	66	0.0316735
GO:1901570	P	fatty acid derivative biosynthetic process	5	29	0.0147604			GO:1901420	P	negative regulation of response to alcohol	9	66	0.0316735
GO:0015770	P	sucrose transport	5	29	0.0147604			GO:0009788	P	negative regulation of abscisic acid-activated signaling pathway	9	66	0.0316735
GO:0019750	P	chloroplast localization	5	29	0.0147604			GO:0051273	P	beta-glucan metabolic process	9	68	0.037488
GO:0015772	P	oligosaccharide transport	5	30	0.0169873			GO:0015748	P	organophosphate ester transport	9	70	0.0439915
GO:0006586	P	indolalkylamine metabolic process	5	30	0.0169873			GO:0003333	P	amino acid transmembrane transport	9	71	0.04751
GO:1901616	P	organic hydroxy compound catabolic process	5	31	0.0194261			GO:0080142	P	regulation of salicylic acid biosynthetic process	8	9	3.41402e-09
GO:0080022	P	primary root development	5	31	0.0194261			GO:0005983	P	starch catabolic process	8	23	7.95932e-05
GO:0009641	P	shade avoidance	5	33	0.0249667			GO:0009693	P	ethylene biosynthetic process	8	29	0.000485743
GO:1901401	P	regulation of tetrapyrrole metabolic process	5	35	0.0314297			GO:1900674	P	olefin biosynthetic process	8	29	0.000485743
GO:0009625	P	response to insect	5	37	0.0388509			GO:0043449	P	cellular alkene metabolic process	8	29	0.000485743
GO:0010109	P	regulation of photosynthesis	5	39	0.0472548			GO:0010193	P	response to ozone	8	32	0.000994638
GO:0015718	P	monocarboxylic acid transport	5	39	0.0472548			GO:0071456	P	cellular response to hypoxia	8	35	0.00186063
GO:0016123	P	xanthophyll biosynthetic process	4	11	0.00167846			GO:0018958	P	phenol-containing compound metabolic process	8	37	0.00254721
GO:0046174	P	polyol catabolic process	4	13	0.00335063			GO:0071453	P	cellular response to oxygen levels	8	39	0.0038337
GO:0071423	P	malate transmembrane transport	4	20	0.0170874			GO:0098661	P	inorganic anion transmembrane transport	8	50	0.0171883
GO:0010088	P	phloem development	4	22	0.0238037			GO:0070588	P	calcium ion transmembrane transport	8	58	0.039125
GO:0055075	P	potassium ion homeostasis	4	23	0.027682			GO:0009682	P	induced systemic resistance	8	60	0.0465072
GO:0006636	P	unsaturated fatty acid biosynthetic process	4	25	0.0365063			GO:0071219	P	cellular response to molecule of bacterial origin	7	16	4.03933e-05
GO:0031967	C	organelle envelope	85	957	4.89375e-08			GO:0017000	P	antibiotic biosynthetic process	7	18	9.97567e-05
GO:0031976	C	plastid thylakoid	56	351	3.2661e-15			GO:0016132	P	brassinosteroid biosynthetic process	7	27	0.00163443
GO:0042651	C	thylakoid membrane	51	287	6.25478e-16			GO:0052544	P	defense response by callose deposition in cell wall	7	45	0.0293039
GO:0009535	C	chloroplast thylakoid membrane	48	250	1.66532e-16			GO:0019722	P	calcium-mediated signaling	7	49	0.0441091
GO:0042170	C	plastid membrane	45	263	7.89567e-14			GO:0006694	P	steroid biosynthetic process	7	50	0.0484443
GO:0009941	C	chloroplast envelope	43	377	1.36431e-07			GO:0071446	P	cellular response to salicylic acid stimulus	6	16	0.000385981
GO:0010287	C	plastoglobule	24	75	6.68319e-14			GO:0010112	P	regulation of systemic acquired resistance	6	16	0.00040433
GO:0005887	C	integral component of plasma membrane	23	233	0.00122008			GO:0035672	P	oligopeptide transmembrane transport	6	21	0.00205043
GO:0031969	C	chloroplast membrane	9	69	0.00632371			GO:1902584	P	positive regulation of response to water deprivation	6	22	0.00266122
GO:0009707	C	chloroplast outer membrane	6	39	0.0115512			GO:0005977	P	glycogen metabolic process	6	24	0.00427835
GO:0098807	C	chloroplast thylakoid membrane protein complex	4	17	0.00841477			GO:1902025	P	nitrate import	6	27	0.00792148
GO:0009543	C	chloroplast thylakoid lumen	4	18	0.0104035			GO:0009631	P	cold acclimation	6	30	0.0133885
GO:0016705	F	oxidoreductase activity, acting on paired donors, with incorporation or reduction of molecular oxygen	24	229	0.0010027			GO:0002237	P	response to molecule of bacterial origin	6	31	0.0151034
GO:0016791	F	phosphatase activity	21	203	0.00227743			GO:0042447	P	hormone catabolic process	6	31	0.0156834
GO:0031409	F	pigment binding	19	22	5.08683e-22			GO:1902170	P	cellular response to reactive nitrogen species	6	36	0.0312604
GO:0016168	F	chlorophyll binding	19	29	4.67866e-18			GO:0007584	P	response to nutrient	6	38	0.0395908
GO:0019904	F	protein domain specific binding	13	66	3.28653e-05			GO:0010030	P	positive regulation of seed germination	6	39	0.044236
GO:0080043	F	quercetin 3-O-glucosyltransferase activity	12	106	0.00982784			GO:0009727	P	detection of ethylene stimulus	5	6	7.69055e-06
GO:0080044	F	quercetin 7-O-glucosyltransferase activity	12	106	0.00982784			GO:0009726	P	detection of endogenous stimulus	5	11	0.000445331
GO:0015103	F	inorganic anion transmembrane transporter activity	7	54	0.0217011			GO:0000304	P	response to singlet oxygen	5	12	0.000721343
GO:0015079	F	potassium ion transmembrane transporter activity	7	55	0.0247519			GO:0045332	P	phospholipid translocation	5	12	0.000721343
GO:0000156	F	phosphorelay response regulator activity	6	23	0.00098123			GO:0097035	P	regulation of membrane lipid distribution	5	13	0.00110768
GO:0008515	F	sucrose transmembrane transporter activity	5	16	0.00107995			GO:0009773	P	photosynthetic electron transport in photosystem I	5	13	0.00110768
GO:0015157	F	oligosaccharide transmembrane transporter activity	5	17	0.0014642			GO:0009251	P	glucan catabolic process	5	17	0.00408872
GO:0004439	F	phosphatidylinositol-4,5-bisphosphate 5-phosphatase activity	5	18	0.00194037			GO:0044247	P	cellular polysaccharide catabolic process	5	21	0.0107732
GO:0034485	F	phosphatidylinositol-3,4,5-trisphosphate 5-phosphatase activity	5	19	0.00252055			GO:1902074	P	response to salt	5	21	0.0111789
GO:0034593	F	phosphatidylinositol bisphosphate phosphatase activity	5	25	0.00886774			GO:0009593	P	detection of chemical stimulus	5	22	0.0134808
GO:0016671	F	oxidoreductase activity, acting on a sulfur group of donors, disulfide as acceptor	5	34	0.0315217			GO:0031425	P	chloroplast RNA processing	5	22	0.0136842
GO:0090447	F	glycerol-3-phosphate 2-O-acyltransferase activity	4	9	0.000781796			GO:0016115	P	terpenoid catabolic process	5	22	0.0136842
GO:0015166	F	polyol transmembrane transporter activity	4	16	0.00840534			GO:1902644	P	tertiary alcohol metabolic process	5	29	0.0419458
GO:0015140	F	malate transmembrane transporter activity	4	20	0.0189364			GO:0043288	P	apocarotenoid metabolic process	5	29	0.0419458
GO:0008378	F	galactosyltransferase activity	4	26	0.0456115			GO:0010031	P	circumnutation	4	6	0.000272678
GO:0016701	F	oxidoreductase activity, acting on single donors with incorporation of molecular oxygen	4	26	0.0456115			GO:0006076	P	(1->3)-beta-D-glucan catabolic process	4	8	0.00114068
								GO:0051131	P	chaperone-mediated protein complex assembly	4	13	0.00888526
								GO:0009819	P	drought recovery	4	14	0.011788
								GO:1900426	P	positive regulation of defense response to bacterium	4	15	0.015235
								GO:0080024	P	indolebutyric acid metabolic process	4	15	0.015235
								GO:0052315	P	phytoalexin biosynthetic process	4	18	0.0291022
								GO:0001578	P	microtubule bundle formation	4	20	0.0414465
								GO:0009861	P	jasmonic acid and ethylene-dependent systemic resistance	4	20	0.0414465
								GO:0009898	C	cytoplasmic side of plasma membrane	4	21	0.045264
								GO:0005615	C	extracellular space	11	70	0.00563733
								GO:0046658	C	anchored component of plasma membrane	18	132	0.0024506
								GO:0005516	F	calmodulin binding	31	166	5.31553e-07
								GO:0046527	F	glucosyltransferase activity	25	188	0.00171474
								GO:0004675	F	transmembrane receptor protein serine/threonine kinase activity	23	170	0.00205632
								GO:0016709	F	oxidoreductase activity, acting on paired donors, with incorporation or reduction of molecular oxygen, NAD(P)H	19	133	0.00262712
								GO:0080043	F	quercetin 3-O-glucosyltransferase activity	18	106	0.000440085
								GO:0080044	F	quercetin 7-O-glucosyltransferase activity	18	106	0.000440085
								GO:0005509	F	calcium ion binding	16	99	0.00154985
								GO:0004497	F	monooxygenase activity	13	71	0.00114309
								GO:1904680	F	peptide transmembrane transporter activity	10	44	0.000834274
								GO:0015297	F	antiporter activity	10	59	0.00807049
								GO:0030247	F	polysaccharide binding	10	61	0.010198
								GO:0016298	F	lipase activity	9	66	0.0427849
								GO:0015926	F	glucosidase activity	8	50	0.02354
								GO:0140358	F	P-type transmembrane transporter activity	7	31	0.00518718
								GO:0004683	F	calmodulin-dependent protein kinase activity	7	44	0.0340697
								GO:0042973	F	glucan endo-1,3-beta-D-glucosidase activity	5	15	0.0029448
								GO:0005388	F	P-type calcium transporter activity	5	20	0.0113055
								GO:0015112	F	nitrate transmembrane transporter activity	5	23	0.0205722
								GO:0030170	F	pyridoxal phosphate binding	5	23	0.0205722
								GO:0008320	F	protein transmembrane transporter activity	5	24	0.0245098
								GO:0003714	F	transcription corepressor activity	5	25	0.0289007
								GO:0016174	F	NAD(P)H oxidase H2O2-forming activity	4	5	0.000119402
								GO:0009815	F	1-aminocyclopropane-1-carboxylate oxidase activity	4	5	0.000119402
								GO:0008061	F	chitin binding	4	11	0.00557485

## Sheet: k1783_exp-K1783_control
Up-regulated in k1783_exp compared to k1783_control								Down-regulated in k1783_exp compared to k1783_control
GO term	Category	Description	Number in input list	Number in Ref	p-value			GO term	Category	Description	Number in input list	Number in Ref	p-value
GO:0009416	P	response to light stimulus	60	517	2.57721e-10			GO:0009753	P	response to jasmonic acid	30	262	0.000514067
GO:0009753	P	response to jasmonic acid	27	262	0.000605349			GO:0009611	P	response to wounding	28	226	0.000200632
GO:0042440	P	pigment metabolic process	26	167	5.48032e-07			GO:0010200	P	response to chitin	26	152	1.1613e-06
GO:0006720	P	isoprenoid metabolic process	24	217	0.000406171			GO:0071214	P	cellular response to abiotic stimulus	23	195	0.00150636
GO:0016311	P	dephosphorylation	24	242	0.00201457			GO:0071398	P	cellular response to fatty acid	22	145	5.30002e-05
GO:0019684	P	photosynthesis, light reaction	20	41	9.66739e-16			GO:0080167	P	response to karrikin	21	138	7.45995e-05
GO:0009658	P	chloroplast organization	20	164	0.000366447			GO:0009658	P	chloroplast organization	19	164	0.00455967
GO:0009768	P	photosynthesis, light harvesting in photosystem I	19	22	4.76098e-22			GO:0019684	P	photosynthesis, light reaction	16	105	0.000514515
GO:0033014	P	tetrapyrrole biosynthetic process	19	64	3.3838e-10			GO:0016052	P	carbohydrate catabolic process	16	134	0.0066357
GO:0006778	P	porphyrin-containing compound metabolic process	19	81	2.541e-08			GO:0009627	P	systemic acquired resistance	13	73	0.000367747
GO:0009644	P	response to high light intensity	18	64	2.45854e-09			GO:0010119	P	regulation of stomatal movement	13	87	0.00201121
GO:0010114	P	response to red light	18	70	1.17475e-08			GO:0071236	P	cellular response to antibiotic	12	76	0.00183186
GO:0009739	P	response to gibberellin	18	169	0.00330894			GO:0071482	P	cellular response to light stimulus	12	96	0.0121506
GO:0071478	P	cellular response to radiation	16	111	0.000210595			GO:1905957	P	regulation of cellular response to alcohol	11	75	0.00470278
GO:0048573	P	photoperiodism, flowering	16	141	0.00291223			GO:0022900	P	electron transport chain	11	82	0.00982368
GO:0016101	P	diterpenoid metabolic process	15	121	0.00163031			GO:0009620	P	response to fungus	11	93	0.0206638
GO:0034219	P	carbohydrate transmembrane transport	14	98	0.000566129			GO:1901420	P	negative regulation of response to alcohol	10	66	0.00579814
GO:0007623	P	circadian rhythm	14	117	0.00311372			GO:0009788	P	negative regulation of abscisic acid-activated signaling pathway	10	66	0.00579814
GO:0016114	P	terpenoid biosynthetic process	14	126	0.00598442			GO:0071446	P	cellular response to salicylic acid stimulus	10	74	0.0128505
GO:0080167	P	response to karrikin	14	138	0.0134935			GO:0009789	P	positive regulation of abscisic acid-activated signaling pathway	9	57	0.00660287
GO:0010218	P	response to far red light	13	49	9.15272e-07			GO:1905959	P	positive regulation of cellular response to alcohol	9	57	0.00660287
GO:0015698	P	inorganic anion transport	13	103	0.00277558			GO:0042537	P	benzene-containing compound metabolic process	9	69	0.0220082
GO:0042542	P	response to hydrogen peroxide	12	98	0.00509498			GO:0005983	P	starch catabolic process	8	23	3.62443e-05
GO:0019760	P	glucosinolate metabolic process	11	90	0.00727357			GO:0009850	P	auxin metabolic process	8	36	0.00107614
GO:0034599	P	cellular response to oxidative stress	11	93	0.00925971			GO:0016125	P	sterol metabolic process	8	65	0.0404984
GO:0042545	P	cell wall modification	11	97	0.0125298			GO:0071453	P	cellular response to oxygen levels	7	39	0.00791936
GO:0006633	P	fatty acid biosynthetic process	11	107	0.0244945			GO:0071229	P	cellular response to acid chemical	7	50	0.0285382
GO:0015995	P	chlorophyll biosynthetic process	10	21	2.7915e-08			GO:0006576	P	cellular biogenic amine metabolic process	7	50	0.0291482
GO:0048532	P	anatomical structure arrangement	10	88	0.0166326			GO:0009749	P	response to glucose	7	54	0.0421233
GO:0048581	P	negative regulation of post-embryonic development	10	98	0.0317253			GO:0009867	P	jasmonic acid mediated signaling pathway	7	56	0.0469529
GO:0009640	P	photomorphogenesis	9	61	0.00415364			GO:0000373	P	Group II intron splicing	6	20	0.000873153
GO:0033037	P	polysaccharide localization	9	67	0.00798367			GO:0031425	P	chloroplast RNA processing	6	22	0.00151583
GO:0006650	P	glycerophospholipid metabolic process	9	88	0.0407969			GO:0005977	P	glycogen metabolic process	6	24	0.00246666
GO:0009642	P	response to light intensity	8	45	0.00169157			GO:0009864	P	induced systemic resistance, jasmonic acid mediated signaling pathway	6	24	0.00246666
GO:0009686	P	gibberellin biosynthetic process	8	69	0.0274159			GO:0042447	P	hormone catabolic process	6	31	0.00942788
GO:0009072	P	aromatic amino acid family metabolic process	8	70	0.029589			GO:0002253	P	activation of immune response	6	32	0.0110273
GO:0006629	P	lipid metabolic process	8	81	0.0494046			GO:0010193	P	response to ozone	6	32	0.0110273
GO:0009638	P	phototropism	7	21	6.44837e-05			GO:2000022	P	regulation of jasmonic acid mediated signaling pathway	6	35	0.0169607
GO:0009641	P	shade avoidance	7	33	0.00136797			GO:0042631	P	cellular response to water deprivation	6	41	0.0347146
GO:0042401	P	cellular biogenic amine biosynthetic process	7	37	0.00274874			GO:0009851	P	auxin biosynthetic process	6	42	0.0385189
GO:0009625	P	response to insect	7	37	0.00274874			GO:0045089	P	positive regulation of innate immune response	6	43	0.0425786
GO:0009637	P	response to blue light	7	59	0.0307589			GO:0009773	P	photosynthetic electron transport in photosystem I	5	13	0.000669905
GO:0009682	P	induced systemic resistance	7	60	0.0367554			GO:0006536	P	glutamate metabolic process	5	15	0.00141306
GO:0051606	P	detection of stimulus	7	61	0.039722			GO:1902074	P	response to salt	5	21	0.00708816
GO:0044106	P	cellular amine metabolic process	7	63	0.0461136			GO:0016132	P	brassinosteroid biosynthetic process	5	27	0.0208825
GO:0051260	P	protein homooligomerization	7	64	0.0495424			GO:0010031	P	circumnutation	4	6	0.000177523
GO:0009736	P	cytokinin-activated signaling pathway	7	64	0.0495424			GO:0000304	P	response to singlet oxygen	4	12	0.00437573
GO:0006813	P	potassium ion transport	7	64	0.0495424			GO:0051131	P	chaperone-mediated protein complex assembly	4	13	0.00602276
GO:0072505	P	divalent inorganic anion homeostasis	6	23	0.000954346			GO:1905156	P	negative regulation of photosynthesis	4	16	0.0132735
GO:0000162	P	tryptophan biosynthetic process	6	26	0.00190316			GO:0009251	P	glucan catabolic process	4	17	0.0159807
GO:1901401	P	regulation of tetrapyrrole metabolic process	6	28	0.00280707			GO:0071230	P	cellular response to amino acid stimulus	4	19	0.0245003
GO:0006586	P	indolalkylamine metabolic process	6	30	0.00410684			GO:0001578	P	microtubule bundle formation	4	20	0.0292061
GO:0080022	P	primary root development	6	31	0.00487111			GO:0009403	P	toxin biosynthetic process	4	20	0.0292061
GO:0010167	P	response to nitrate	6	33	0.00670533			GO:0009861	P	jasmonic acid and ethylene-dependent systemic resistance	4	20	0.0292061
GO:0006090	P	pyruvate metabolic process	6	41	0.0187422			GO:0044247	P	cellular polysaccharide catabolic process	4	21	0.0332962
GO:0010223	P	secondary shoot formation	6	41	0.01913			GO:0072530	P	purine-containing compound transmembrane transport	4	21	0.0344103
GO:0052544	P	defense response by callose deposition in cell wall	6	45	0.0290893			GO:1900056	P	negative regulation of leaf senescence	4	21	0.0344103
GO:0010143	P	cutin biosynthetic process	6	46	0.0320252			GO:1905622	P	negative regulation of leaf development	4	21	0.0344103
GO:0019758	P	glycosinolate biosynthetic process	6	51	0.0495564			GO:0042651	C	thylakoid membrane	31	288	0.00018777
GO:0016144	P	S-glycoside biosynthetic process	6	51	0.0495564			GO:0009535	C	chloroplast thylakoid membrane	29	267	0.000257742
GO:0071483	P	cellular response to blue light	5	6	2.19635e-06			GO:0005615	C	extracellular space	11	70	0.00123202
GO:0010207	P	photosystem II assembly	5	15	0.000756994			GO:0031977	C	thylakoid lumen	8	60	0.0148352
GO:0055062	P	phosphate ion homeostasis	5	22	0.00489296			GO:0009501	C	amyloplast	4	17	0.0114356
GO:0055083	P	monovalent inorganic anion homeostasis	5	23	0.00598702			GO:0030246	F	carbohydrate binding	12	90	0.00968123
GO:0046856	P	phosphatidylinositol dephosphorylation	5	24	0.00724236			GO:0008422	F	beta-glucosidase activity	9	43	0.00111071
GO:0010380	P	regulation of chlorophyll biosynthetic process	5	25	0.00856328			GO:0005261	F	cation channel activity	9	61	0.012624
GO:0009903	P	chloroplast avoidance movement	5	26	0.0102814			GO:0016645	F	oxidoreductase activity, acting on the CH-NH group of donors	7	32	0.00301558
GO:0080112	P	seed growth	5	28	0.0140945			GO:0022839	F	ion gated channel activity	6	40	0.035911
GO:0051667	P	establishment of plastid localization	5	28	0.0140945			GO:0016210	F	naringenin-chalcone synthase activity	4	12	0.00493916
GO:0019750	P	chloroplast localization	5	29	0.0163153			GO:0008066	F	glutamate receptor activity	4	15	0.0117309
GO:1901616	P	organic hydroxy compound catabolic process	5	31	0.0214273			GO:0004029	F	aldehyde dehydrogenase (NAD+) activity	4	22	0.0445627
GO:0009759	P	indole glucosinolate biosynthetic process	5	32	0.0243333
GO:0010492	P	maintenance of shoot apical meristem identity	5	34	0.0308763
GO:0071489	P	cellular response to red or far red light	5	35	0.0339739
GO:0046174	P	polyol catabolic process	4	13	0.0036717
GO:0042548	P	regulation of photosynthesis, light reaction	4	16	0.00806193
GO:0009583	P	detection of light stimulus	4	16	0.00824434
GO:0006783	P	heme biosynthetic process	4	16	0.00824434
GO:0009684	P	indoleacetic acid biosynthetic process	4	21	0.0220338
GO:0048830	P	adventitious root development	4	22	0.0258428
GO:0016109	P	tetraterpenoid biosynthetic process	4	23	0.030023
GO:0019747	P	regulation of isoprenoid metabolic process	4	24	0.0345791
GO:0015706	P	nitrate transmembrane transport	4	25	0.0395141
GO:0032107	P	regulation of response to nutrient levels	4	26	0.0448292
GO:0009785	P	blue light signaling pathway	4	26	0.0448292
GO:0031967	C	organelle envelope	94	957	1.60383e-09
GO:0009579	C	thylakoid	68	369	2.02634e-20
GO:0042651	C	thylakoid membrane	63	288	7.38758e-23
GO:0009532	C	plastid stroma	61	620	1.57289e-06
GO:0009535	C	chloroplast thylakoid membrane	56	250	4.09089e-21
GO:0042170	C	plastid membrane	56	263	3.96756e-20
GO:0009941	C	chloroplast envelope	49	377	2.36126e-09
GO:0005887	C	integral component of plasma membrane	26	233	0.000251803
GO:0010287	C	plastoglobule	24	75	2.93559e-13
GO:0031977	C	thylakoid lumen	8	60	0.0132037
GO:0031969	C	chloroplast membrane	8	69	0.0275868
GO:0009534	C	chloroplast thylakoid	8	81	0.0413657
GO:0009707	C	chloroplast outer membrane	6	39	0.0157288
GO:0009986	C	cell surface	5	32	0.0251098
GO:0098807	C	chloroplast thylakoid membrane protein complex	4	14	0.00501761
GO:0046527	F	glucosyltransferase activity	21	188	0.00108683
GO:0031409	F	pigment binding	19	22	6.68636e-22
GO:0016168	F	chlorophyll binding	19	29	6.11734e-18
GO:0019904	F	protein domain specific binding	16	63	1.20586e-07
GO:0080043	F	quercetin 3-O-glucosyltransferase activity	15	106	0.000492723
GO:0080044	F	quercetin 7-O-glucosyltransferase activity	15	106	0.000492723
GO:0016709	F	oxidoreductase activity, acting on paired donors, with incorporation or reduction of molecular oxygen, NAD(P)H	13	124	0.0141827
GO:0022803	F	passive transmembrane transporter activity	12	115	0.0199059
GO:0051119	F	sugar transmembrane transporter activity	10	70	0.00387836
GO:0051536	F	iron-sulfur cluster binding	9	55	0.00236269
GO:0015294	F	solute:cation symporter activity	8	72	0.0378529
GO:0016830	F	carbon-carbon lyase activity	8	73	0.0398421
GO:0005244	F	voltage-gated ion channel activity	7	36	0.00260457
GO:0022839	F	ion gated channel activity	7	40	0.0048359
GO:0004439	F	phosphatidylinositol-4,5-bisphosphate 5-phosphatase activity	5	18	0.00206668
GO:0034485	F	phosphatidylinositol-3,4,5-trisphosphate 5-phosphatase activity	5	19	0.00268291
GO:0034593	F	phosphatidylinositol bisphosphate phosphatase activity	5	25	0.00940345
GO:0050660	F	flavin adenine dinucleotide binding	5	30	0.0202599
GO:0003993	F	acid phosphatase activity	5	32	0.0262405
GO:0046593	F	mandelonitrile lyase activity	4	9	0.000825176
GO:0008515	F	sucrose transmembrane transporter activity	4	16	0.00883376
GO:0015157	F	oligosaccharide transmembrane transporter activity	4	17	0.0110717
GO:0005253	F	anion channel activity	4	17	0.0110717
GO:0015112	F	nitrate transmembrane transporter activity	4	23	0.0319902
GO:0005249	F	voltage-gated potassium channel activity	4	23	0.0319902
GO:0016701	F	oxidoreductase activity, acting on single donors with incorporation of molecular oxygen	4	26	0.0476548
